# Supplementary material for: Optimized tDR Sequencing Reveals Diversity and Heterogeneity in tRNA-Derived Fragment Landscapes in Mouse Tissues
Source: Int J Mol Sci. 2025 Sep 9;26(18):8772. doi: 10.3390/ijms26188772 (PMC12469748; doi:10.3390/ijms26188772)
Supplement: Supplementary file 1 [file ijms-26-08772-s001.zip]

Archive with 2 entries (2 files):
- ijms-3831360 Supplementary.pdf
- ijms-3831360-supplementary.xlsx
