# Supplementary material for: Optimized tDR Sequencing Reveals Diversity and Heterogeneity in tRNA-Derived Fragment Landscapes in Mouse Tissues
Source: Int J Mol Sci. 2025 Sep 9;26(18):8772. doi: 10.3390/ijms26188772 (PMC12469748; doi:10.3390/ijms26188772)
Supplement: Supplementary file 1 [file ijms-26-08772-s001.zip › ijms-3831360-supplementary.xlsx]

## Sheet: Table S1 ntDRs normcounts
tDR_name	Brain5	Brain7	Brain8	Heart5	Heart7	Heart8	Kidney5	Kidney7	Kidney8	Liver5	Liver7	Liver8	Lung5	Lung7	Lung8	Muscle5	Muscle7	Muscle8	Spleen5	Spleen7	Spleen8
tDR-0i53:18-Met-CAT-2-2	19.0145	0	0	0	0	0	0	0	0	0	0	0	0	0	0	0	0	0	0	0	0
tDR-0i53:19-Met-CAT-2-2	20.2821	0	0	0	0	0	0	6.44327	0	0	0	0	0	0	15.1418	15.5429	0	0	0	0	0
tDR-10:29-Ala-CGC-5-M2	15.2116	12.5302	14.3462	29.9	0	16.415	7.94167	6.01372	7.35092	0	0	0	0	0	0	10.6346	0	13.3104	0	0	0
tDR-10:29-Glu-TTC-1-M2	93.8048	52.332	112.037	175.812	394.415	144.657	57.9742	27.9208	27.8057	68.9992	40.3763	63.8072	14.3312	0	28.6896	106.346	24.3328	60.5624	0	0	0
tDR-10:30-Glu-CTC-1	67.1845	43.4871	72.4141	95.6799	78.6645	57.4524	25.8104	18.4707	25.888	24.1945	28.9363	22.6413	0	0	20.3218	31.9038	35.0392	64.5555	0	0	0
tDR-10:30-His-GTG-1-M2	16.4792	0	17.0788	0	0	0	0	4.72506	3.83526	0	8.07525	0	0	0	0	0	0	0	0	0	0
tDR-10:31-Glu-CTC-1	13.944	19.9009	13.663	34.684	19.6661	32.8299	24.6192	6.44327	7.67053	9.85704	11.4399	0	0	0	5.97701	23.7233	0	17.3035	0	0	0
tDR-10:31-Glu-TTC-1-M2	32.9584	0	24.5935	25.116	22.9438	11.2853	5.16208	0	3.83526	12.5453	0	0	0	0	0	14.7248	0	8.65177	0	0	0
tDR-10:31-His-GTG-1	15.2116	0	0	0	0	0	0	0	0	0	0	0	0	0	0	0	0	0	0	0	0
tDR-10:31-His-GTG-2	41.8319	26.5345	33.4745	32.292	14.2033	0	5.16208	5.58417	10.8666	17.9219	26.9175	22.6413	0	0	0	17.179	20.4395	37.2691	0	0	0
tDR-10:32-Glu-CTC-1	72.255	24.3233	48.5038	81.3279	44.7951	25.6484	26.2075	12.8865	13.1038	29.5711	12.7858	0	8.87172	0	11.954	55.6271	0	28.6174	210.828	152.008	170.984
tDR-10:32-Glu-TTC-1-M2	21.5497	12.5302	34.1576	13.156	72.1092	21.5446	28.1929	0	4.79408	25.9867	0	0	0	0	4.78161	40.0843	0	7.98625	0	0	0
tDR-10:32-Gly-GCC-1-M4	59.5787	32.4311	36.8902	81.3279	21.8513	54.3746	13.5008	23.1958	18.8567	48.3891	31.6281	0	16.3786	0	22.3142	19.6331	16.5463	30.6139	258.644	152.008	0
tDR-10:32-Lys-TTT-1-M2	15.2116	0	0	0	0	0	0	0	0	0	0	0	0	0	0	0	0	0	121.715	0	0
tDR-10:32-Pro-AGG-1-M3	60.8463	45.6983	34.1576	0	0	45.1411	40.8996	13.7456	15.3411	17.9219	38.3575	39.1076	0	0	29.885	44.1745	22.3861	27.2863	0	0	0
tDR-10:32-Thr-TGT-2-M2	15.2116	0	8.19783	0	0	0	0	0	0	0	0	0	0	0	0	0	0	0	0	0	0
tDR-10:33-Cys-GCA-1-M3	117.89	36.8535	79.2456	21.528	93.9604	13.3372	0	4.72506	0	10.7531	0	0	8.87172	0	36.2605	13.0887	0	11.3138	0	0	0
tDR-10:33-Gln-CTG-1-M7	34.2261	20.638	47.8206	19.136	110.349	23.5965	9.53	12.8865	19.4959	15.2336	22.2069	0	11.6015	0	14.3448	16.3609	0	25.2898	39.1227	169.891	0
tDR-10:33-Glu-CTC-1	285.217	260.186	204.946	211.692	536.448	213.394	171.54	80.7557	76.7053	167.57	70.6585	82.3318	87.3524	42.1219	152.613	239.688	58.3986	163.053	286.9	417.277	460.343
tDR-10:33-Glu-TTC-1-M2	131.834	78.8665	200.847	180.596	296.085	151.838	81.005	25.7731	21.4136	100.363	40.3763	67.9238	17.7434	0	41.4406	126.797	21.4128	53.9072	49.9901	122.202	0
tDR-10:33-Gly-CCC-1	17.7468	8.10777	8.88098	39.468	0	0	0	0	3.83526	29.5711	0	0	0	0	4.78161	0	0	0	0	0	0
tDR-10:33-Gly-GCC-1-M4	119.157	33.9052	39.6228	52.624	21.8513	35.9077	7.54458	10.3092	12.4646	17.0258	13.4588	22.6413	128.299	173.348	19.5249	22.0872	71.0516	20.6311	339.063	870.32	249.9
tDR-10:33-His-GTG-2	138.172	43.4871	49.187	37.076	0	15.389	9.13292	6.01372	7.67053	15.2336	27.5904	41.1659	0	0	6.77394	18.8151	21.4128	26.6208	0	0	0
tDR-10:33-Lys-CTT-3	115.355	42.75	56.7016	149.5	84.1273	41.0374	34.1492	19.3298	20.7743	186.388	17.4964	28.8161	38.2167	24.3011	44.2299	34.3579	23.3594	23.9587	449.911	667.642	210.442
tDR-10:33-Lys-TTT-1-M2	120.425	60.4397	51.9196	121.992	14.2033	37.9596	30.5754	10.3092	15.9803	43.0125	26.2446	63.8072	0	0	6.77394	27.8136	11.6797	31.945	23.9083	95.3775	0
tDR-10:33-Pro-AGG-1-M3	76.0579	188.69	144.145	75.3479	45.8876	236.991	133.023	80.3261	71.5916	85.1289	135.933	156.43	24.5678	38.8817	103.601	152.157	83.7047	167.711	39.1227	190.755	0
tDR-10:34-Cys-GCA-1-M3	133.101	92.8708	193.332	38.272	95.053	18.4668	0	5.15462	6.71171	25.9867	8.74819	32.9327	82.5753	32.4014	127.111	36.8121	11.6797	20.6311	78.2454	122.202	0
tDR-10:34-Glu-CTC-1	235.78	216.699	207.678	241.592	125.645	280.08	93.3146	54.9826	61.3642	46.5969	66.6208	82.3318	409.464	157.147	192.061	397.57	191.742	198.325	556.412	295.074	420.885
tDR-10:34-Glu-CTC-1-M2	64.6492	48.6466	41.6723	51.428	12.0182	49.2449	18.6629	7.73192	6.39211	9.85704	11.4399	22.6413	56.6425	24.3011	32.2758	124.343	27.2527	32.6105	106.501	47.6887	0
tDR-10:34-Glu-TTC-1-M2	32.9584	14.0043	31.425	39.468	142.033	18.4668	6.35333	7.30237	4.47448	11.6492	0	24.6995	10.919	0	13.9464	13.9068	0	12.6449	34.7757	0	0
tDR-10:34-Gly-GCC-1-M4	41.8319	38.3276	13.663	35.88	14.2033	23.5965	11.9125	14.6047	14.3822	17.0258	13.4588	24.6995	65.5143	40.5018	27.4942	12.2707	0	9.31729	341.237	137.105	144.679
tDR-10:34-Lys-CTT-3	64.6492	36.8535	59.4342	70.564	25.1289	29.7521	22.2367	10.3092	5.43329	24.1945	17.4964	0	43.6762	17.8208	14.7433	56.4452	21.4128	18.6346	286.9	214.599	0
tDR-10:34-Lys-CTT-3-M3	15.2116	0	0	14.352	0	0	0	0	0	0	0	0	0	0	0	12.2707	0	0	0	0	0
tDR-10:34-Pro-CGG-1	13.944	0	28.6924	15.548	0	0	7.54458	0	0	0	0	0	0	0	0	23.7233	0	7.32073	34.7757	62.5915	0
tDR-10:34-Pro-TGG-2	20.2821	8.10777	0	0	0	0	0	0	0	0	0	0	0	0	0	0	0	7.98625	0	44.7082	0
tDR-10:35-Ala-CGC-5-M2	62.114	10.319	8.19783	17.94	0	0	0	0	17.8979	0	0	0	0	0	0	0	0	22.6277	0	0	0
tDR-10:35-Cys-GCA-1-M3	922.836	454.772	1608.82	206.908	2523.82	156.968	41.2967	40.8074	42.5075	104.843	86.809	179.072	182.894	106.925	263.785	395.116	151.836	135.766	123.889	62.5915	0
tDR-10:35-Cys-GCA-4-M15	19.0145	13.2673	38.9397	0	34.962	0	0	0	0	0	0	0	0	0	0	19.6331	11.6797	0	0	0	0
tDR-10:35-Gln-CTG-1-M3	26.6203	0	30.0587	16.744	19.6661	22.5706	5.16208	6.01372	0	0	10.767	0	0	0	4.38314	0	0	8.65177	0	56.6304	0
tDR-10:35-Glu-CTC-1	793.538	717.906	534.908	679.328	357.268	671.987	270.811	204.896	157.565	194.452	334.45	302.569	304.368	118.265	257.41	606.99	246.247	460.54	0	47.6887	0
tDR-10:35-Glu-TTC-1-M2	131.834	67.0734	150.293	157.872	615.113	115.931	44.0762	21.4776	15.0215	93.1938	45.0868	74.0986	114.65	38.8817	51.8007	100.62	25.3061	37.2691	304.288	59.6109	144.679
tDR-10:35-Gly-CCC-1	55.7758	48.6466	58.7511	69.368	12.0182	30.778	27.7958	10.7388	16.6195	32.2594	22.8799	28.8161	48.4533	0	27.0958	57.2632	27.2527	36.6036	0	0	0
tDR-10:35-Gly-GCC-1-M4	305.499	267.556	236.371	202.124	136.57	168.253	52.415	94.0717	51.1369	151.44	166.216	123.498	318.7	205.749	190.467	178.334	175.196	113.138	1590.99	944.833	736.548
tDR-10:35-Lys-CTT-2	60.8463	19.1638	44.4049	0	0	0	4.765	6.01372	4.15487	15.2336	12.7858	0	0	0	0	0	0	0	0	0	0
tDR-10:35-Lys-CTT-3	318.176	114.246	150.977	174.616	33.8694	57.4524	47.65	22.3367	27.1665	61.8305	39.7033	0	10.919	0	24.705	81.8046	28.226	33.9415	0	0	0
tDR-10:35-Lys-TTT-1-M2	26.6203	15.4785	0	0	0	0	0	0	0	0	0	0	0	0	0	0	0	0	0	0	0
tDR-10:35-Phe-GAA-1-M3	26.6203	38.3276	31.425	29.9	15.2959	25.6484	55.1946	12.457	16.2999	12.5453	37.0116	0	0	0	8.36781	59.7174	22.3861	19.9656	0	0	0
tDR-10:35-SeC-TCA-1	15.2116	0	0	0	19.6661	0	0	0	0	0	0	0	11.6015	0	0	0	0	0	0	0	0
tDR-10:35-Ser-GCT-1-M5	13.944	0	0	0	0	0	6.35333	0	0	0	0	0	0	0	0	0	0	0	0	0	0
tDR-10:36-Arg-TCT-1-M4	15.2116	0	0	0	0	0	0	0	0	0	0	0	0	0	0	0	0	0	0	0	0
tDR-10:36-Cys-GCA-1-M3	13.944	0	10.2473	0	0	0	0	0	0	0	0	0	0	0	0	0	0	0	0	0	0
tDR-10:36-Gln-CTG-1-M3	44.3671	39.8018	85.394	0	20.7587	11.2853	7.94167	7.73192	7.35092	0	15.4776	0	0	0	8.76628	13.9068	0	11.9794	0	0	0
tDR-10:36-Gln-TTG-1-M4	32.9584	43.4871	53.2859	0	42.61	21.5446	0	7.30237	7.99013	0	18.8423	0	0	0	8.36781	15.5429	0	9.31729	0	0	0
tDR-10:36-Glu-CTC-1	263.667	196.061	624.401	327.704	761.516	376.518	104.036	86.3398	53.0545	98.5704	70.6585	144.081	301.639	118.265	158.59	1840.6	503.201	291.498	106.501	0	0
tDR-10:36-Glu-TTC-1-M2	638.887	215.224	1629.32	1036.93	9331.58	1111.09	290.665	193.298	150.534	552.89	320.991	510.457	666.744	385.577	299.647	908.849	407.817	382.674	867.22	0	710.243
tDR-10:36-Gly-CCC-1	32.9584	11.056	58.7511	15.548	0	14.3631	16.2804	4.72506	5.11369	25.9867	0	0	28.6625	21.0609	11.5556	77.7144	25.3061	13.9759	0	0	0
tDR-10:36-Gly-GCC-1-M4	1353.83	1215.43	1190.73	807.299	473.08	613.509	207.277	185.137	100.036	560.059	430.68	323.152	3182.22	2896.69	1781.15	1912.59	2226.93	905.108	1636.63	667.642	2748.9
tDR-10:36-Lys-CTT-2	34.2261	10.319	16.3957	0	0	0	4.765	0	0	0	0	0	0	0	0	0	0	0	0	0	0
tDR-10:36-Lys-CTT-3	262.4	83.2889	103.156	177.008	26.2215	67.7117	49.2383	27.4913	23.0116	52.8696	42.3951	41.1659	8.87172	0	18.3295	81.8046	24.3328	43.2588	0	0	0
tDR-10:36-Lys-TTT-1-M2	356.205	216.699	87.4435	108.836	18.5736	35.9077	11.5154	10.7388	7.35092	17.0258	26.2446	0	7.50684	0	11.954	9.81655	11.6797	40.5968	0	0	0
tDR-10:37-Gln-CTG-1-M3	13.944	0	0	0	0	0	0	0	0	0	0	0	0	0	0	0	0	0	0	0	0
tDR-10:37-Glu-TTC-1-M2	15.2116	20.638	20.4946	51.428	21.8513	35.9077	7.94167	5.58417	4.47448	25.9867	10.767	0	0	0	0	18.8151	0	10.6483	0	0	0
tDR-10:37-Gly-GCC-1-M4	93.8048	46.4354	33.4745	63.388	13.1108	26.6743	0	6.01372	3.83526	12.5453	12.7858	0	0	0	0	0	0	10.6483	0	0	0
tDR-10:38-Glu-CTC-1	34.2261	14.0043	20.4946	37.076	22.9438	53.3486	10.7212	7.73192	7.67053	15.2336	11.4399	0	0	0	4.78161	22.9053	11.6797	16.638	0	0	0
tDR-10:38-His-GTG-2	16.4792	0	10.9304	14.352	0	0	25.4133	0	0	13.4414	7.40232	0	0	0	0	19.6331	0	0	0	0	0
tDR-10:38-Lys-CTT-3	13.944	14.0043	10.2473	32.292	0	0	4.765	0	0	0	12.1129	0	0	0	0	10.6346	0	0	0	0	0
tDR-10:39-Glu-CTC-1	74.7903	131.198	94.275	154.284	41.5174	196.98	83.3875	51.5462	50.8173	33.1555	51.1433	53.5157	0	0	51.0038	130.069	46.7189	93.1729	0	0	0
tDR-10:39-Glu-TTC-1-M2	65.9169	100.979	230.222	112.424	162.792	250.328	54.7975	38.2301	23.6508	52.8696	46.4327	57.6323	0	0	52.5977	77.7144	36.9858	89.1797	0	0	0
tDR-10:39-Lys-CTT-3	26.6203	0	0	35.88	0	13.3372	16.2804	0	4.79408	0	7.40232	0	0	0	0	12.2707	0	0	0	0	0
tDR-10:40-Cys-GCA-1-M3	116.622	54.5432	225.44	23.92	126.737	51.2967	9.13292	4.72506	0	21.5063	9.42113	0	0	0	15.5402	85.0768	10.7064	20.6311	0	0	0
tDR-10:40-Gln-CTG-1-M3	16.4792	13.2673	31.425	0	98.3307	19.4928	11.5154	11.1683	4.47448	0	16.8234	0	0	0	7.96935	13.9068	0	0	0	0	0
tDR-10:40-Glu-CTC-1	39.2966	50.8578	39.6228	83.7199	15.2959	47.193	23.4279	6.87282	17.8979	0	8.07525	26.7578	0	0	9.96168	32.7218	11.6797	50.5796	0	0	0
tDR-10:40-Glu-TTC-1-M2	249.724	181.319	767.863	375.544	1194.17	621.717	131.435	95.79	73.8288	167.57	167.562	288.161	8.87172	0	102.805	240.506	76.8915	223.615	0	0	0
tDR-10:40-Lys-CTT-3	63.3816	46.4354	38.9397	120.796	30.5918	53.3486	36.1346	15.8934	16.2999	46.5969	43.068	24.6995	0	0	20.7203	72.8061	37.9591	45.9209	0	0	0
tDR-10:41-Arg-TCT-1-M4	150.848	195.323	518.512	449.696	12609.3	144.657	502.31	246.562	221.487	157.713	1291.37	467.233	19.7908	27.5412	250.237	168.518	212.182	250.901	0	0	0
tDR-10:41-Gln-CTG-1-M3	110.284	118.668	196.065	60.996	1874.84	98.4898	40.1054	54.9826	34.837	0	148.719	41.1659	8.87172	24.3011	81.2873	44.9925	31.1459	56.5692	0	0	0
tDR-10:41-Glu-CTC-1	46.9024	16.2155	16.3957	56.212	18.5736	27.7002	17.8687	6.01372	4.79408	0	0	0	0	0	5.97701	22.9053	0	11.3138	0	0	0
tDR-10:41-Glu-TTC-1-M2	59.5787	44.9613	122.284	80.1319	65.5538	100.542	19.06	23.1958	18.8567	42.1164	32.974	39.1076	0	0	15.5402	47.4467	20.4395	50.5796	0	0	0
tDR-10:41-Gly-GCC-1-M4	29.1555	16.2155	7.51467	74.1519	0	19.4928	6.35333	4.72506	8.94895	13.4414	12.1129	0	0	0	0	15.5429	11.6797	0	0	0	0
tDR-10:41-His-GTG-2	171.13	37.5906	290.34	102.856	30.5918	137.475	94.9029	12.457	12.145	174.738	47.7786	109.09	0	0	11.5556	338.671	15.573	62.5589	0	0	0
tDR-10:42-Glu-CTC-1	119.157	69.2846	61.4837	159.068	57.9058	137.475	28.59	35.6528	31.0017	27.7789	41.7221	34.991	0	0	26.2988	40.9023	28.226	77.2004	0	0	0
tDR-10:43-Glu-CTC-1	79.8608	63.388	30.0587	125.58	37.1471	69.7636	25.8104	19.3298	30.0429	18.818	18.1693	30.8744	0	0	11.954	46.6286	11.6797	53.2416	0	0	0
tDR-10:43-Glu-TTC-1-M2	58.3111	25.7974	70.3647	100.464	43.7025	91.3082	18.2658	14.6047	16.2999	33.1555	24.2258	24.6995	0	0	7.96935	49.9008	14.5997	25.2898	0	0	0
tDR-10:43-Gly-GCC-1-M4	106.481	35.3794	59.4342	242.788	44.7951	89.2563	33.355	39.5187	48.58	40.3242	56.5268	45.2825	0	0	23.5096	39.2662	35.0392	50.5796	0	0	0
tDR-10:43-His-GTG-2	30.4232	0	7.51467	23.92	0	11.2853	7.1475	0	0	10.7531	0	0	0	0	0	10.6346	0	0	0	0	0
tDR-10:44-Glu-CTC-1	39.2966	22.1121	12.9799	32.292	26.2215	50.2708	15.4862	11.1683	12.7842	9.85704	0	24.6995	0	0	8.36781	15.5429	0	32.6105	0	0	0
tDR-10:44-Glu-TTC-1-M2	150.848	61.1768	176.936	383.916	3265.67	108.749	159.23	53.6939	52.0957	163.089	159.486	65.8655	7.50684	0	21.5172	100.62	29.1993	46.5864	0	0	0
tDR-10:44-Gly-CCC-1	97.6077	118.668	65.5826	86.1119	67.7389	128.242	32.9579	24.4844	38.9919	9.85704	58.5456	41.1659	0	0	21.9157	48.2647	21.4128	73.8728	0	0	0
tDR-10:44-Gly-GCC-1-M4	29.1555	0	0	51.428	0	22.5706	7.1475	10.7388	8.94895	21.5063	18.1693	0	0	0	7.17241	0	0	9.98281	0	0	0
tDR-10:44-Gly-TCC-1	91.2695	59.7027	34.8408	83.7199	36.0546	59.5042	36.9287	25.7731	34.5174	112.012	98.2489	76.1569	0	17.8208	36.659	15.5429	14.5997	44.5899	0	0	0
tDR-10:44-His-GTG-2	231.977	28.7457	367.536	199.732	43.7025	169.279	91.3292	17.6116	16.6195	177.427	28.9363	76.1569	13.6488	0	17.1341	193.877	0	19.9656	26.0818	0	0
tDR-10:45-Glu-CTC-1	55.7758	57.4914	28.0092	87.3079	31.6843	82.0748	34.9433	15.8934	21.4136	0	15.4776	0	0	0	22.7126	28.6316	19.4662	49.914	0	0	0
tDR-10:45-Glu-TTC-1-M2	101.411	24.3233	90.1761	157.872	74.2943	159.02	44.8704	20.6185	12.4646	69.8953	29.6093	37.0493	0	0	14.7433	85.8949	15.573	27.2863	0	0	0
tDR-10:45-Gly-CCC-1	62.114	30.2199	19.8114	59.8	13.1108	25.6484	17.0746	9.87968	5.11369	14.3375	15.4776	0	0	0	9.16475	18.8151	0	26.6208	0	0	0
tDR-10:46-Arg-TCT-1-M4	17.7468	0	0	0	0	0	0	0	0	0	0	0	0	0	0	0	0	0	0	0	0
tDR-10:46-Glu-CTC-1	73.5227	88.4484	61.4837	116.012	46.9802	157.994	30.9725	25.7731	38.6722	19.7141	41.7221	43.2242	0	0	36.2605	25.3594	36.9858	82.5245	0	0	0
tDR-10:46-Glu-TTC-1-M2	120.425	33.9052	101.107	178.204	72.1092	166.201	38.12	11.1683	18.8567	94.986	24.8987	43.2242	10.919	0	18.728	66.2617	16.5463	39.9312	0	0	0
tDR-10:46-Gly-CCC-1	24.085	12.5302	11.6136	0	0	0	7.1475	5.15462	3.83526	9.85704	0	0	0	0	0	10.6346	0	0	0	0	0
tDR-10:46-Gly-GCC-1-M4	114.087	109.823	66.2658	252.356	64.4612	134.397	60.7537	78.6079	47.6212	89.6094	160.832	51.4574	8.18928	0	32.6743	78.5324	61.3185	76.5349	0	0	0
tDR-10:48-Asp-GTC-1	16.4792	8.84484	14.3462	16.744	0	0	8.33875	0	5.11369	0	18.1693	0	0	0	0	0	0	0	0	0	0
tDR-10:48-Glu-CTC-1	471.559	668.522	418.089	737.931	366.009	815.618	135.802	247.422	216.692	170.258	230.818	370.493	12.9664	0	199.632	264.229	245.274	538.406	0	0	0
tDR-10:48-Glu-TTC-1-M2	276.344	107.612	454.979	580.06	883.883	455.515	164.392	67.4396	62.6427	344.1	127.185	119.381	14.3312	17.8208	49.4099	264.229	36.0125	109.811	0	0	0
tDR-10:48-Gly-CCC-1	48.17	15.4785	21.8609	58.604	18.5736	0	6.35333	4.72506	5.11369	16.1297	18.1693	0	0	0	5.18007	8.99851	0	15.307	0	0	0
tDR-10:48-Gly-GCC-1-M4	86.199	131.198	64.2163	267.904	113.627	207.239	44.8704	116.838	56.8898	71.6875	207.938	100.856	8.18928	0	50.2069	42.5384	49.6388	71.2107	0	0	0
tDR-10:48-Gly-TCC-1	44.3671	15.4785	9.56413	43.056	0	14.3631	12.3096	9.87968	15.3411	45.7008	26.2446	0	0	0	5.57854	12.2707	0	11.3138	0	0	0
tDR-10:48-His-GTG-2	58.3111	46.4354	28.6924	41.86	16.3884	22.5706	46.4587	8.16148	15.3411	37.636	49.1245	0	0	0	6.37548	68.7159	0	22.6277	0	0	0
tDR-10:49-Gln-CTG-2-M2	16.4792	0	11.6136	14.352	0	17.4409	0	4.72506	4.47448	0	0	0	0	0	0	20.4512	0	0	0	0	0
tDR-10:49-Glu-CTC-1	39.2966	20.638	24.5935	53.82	14.2033	41.0374	10.3242	12.457	14.0626	0	12.1129	0	0	0	7.17241	0	0	21.2967	0	0	0
tDR-10:49-Glu-TTC-1-M2	91.2695	30.9569	167.372	94.4839	98.3307	156.968	23.0308	24.0549	20.1351	40.3242	31.6281	49.3991	0	0	13.5479	71.17	0	41.2623	0	0	0
tDR-10:49-Gly-CCC-1	58.3111	34.6423	23.9103	56.212	0	35.9077	26.2075	12.0274	16.2999	39.4281	26.9175	28.8161	0	0	7.57088	20.4512	0	17.9691	0	0	0
tDR-10:49-Gly-GCC-1-M4	21.5497	48.6466	28.6924	84.9159	38.2397	54.3746	14.295	28.7799	20.4547	13.4414	65.275	0	0	0	21.1188	17.179	13.6263	14.6415	0	0	0
tDR-10:49-His-GTG-2	38.029	44.2242	23.9103	46.644	15.2959	34.8818	37.7229	12.0274	10.8666	40.3242	34.3198	0	0	0	5.57854	55.6271	0	25.9553	0	0	0
tDR-10:50-Gly-CCC-1	17.7468	10.319	0	0	0	0	9.53	0	5.43329	9.85704	10.0941	0	0	0	12.3525	0	0	7.32073	0	0	0
tDR-10:50-Gly-GCC-1-M4	13.944	14.7414	0	28.704	0	34.8818	0	10.7388	6.71171	0	14.8046	0	0	0	4.78161	9.81655	0	7.32073	0	0	0
tDR-10:50-His-GTG-2	17.7468	0	0	26.312	0	11.2853	17.0746	0	3.51566	15.2336	15.4776	0	0	0	0	13.9068	0	0	0	0	0
tDR-10:52-Asp-GTC-1	26.6203	19.9009	0	0	0	0	6.75042	6.44327	4.15487	9.85704	10.0941	0	0	0	0	16.3609	0	0	0	0	0
tDR-10:52-Glu-CTC-1	17.7468	0	0	0	0	0	0	0	0	0	0	0	0	0	5.57854	0	0	0	0	0	0
tDR-10:52-Glu-TTC-1-M2	15.2116	19.1638	15.0293	33.488	12.0182	35.9077	18.2658	6.01372	6.0725	12.5453	10.0941	0	0	0	5.57854	10.6346	0	7.32073	0	0	0
tDR-10:53-Glu-CTC-1	20.2821	8.10777	7.51467	15.548	0	15.389	0	0	3.83526	0	0	0	0	0	4.78161	0	0	7.32073	0	0	0
tDR-10:53-His-GTG-2	22.8174	0	9.56413	0	0	13.3372	8.73583	0	0	15.2336	8.07525	0	0	0	0	10.6346	0	0	0	0	0
tDR-10:54-Asp-GTC-1	16.4792	19.9009	13.663	15.548	0	0	13.5008	0	5.43329	11.6492	22.8799	0	0	0	0	0	0	0	0	0	0
tDR-10:54-Gly-GCC-1-M4	29.1555	13.2673	11.6136	26.312	0	27.7002	15.8833	10.3092	6.0725	14.3375	12.7858	0	0	0	5.97701	24.5414	0	9.98281	0	0	0
tDR-10:54-His-GTG-2	22.8174	0	10.2473	21.528	0	0	12.3096	0	0	25.0906	0	0	0	0	0	13.9068	0	7.98625	0	0	0
tDR-10:55-Arg-CCT-3-M2	13.944	0	0	0	0	0	0	0	0	0	0	0	0	0	0	9.81655	0	0	0	0	0
tDR-10:55-Gln-CTG-2-M2	20.2821	16.9526	8.19783	22.724	33.8694	18.4668	0	7.30237	4.79408	0	10.0941	0	12.2839	0	9.16475	0	11.6797	9.31729	0	0	0
tDR-10:55-Glu-CTC-1	17.7468	17.6897	17.0788	29.9	13.1108	33.8559	15.4862	0	12.145	0	16.1505	0	0	0	9.16475	17.997	0	15.307	0	0	0
tDR-10:55-Glu-TTC-1-M2	20.2821	35.3794	62.85	29.9	133.293	139.527	40.8996	15.4638	9.26856	13.4414	28.2634	0	0	0	17.5326	53.173	25.3061	37.9347	0	0	0
tDR-10:55-Lys-CTT-2	46.9024	45.6983	24.5935	44.252	28.4066	41.0374	35.7375	19.3298	17.2587	37.636	63.2562	37.0493	8.18928	0	13.5479	20.4512	0	15.307	0	0	0
tDR-10:55-Lys-CTT-3	19.0145	14.7414	0	63.388	13.1108	33.8559	15.0892	5.58417	4.15487	23.2984	11.4399	0	0	0	8.76628	23.7233	0	11.3138	0	0	0
tDR-10:56-Gln-CTG-2-M2	40.5642	30.9569	226.807	19.136	461.062	114.905	8.73583	19.7594	13.4234	10.7531	26.2446	51.4574	8.18928	0	39.4483	41.7204	10.7064	32.6105	0	0	0
tDR-10:56-Gln-TTG-1-M2	30.4232	14.7414	46.4543	20.332	196.661	53.3486	5.55917	7.73192	7.35092	11.6492	8.07525	0	0	0	9.56321	19.6331	0	8.65177	0	0	0
tDR-10:56-Glu-CTC-1	26.6203	26.5345	55.3353	39.468	17.481	40.0115	13.1037	11.1683	10.547	11.6492	17.4964	30.8744	0	0	9.16475	13.0887	0	21.2967	0	0	0
tDR-10:56-Glu-TTC-1-M2	27.8879	12.5302	77.1962	59.8	116.904	86.1785	22.6337	9.87968	7.67053	19.7141	16.1505	0	0	0	9.16475	66.2617	10.7064	14.6415	0	0	0
tDR-10:56-Gly-GCC-1-M3	25.3526	13.2673	18.4451	26.312	13.1108	26.6743	7.94167	11.5979	8.62934	16.1297	18.1693	0	0	0	6.37548	15.5429	0	10.6483	0	0	0
tDR-10:56-His-GTG-2	19.0145	0	0	0	0	0	9.13292	0	0	11.6492	10.767	0	0	0	0	10.6346	0	7.98625	0	0	0
tDR-10:57-Asp-GTC-1	13.944	8.10777	0	0	0	25.6484	5.16208	0	5.11369	0	0	0	0	0	0	0	0	0	0	0	0
tDR-10:57-Glu-TTC-1-M2	17.7468	19.1638	38.2565	29.9	20.7587	86.1785	15.8833	8.59103	4.79408	0	7.40232	0	0	0	5.18007	23.7233	0	16.638	0	0	0
tDR-10:57-Gly-GCC-1-M3	20.2821	28.0087	17.762	31.096	13.1108	46.1671	13.1037	15.0343	11.1862	0	21.534	0	0	0	13.5479	13.0887	0	32.6105	0	0	0
tDR-10:57-His-GTG-2	27.8879	24.3233	8.19783	35.88	0	0	9.13292	4.72506	4.15487	17.0258	18.8423	0	0	0	0	11.4526	0	9.98281	0	0	0
tDR-10:58-Asp-GTC-1	35.4937	25.0604	14.3462	25.116	15.2959	27.7002	10.7212	9.87968	11.1862	23.2984	22.8799	0	0	0	5.97701	8.99851	0	17.3035	0	0	0
tDR-10:58-Glu-TTC-1-M2	39.2966	39.8018	135.264	76.5439	40.4248	189.798	34.5462	14.6047	20.7743	35.8438	51.8162	22.6413	0	0	10.3601	58.0813	10.7064	27.9519	0	0	0
tDR-10:58-Gly-CCC-1	48.17	29.4828	19.8114	35.88	12.0182	20.5187	14.295	5.58417	8.62934	13.4414	15.4776	0	0	0	0	0	0	16.638	0	0	0
tDR-10:58-Gly-GCC-1-M2	41.8319	39.0647	12.9799	46.644	15.2959	38.9855	17.8687	12.8865	13.4234	23.2984	34.9928	0	0	0	10.3601	13.9068	0	14.6415	0	0	0
tDR-10:58-Gly-TCC-1	15.2116	13.2673	0	0	0	21.5446	5.16208	5.15462	6.39211	0	12.1129	0	0	0	4.38314	0	0	0	0	0	0
tDR-10:58-Lys-CTT-3	21.5497	0	0	16.744	0	0	0	0	3.83526	11.6492	0	0	0	0	0	0	0	0	0	0	0
tDR-10:59-Glu-CTC-1	16.4792	19.1638	8.88098	22.724	0	12.3112	26.6046	9.45013	8.94895	0	16.8234	0	0	0	0	22.9053	0	16.638	0	0	0
tDR-10:59-Glu-TTC-1-M2	32.9584	9.58191	9.56413	28.704	0	0	10.7212	0	0	21.5063	0	0	0	0	0	15.5429	0	0	0	0	0
tDR-10:60-Asp-GTC-1	24.085	14.7414	8.88098	23.92	0	0	13.5008	0	3.83526	17.0258	14.8046	0	0	0	6.37548	10.6346	0	0	0	0	0
tDR-10:60-Glu-CTC-1	44.3671	65.5992	37.5734	38.272	33.8694	116.957	43.2821	27.4913	14.7018	10.7531	30.2822	0	0	0	29.885	57.2632	35.0392	49.914	0	0	0
tDR-10:60-Glu-TTC-1-M2	32.9584	10.319	42.3554	40.664	44.7951	34.8818	10.3242	5.15462	5.7529	28.675	10.0941	0	0	0	6.37548	19.6331	0	8.65177	0	0	0
tDR-10:60-Gly-CCC-1	21.5497	16.2155	0	19.136	0	15.389	17.0746	0	4.79408	0	10.0941	0	0	0	0	22.0872	0	0	0	0	0
tDR-10:60-Gly-GCC-1-M2	32.9584	16.2155	12.2967	43.056	19.6661	23.5965	14.295	16.323	9.58816	23.2984	18.8423	0	0	0	10.3601	9.81655	14.5997	0	0	0	0
tDR-11:30-Ala-CGC-5	15.2116	14.0043	16.3957	23.92	18.5736	18.4668	0	7.30237	0	0	9.42113	0	0	0	0	13.9068	0	9.31729	0	0	0
tDR-11:30-Glu-CTC-1	97.6077	72.2328	88.8098	155.48	108.164	78.997	26.2075	32.2164	41.5487	31.3633	37.6845	57.6323	0	0	25.1034	49.0828	23.3594	75.2038	0	0	0
tDR-11:30-Glu-TTC-1-M2	22.8174	0	0	0	0	0	6.35333	0	0	0	0	0	0	0	0	0	0	0	0	0	0
tDR-11:30-His-GTG-1-M2	110.284	25.0604	154.392	23.92	0	41.0374	9.13292	8.16148	10.547	24.1945	25.5716	28.8161	0	0	0	49.9008	0	14.6415	0	0	0
tDR-11:31-Glu-CTC-1	29.1555	34.6423	36.8902	55.016	31.6843	73.8673	32.5608	17.6116	17.2587	13.4414	16.1505	28.8161	0	0	13.1494	41.7204	17.5196	51.9106	0	0	0
tDR-11:31-Glu-TTC-1-M2	53.2405	19.9009	25.2766	38.272	20.7587	21.5446	13.8979	6.44327	6.39211	14.3375	22.2069	0	0	0	9.96168	25.3594	0	10.6483	0	0	0
tDR-11:31-Gly-GCC-1-M4	24.085	0	15.7125	21.528	0	19.4928	0	5.58417	4.47448	15.2336	0	0	0	0	0	0	0	0	0	0	0
tDR-11:31-His-GTG-2	117.89	67.0734	40.306	49.036	26.2215	15.389	19.06	10.3092	16.2999	19.7141	45.0868	49.3991	0	0	9.96168	35.994	17.5196	45.9209	0	0	0
tDR-11:31-Lys-CTT-3	15.2116	0	0	20.332	0	0	0	0	0	0	0	0	0	0	0	0	0	0	0	0	0
tDR-11:31-Pro-AGG-1-M3	15.2116	12.5302	0	0	0	18.4668	0	6.01372	0	0	0	0	0	0	0	9.81655	0	7.32073	0	0	0
tDR-11:32-Glu-CTC-1	64.6492	44.2242	47.8206	107.64	73.2017	70.7895	29.7812	21.048	18.5371	21.5063	10.0941	30.8744	0	0	17.5326	62.1715	11.6797	59.8968	89.1128	0	0
tDR-11:32-Glu-TTC-1-M2	49.4376	29.4828	15.0293	44.252	29.4992	26.6743	31.7667	6.01372	8.62934	19.7141	14.1317	0	0	0	8.76628	48.2647	0	14.6415	0	0	0
tDR-11:32-Gly-GCC-1-M4	100.143	125.302	90.1761	226.044	84.1273	160.046	54.7975	79.467	62.323	77.0641	96.903	57.6323	40.264	17.8208	41.8391	60.5354	50.6121	82.5245	397.747	223.541	0
tDR-11:32-Lys-CTT-2	25.3526	0	20.4946	13.156	88.4976	11.2853	9.13292	7.30237	6.71171	21.5063	14.8046	0	0	0	9.96168	8.99851	0	0	23.9083	0	0
tDR-11:32-Lys-CTT-3	68.4521	18.4267	41.6723	84.9159	313.566	20.5187	7.54458	16.323	12.7842	13.4414	20.1881	0	0	0	9.56321	0	0	11.3138	47.8166	0	0
tDR-11:32-Lys-TTT-1-M2	17.7468	0	12.2967	14.352	0	0	4.36792	0	0	18.818	0	0	0	0	0	0	0	0	104.327	0	0
tDR-11:32-Pro-AGG-1-M3	46.9024	66.3363	83.3446	60.996	26.2215	81.0489	50.4296	21.9071	35.7958	20.6102	65.9479	74.0986	0	0	48.613	36.8121	21.4128	81.859	0	0	0
tDR-11:33-Arg-TCT-1-M4	17.7468	10.319	0	38.272	46.9802	17.4409	14.295	7.30237	4.79408	15.2336	11.4399	0	0	0	5.57854	28.6316	0	10.6483	0	0	0
tDR-11:33-Cys-GCA-1-M3	181.271	89.9225	95.6413	35.88	22.9438	13.3372	0	0	7.03132	0	7.40232	0	8.87172	0	15.9387	10.6346	13.6263	17.9691	0	0	0
tDR-11:33-Gln-CTG-1-M7	73.5227	57.4914	73.0973	59.8	19.6661	59.5042	28.1929	24.0549	18.2175	20.6102	27.5904	37.0493	0	0	14.7433	37.6301	10.7064	27.9519	30.4288	101.339	0
tDR-11:33-Glu-CTC-1	542.547	903.648	454.296	515.476	1296.87	706.869	293.047	254.724	210.94	383.528	208.611	251.112	104.413	30.7814	376.552	503.916	237.488	471.854	219.522	390.452	302.511
tDR-11:33-Glu-TTC-1-M2	205.356	173.948	145.511	336.076	173.718	292.391	131.832	58.8485	47.6212	109.323	106.997	78.2152	12.9664	0	69.7318	206.148	71.0516	129.776	0	59.6109	0
tDR-11:33-Gly-CCC-1	26.6203	10.319	0	33.488	0	0	9.13292	0	4.47448	20.6102	0	0	0	0	5.97701	0	0	7.32073	0	0	0
tDR-11:33-Gly-GCC-1-M4	138.172	87.7113	48.5038	92.0919	29.4992	43.0893	17.4717	22.3367	19.4959	30.4672	40.3763	26.7578	96.2241	183.068	21.9157	50.7189	76.8915	41.9278	295.594	777.923	144.679
tDR-11:33-His-GTG-2	44.3671	28.0087	17.0788	19.136	12.0182	0	0	0	4.15487	0	21.534	26.7578	0	0	4.38314	9.81655	10.7064	20.6311	0	0	0
tDR-11:33-Lys-CTT-2	103.946	63.388	73.7804	107.64	949.437	31.804	53.6062	29.2095	33.5586	114.7	56.5268	98.7982	11.6015	0	45.8237	37.6301	12.653	20.6311	241.257	247.385	0
tDR-11:33-Lys-CTT-3	211.695	77.3923	112.037	302.588	1237.87	101.568	67.5042	39.9483	32.2801	229.4	57.1997	59.6906	51.8655	0	57.3793	59.7174	36.0125	48.583	308.635	274.21	0
tDR-11:33-Lys-TTT-1-M2	167.327	53.069	40.9891	113.62	30.5918	33.8559	38.5171	12.8865	14.3822	66.311	37.6845	24.6995	12.9664	0	11.1571	41.7204	18.4929	29.9484	0	62.5915	0
tDR-11:33-Pro-AGG-1-M3	223.103	418.656	372.318	197.34	138.755	445.256	155.26	150.773	155.328	117.388	330.412	364.318	26.6152	30.7814	181.701	198.785	170.329	399.978	0	199.697	0
tDR-11:34-Cys-GCA-1-M3	166.06	65.5992	148.244	44.252	30.5918	23.5965	9.13292	7.73192	7.03132	16.1297	13.4588	0	36.1693	19.4409	27.0958	42.5384	19.4662	36.6036	26.0818	41.7277	0
tDR-11:34-Gln-CTG-1-M3	13.944	18.4267	30.7418	16.744	14.2033	20.5187	5.55917	6.44327	7.99013	0	12.1129	0	12.2839	0	9.56321	0	0	13.3104	28.2553	125.183	0
tDR-11:34-Glu-CTC-1	277.611	336.841	284.191	275.08	192.291	297.521	79.4167	93.6422	57.8486	55.5578	78.0608	113.206	171.293	66.4229	272.153	446.653	286.153	235.594	228.216	152.008	0
tDR-11:34-Glu-CTC-1-M2	48.17	53.069	47.8206	58.604	26.2215	36.9337	20.2512	17.6116	7.99013	19.7141	11.4399	0	27.9801	0	44.6283	132.523	36.9858	29.9484	0	0	0
tDR-11:34-Glu-TTC-1-M2	21.5497	21.375	23.2272	53.82	17.481	34.8818	12.7067	10.3092	8.30974	20.6102	17.4964	0	0	0	13.9464	22.9053	0	21.2967	0	0	0
tDR-11:34-Gly-GCC-1-M4	70.9874	47.1725	23.9103	44.252	17.481	28.7262	13.1037	33.505	19.4959	22.4024	24.8987	0	47.7708	32.4014	29.0881	21.2692	0	23.9587	395.574	128.164	368.274
tDR-11:34-His-GTG-2	16.4792	12.5302	10.9304	0	0	0	0	0	0	0	0	0	0	0	0	0	0	0	0	0	0
tDR-11:34-Lys-CTT-2	38.029	34.6423	92.9087	28.704	488.376	0	34.1492	18.4707	19.4959	17.0258	69.9855	61.7489	0	0	17.5326	8.99851	16.5463	15.307	158.664	149.027	0
tDR-11:34-Lys-CTT-3	44.3671	11.056	28.6924	49.036	204.309	12.3112	4.765	6.87282	4.79408	9.85704	17.4964	0	12.9664	0	5.97701	19.6331	0	12.6449	113.021	44.7082	0
tDR-11:34-Pro-CGG-1	13.944	8.84484	38.9397	0	13.1108	16.415	5.95625	0	4.15487	0	0	0	10.2366	0	0	14.7248	0	0	0	0	0
tDR-11:34-Ser-GCT-1-M5	29.1555	42.75	19.1283	0	13.1108	35.9077	15.8833	8.59103	5.7529	0	23.5528	22.6413	0	0	4.78161	22.9053	13.6263	14.6415	0	0	0
tDR-11:35-Ala-CGC-5-M2	115.355	24.3233	15.0293	37.076	0	24.6224	6.75042	9.45013	32.9194	0	10.767	0	0	0	6.37548	16.3609	0	54.5727	0	0	0
tDR-11:35-Asp-GTC-1-M2	87.4666	26.5345	21.8609	43.056	0	27.7002	5.55917	5.58417	14.0626	17.9219	31.6281	0	0	0	4.78161	0	0	8.65177	0	0	0
tDR-11:35-Cys-GCA-1-M3	442.404	163.629	1079.38	113.62	320.121	139.527	18.6629	17.1821	13.743	50.1813	21.534	86.4484	107.143	58.3226	84.0766	164.427	71.0516	74.5383	84.7658	41.7277	0
tDR-11:35-Gln-CTG-1-M3	27.8879	16.2155	28.0092	19.136	12.0182	26.6743	9.13292	6.44327	9.26856	9.85704	19.5152	26.7578	0	0	0	13.9068	0	8.65177	0	47.6887	0
tDR-11:35-Glu-CTC-1	1424.82	2113.92	1271.35	1437.59	1043.4	2166.77	555.122	657.214	506.574	431.021	1071.32	903.592	234.759	129.606	703.693	1181.26	727.063	1358.99	39.1227	56.6304	0
tDR-11:35-Glu-TTC-1-M2	180.004	149.625	81.2951	166.244	122.367	189.798	42.885	39.5187	24.29	99.4664	57.8727	86.4484	32.0747	32.4014	71.7241	100.62	51.5854	101.825	110.848	0	0
tDR-11:35-Gly-CCC-1	29.1555	17.6897	17.762	27.508	0	23.5965	13.5008	5.15462	6.71171	9.85704	8.07525	0	20.4732	0	4.78161	21.2692	0	9.31729	0	0	0
tDR-11:35-Gly-GCC-1-M4	281.414	274.19	194.698	283.452	180.273	247.25	40.1054	115.549	64.2407	133.518	199.863	102.915	176.07	139.326	139.065	108.8	124.584	117.797	1182.37	417.277	683.938
tDR-11:35-His-GTG-2	32.9584	0	16.3957	21.528	0	0	15.8833	0	0	16.1297	0	0	0	0	0	17.179	10.7064	9.98281	0	0	0
tDR-11:35-Lys-CTT-2	191.412	67.0734	90.1761	40.664	75.3868	29.7521	19.4571	14.1752	17.8979	26.8828	45.0868	0	0	0	12.3525	0	10.7064	11.9794	0	0	0
tDR-11:35-Lys-CTT-3	144.51	40.5388	58.7511	82.5239	90.6827	36.9337	15.4862	12.0274	12.145	10.7531	24.8987	0	0	0	8.76628	17.179	14.5997	17.3035	0	0	0
tDR-11:35-Lys-TTT-1-M2	34.2261	8.10777	0	0	0	0	0	0	0	0	0	0	0	0	0	0	0	0	0	0	0
tDR-11:35-Phe-GAA-1-M3	27.8879	56.0173	60.8005	80.1319	34.962	91.3082	86.1671	27.9208	28.4449	23.2984	57.8727	67.9238	0	0	34.6667	137.432	38.9324	46.5864	0	0	0
tDR-11:35-Ser-AGA-1-M8	15.2116	20.638	8.88098	0	0	24.6224	7.54458	0	5.43329	0	8.07525	0	0	0	7.17241	25.3594	0	8.65177	0	0	0
tDR-11:35-Ser-GCT-1-M5	31.6908	14.0043	17.0788	0	28.4066	0	7.1475	0	0	0	9.42113	28.8161	0	0	4.38314	16.3609	0	0	0	0	0
tDR-11:36-Asp-GTC-1-M2	35.4937	14.7414	14.3462	19.136	30.5918	0	0	0	3.51566	11.6492	0	0	26.6152	17.8208	17.5326	20.4512	35.0392	10.6483	23.9083	0	0
tDR-11:36-Cys-GCA-1-M3	15.2116	0	0	0	0	0	0	0	0	0	0	0	0	0	0	0	0	0	0	0	0
tDR-11:36-Gln-CTG-1-M3	53.2405	44.9613	53.969	35.88	16.3884	22.5706	18.6629	7.73192	14.3822	0	24.2258	32.9327	0	0	11.1571	15.5429	0	13.3104	0	0	0
tDR-11:36-Gln-TTG-1-M4	51.9729	39.8018	35.5239	38.272	0	24.6224	10.3242	7.73192	8.94895	14.3375	22.2069	0	0	0	5.97701	10.6346	14.5997	16.638	0	0	0
tDR-11:36-Glu-CTC-1	547.617	420.13	1688.75	582.452	1160.3	950.016	150.892	170.532	100.036	184.595	150.738	240.821	187.671	64.8029	300.046	2499.95	753.342	515.778	84.7658	0	0
tDR-11:36-Glu-TTC-1-M2	528.603	304.41	968.027	596.804	1041.21	982.846	127.067	118.986	88.2111	373.671	140.644	312.861	373.977	667.469	286.099	600.446	567.44	377.35	484.687	0	565.564
tDR-11:36-Gly-CCC-1	20.2821	0	11.6136	0	0	0	0	0	0	0	0	0	0	0	0	14.7248	0	0	0	0	0
tDR-11:36-Gly-GCC-1-M4	1504.68	2001.14	2078.83	1575.13	874.05	1578.91	383.582	381.442	216.692	873.692	499.993	566.031	3122.16	3210.98	1774.77	2319.16	2347.62	1026.23	2556.02	652.74	3301.32
tDR-11:36-His-GTG-2	81.1285	27.2716	24.5935	51.428	0	12.3112	10.7212	11.1683	8.62934	34.9477	18.8423	0	8.18928	0	0	16.3609	0	27.9519	0	0	0
tDR-11:36-Lys-CTT-2	50.7053	19.9009	33.4745	0	12.0182	12.3112	6.35333	7.30237	7.67053	9.85704	14.1317	0	0	0	5.18007	0	0	7.32073	0	0	0
tDR-11:36-Lys-CTT-3	78.5932	25.7974	40.306	58.604	43.7025	15.389	8.33875	9.02058	3.51566	25.0906	19.5152	30.8744	0	0	6.37548	16.3609	12.653	12.6449	0	0	0
tDR-11:36-Lys-TTT-1-M2	425.924	253.552	92.2255	105.248	22.9438	51.2967	7.1475	9.02058	8.62934	37.636	37.0116	26.7578	8.18928	0	11.5556	24.5414	20.4395	25.9553	0	0	0
tDR-11:36-Val-AAC-1-M4	32.9584	8.84484	25.9598	0	16.3884	18.4668	0	9.02058	5.11369	12.5453	13.4588	0	0	0	0	0	0	0	26.0818	32.786	0
tDR-11:37-Glu-CTC-1	25.3526	36.1164	30.0587	55.016	0	36.9337	16.6775	15.0343	11.5058	17.0258	17.4964	0	0	0	7.57088	34.3579	18.4929	20.6311	0	0	0
tDR-11:37-Glu-TTC-1-M2	58.3111	64.8621	28.6924	100.464	34.962	111.827	30.1783	24.0549	12.7842	48.3891	26.2446	45.2825	0	0	37.8544	52.355	33.0925	55.2382	0	0	0
tDR-11:37-Gly-GCC-1-M4	39.2966	28.0087	12.2967	31.096	14.2033	17.4409	0	0	3.83526	0	8.74819	0	0	0	0	0	0	8.65177	0	0	0
tDR-11:37-Val-AAC-1-M4	29.1555	9.58191	14.3462	28.704	12.0182	15.389	5.95625	7.30237	11.8254	0	18.8423	34.991	0	0	0	0	0	11.3138	0	0	0
tDR-11:38-Glu-CTC-1	35.4937	36.1164	45.7712	29.9	39.3323	43.0893	15.4862	14.1752	13.4234	14.3375	27.5904	0	0	0	9.56321	33.5399	10.7064	30.6139	0	0	0
tDR-11:38-Glu-TTC-1-M2	27.8879	22.8492	19.8114	41.86	19.6661	40.0115	9.13292	5.15462	6.0725	9.85704	8.74819	0	0	0	10.3601	11.4526	20.4395	25.9553	0	0	0
tDR-11:38-Gly-GCC-1-M4	44.3671	28.0087	21.8609	65.78	16.3884	14.3631	7.1475	14.1752	15.3411	15.2336	28.9363	49.3991	0	0	5.97701	11.4526	10.7064	21.2967	0	0	0
tDR-11:38-His-GTG-2	115.355	61.1768	56.7016	75.3479	18.5736	40.0115	86.5642	13.3161	10.2274	79.7524	34.9928	24.6995	0	0	7.57088	102.256	10.7064	54.5727	0	0	0
tDR-11:39-Arg-TCT-1-M4	13.944	0	10.9304	13.156	0	11.2853	4.36792	5.15462	0	12.5453	7.40232	22.6413	0	0	0	0	0	0	0	0	0
tDR-11:39-Glu-CTC-1	272.541	508.578	347.041	425.776	274.233	754.062	197.35	191.58	151.173	132.622	226.78	232.587	8.18928	0	226.728	373.847	241.381	432.588	0	0	0
tDR-11:39-Glu-TTC-1-M2	245.921	308.832	182.402	370.76	169.347	619.665	171.143	118.986	95.562	134.414	205.919	168.78	15.6961	0	186.084	243.778	189.795	284.177	0	0	0
tDR-11:39-Gly-GCC-1-M4	27.8879	54.5432	10.9304	34.684	0	0	6.75042	14.1752	10.2274	0	22.2069	0	0	0	9.56321	0	13.6263	16.638	0	0	0
tDR-11:39-His-GTG-2	29.1555	0	10.9304	33.488	0	0	12.3096	0	4.15487	11.6492	0	0	0	0	0	20.4512	0	0	0	0	0
tDR-11:40-Cys-GCA-1-M3	97.6077	67.0734	467.276	32.292	63.3686	101.568	11.9125	9.02058	6.39211	17.9219	11.4399	45.2825	0	0	35.8621	126.797	0	47.9175	0	0	0
tDR-11:40-Gln-CTG-1-M3	31.6908	34.6423	21.8609	29.9	21.8513	52.3227	24.6192	16.323	19.1763	9.85704	22.8799	37.0493	0	0	19.9234	17.997	18.4929	28.6174	0	0	0
tDR-11:40-Gln-TTG-1-M4	16.4792	20.638	25.2766	20.332	18.5736	37.9596	12.3096	8.16148	11.1862	0	18.1693	24.6995	0	0	13.5479	14.7248	0	22.6277	0	0	0
tDR-11:40-Glu-CTC-1	129.298	131.935	95.6413	161.46	43.7025	168.253	33.7521	51.1166	51.1369	30.4672	55.1809	45.2825	0	0	37.4559	67.8978	51.5854	150.408	0	0	0
tDR-11:40-Glu-TTC-1-M2	429.727	531.427	509.631	669.76	325.584	1072.1	256.516	198.453	132.317	242.842	322.337	267.578	0	19.4409	261.395	400.843	259.874	471.189	0	0	0
tDR-11:40-Gly-GCC-1-M4	15.2116	0	9.56413	20.332	0	12.3112	4.36792	6.87282	5.43329	0	10.0941	0	0	0	0	0	0	0	0	0	0
tDR-11:40-His-GTG-2	54.5082	16.9526	34.1576	19.136	0	21.5446	18.2658	0	8.30974	26.8828	11.4399	0	0	0	0	40.0843	0	17.9691	0	0	0
tDR-11:40-Lys-CTT-3	50.7053	25.7974	40.306	112.424	284.066	20.5187	20.2512	11.1683	7.99013	27.7789	35.6657	0	0	0	11.954	32.7218	10.7064	26.6208	0	0	0
tDR-11:41-Arg-TCT-1-M4	237.047	111.298	795.872	278.668	4241.33	455.515	219.19	187.714	148.936	140.687	567.287	391.076	36.1693	19.4409	147.034	687.977	87.5979	246.908	30.4288	0	0
tDR-11:41-Cys-GCA-1-M3	32.9584	33.1681	15.7125	0	0	16.415	7.94167	0	0	0	0	0	0	0	6.37548	29.4497	0	17.3035	0	0	0
tDR-11:41-Gln-CTG-1-M3	114.087	308.095	250.034	162.656	526.615	512.967	119.125	135.738	111.862	51.0774	237.547	212.004	13.6488	30.7814	225.532	134.16	147.943	177.694	0	0	0
tDR-11:41-Glu-CTC-1	60.8463	123.091	75.1467	124.384	42.61	122.086	25.0162	28.7799	35.7958	19.7141	27.5904	22.6413	0	0	17.1341	41.7204	18.4929	81.859	0	0	0
tDR-11:41-Glu-TTC-1-M2	235.78	257.974	88.8098	232.024	77.572	258.536	51.6208	91.0649	62.323	59.1422	163.524	57.6323	0	0	56.9808	69.5339	88.5712	186.346	0	0	0
tDR-11:41-Gly-GCC-1-M4	50.7053	95.082	18.4451	124.384	30.5918	84.1267	22.6337	115.549	55.6113	17.9219	115.745	45.2825	0	0	40.6437	20.4512	30.1726	39.2657	0	0	0
tDR-11:41-His-GTG-2	783.397	299.25	1941.52	663.78	189.013	940.782	464.587	129.295	84.6954	956.132	293.401	426.067	77.7982	29.1613	103.203	1669.63	111.931	356.719	0	0	0
tDR-11:41-Lys-CTT-3	15.2116	0	7.51467	19.136	73.2017	0	5.16208	0	0	0	7.40232	0	0	0	0	0	0	0	0	0	0
tDR-11:42-Glu-CTC-1	247.188	355.268	168.055	322.92	151.866	586.835	61.945	136.597	130.079	59.1422	132.569	137.906	0	0	128.306	113.708	118.744	374.023	0	0	0
tDR-11:42-Glu-TTC-1-M2	57.0434	45.6983	10.2473	57.408	17.481	60.5302	7.94167	9.02058	9.26856	0	25.5716	0	0	0	8.76628	11.4526	12.653	44.5899	0	0	0
tDR-11:42-Gly-GCC-1-M4	21.5497	20.638	9.56413	76.5439	13.1108	30.778	5.95625	16.323	12.145	0	24.2258	0	0	0	7.57088	0	0	9.31729	0	0	0
tDR-11:42-His-GTG-2	65.9169	33.1681	35.5239	60.996	14.2033	23.5965	33.7521	9.45013	8.30974	66.311	28.2634	0	0	0	7.17241	42.5384	17.5196	28.6174	0	0	0
tDR-11:42-Lys-CTT-3	20.2821	8.10777	65.5826	62.192	815.052	11.2853	17.0746	11.5979	8.30974	10.7531	55.8538	0	0	0	14.3448	0	0	13.3104	0	0	0
tDR-11:43-Glu-CTC-1	115.355	120.879	40.306	120.796	30.5918	135.423	17.4717	37.371	47.3016	24.1945	55.1809	32.9327	0	0	37.0575	19.6331	43.799	112.473	0	0	0
tDR-11:43-Glu-TTC-1-M2	84.9313	75.9182	32.7913	129.168	40.4248	97.4638	30.5754	19.3298	16.2999	25.0906	43.068	0	0	0	18.728	27.8136	12.653	54.5727	0	0	0
tDR-11:43-Gly-GCC-1-M4	174.933	153.311	66.2658	522.652	134.385	211.343	50.0325	148.625	86.6131	103.051	178.329	69.9821	0	0	61.7624	62.1715	61.3185	81.859	0	0	0
tDR-11:43-His-GTG-2	82.3961	19.9009	33.4745	75.3479	0	24.6224	32.9579	8.16148	13.4234	25.9867	14.1317	0	0	0	9.96168	31.0858	0	15.9725	0	0	0
tDR-11:44-Glu-CTC-1	87.4666	154.048	67.6321	139.932	122.367	176.461	23.4279	40.8074	38.3526	18.818	35.6657	43.2242	0	0	34.6667	26.1775	35.0392	119.128	0	0	0
tDR-11:44-Glu-TTC-1-M2	110.284	51.5949	30.0587	142.324	121.274	62.582	28.59	9.87968	16.2999	43.0125	30.9551	0	0	0	8.76628	32.7218	0	40.5968	0	0	0
tDR-11:44-Gly-CCC-1	88.7342	73.707	67.6321	101.66	37.1471	106.697	59.1654	23.6253	35.4762	39.4281	58.5456	53.5157	0	0	20.7203	30.2677	24.3328	81.859	0	0	0
tDR-11:44-Gly-GCC-1-M4	63.3816	96.5561	34.1576	218.868	75.3868	125.164	33.7521	102.233	53.3741	69.8953	133.915	57.6323	7.50684	0	30.2835	31.0858	36.0125	41.2623	0	0	0
tDR-11:44-Gly-TCC-1	191.412	154.785	61.4837	149.5	84.1273	77.9711	68.6954	75.601	102.593	167.57	223.415	144.081	10.919	19.4409	58.9732	37.6301	70.0783	111.807	0	0	0
tDR-11:44-His-GTG-2	1022.98	122.354	1675.77	667.368	181.365	562.212	323.623	107.388	74.468	807.381	109.689	298.453	98.2714	37.2616	86.4674	840.133	62.2918	126.449	30.4288	0	0
tDR-11:45-Glu-CTC-1	116.622	156.996	53.969	180.596	68.8315	209.291	42.4879	44.2438	59.127	48.3891	70.6585	61.7489	0	0	44.2299	58.8993	37.9591	137.763	0	0	0
tDR-11:45-Glu-TTC-1-M2	96.34	25.7974	16.3957	149.5	27.3141	46.1671	42.4879	13.7456	13.4234	59.1422	24.2258	0	0	0	11.1571	43.3565	0	29.2829	0	0	0
tDR-11:45-Gly-CCC-1	50.7053	18.4267	9.56413	41.86	0	19.4928	10.7212	0	8.94895	20.6102	0	0	0	0	0	10.6346	0	10.6483	0	0	0
tDR-11:45-Gly-GCC-1-M4	43.0995	35.3794	19.8114	167.44	33.8694	115.931	15.4862	39.5187	20.4547	49.2852	70.6585	24.6995	0	0	20.3218	17.997	16.5463	31.2795	0	0	0
tDR-11:45-His-GTG-2	30.4232	15.4785	16.3957	26.312	0	17.4409	17.0746	4.72506	8.30974	16.1297	19.5152	0	0	0	0	10.6346	0	0	0	0	0
tDR-11:46-Cys-GCA-1-M3	13.944	0	0	0	0	0	0	0	0	0	0	0	0	0	0	0	0	0	0	0	0
tDR-11:46-Glu-CTC-1	223.103	377.38	125.7	238.004	162.792	359.077	39.3112	94.5013	99.7169	28.675	82.7713	94.6816	0	0	60.1686	69.5339	83.7047	304.143	0	0	0
tDR-11:46-Glu-TTC-1-M2	103.946	34.6423	19.1283	126.776	27.3141	55.4005	19.8542	12.8865	10.547	26.8828	18.8423	0	0	0	13.9464	13.0887	0	27.2863	0	0	0
tDR-11:46-Gly-CCC-1	30.4232	0	0	25.116	0	0	5.95625	0	0	13.4414	0	0	0	0	0	0	0	0	0	0	0
tDR-11:46-Gly-GCC-1-M4	225.639	284.509	163.957	782.183	265.493	513.993	99.6679	295.102	171.948	172.05	499.993	220.238	9.55416	17.8208	125.916	153.793	142.103	204.315	0	0	0
tDR-11:48-Asp-GTC-1	31.6908	19.1638	19.8114	39.468	0	16.415	11.1183	8.59103	9.58816	13.4414	18.8423	24.6995	0	0	0	0	0	0	0	0	0
tDR-11:48-Glu-CTC-1	775.791	1373.9	506.216	747.499	475.265	1142.89	90.535	266.751	281.572	136.206	307.533	384.901	0	0	259.004	192.241	210.235	913.094	0	0	0
tDR-11:48-Glu-TTC-1-M2	207.892	106.875	54.6522	327.704	119.089	161.072	42.0908	24.914	33.8782	69.8953	67.2938	37.0493	0	0	23.1111	41.7204	26.2794	90.5108	0	0	0
tDR-11:48-Gly-CCC-1	45.6348	8.84484	21.1777	49.036	13.1108	0	7.1475	6.44327	0	12.5453	9.42113	0	0	0	0	0	0	12.6449	0	0	0
tDR-11:48-Gly-GCC-1-M4	500.715	985.462	446.781	1492.61	780.09	1355.26	277.958	932.126	415.807	430.125	1370.77	489.874	19.1083	19.4409	473.778	327.218	330.925	481.171	0	0	0
tDR-11:48-Gly-TCC-1	55.7758	18.4267	20.4946	32.292	0	0	9.13292	10.3092	12.4646	49.2852	34.3198	49.3991	0	0	5.57854	12.2707	0	15.307	0	0	0
tDR-11:48-His-GTG-2	122.96	73.707	42.3554	83.7199	17.481	38.9855	61.1508	17.6116	20.4547	66.311	78.7337	45.2825	0	0	9.56321	80.9866	13.6263	33.9415	0	0	0
tDR-11:49-Asp-GTC-1	21.5497	11.056	7.51467	15.548	0	0	11.9125	0	0	9.85704	8.74819	0	0	0	0	0	0	0	0	0	0
tDR-11:49-Glu-CTC-1	25.3526	26.5345	10.2473	22.724	0	44.1152	0	7.30237	9.26856	0	8.74819	0	0	0	4.38314	0	0	25.2898	0	0	0
tDR-11:49-Glu-TTC-1-M2	19.0145	14.0043	11.6136	37.076	17.481	36.9337	0	6.01372	10.2274	0	10.767	0	0	0	0	0	0	15.307	0	0	0
tDR-11:49-Gly-CCC-1	13.944	0	0	0	0	0	4.765	0	0	0	0	0	0	0	0	0	0	0	0	0	0
tDR-11:49-Gly-GCC-1-M4	64.6492	116.457	30.0587	208.104	119.089	173.383	62.7392	83.333	62.323	76.168	160.832	43.2242	0	0	58.1762	79.3505	39.9057	73.2073	0	0	0
tDR-11:49-His-GTG-2	168.595	86.2372	92.9087	129.168	19.6661	93.3601	91.7262	33.9346	26.8469	103.051	77.3878	86.4484	8.87172	0	21.5172	78.5324	18.4929	54.5727	0	0	0
tDR-11:50-Gly-GCC-1-M4	63.3816	51.5949	23.2272	143.52	28.4066	74.8933	32.9579	40.3778	26.2076	43.0125	90.1737	0	0	0	23.5096	33.5399	22.3861	26.6208	0	0	0
tDR-11:50-His-GTG-2	172.398	30.2199	24.5935	113.62	0	30.778	61.1508	9.87968	6.0725	84.2328	28.2634	24.6995	0	0	4.38314	51.5369	16.5463	15.9725	0	0	0
tDR-11:51-Arg-CCT-3-M2	44.3671	8.10777	9.56413	27.508	0	20.5187	20.2512	6.87282	7.67053	13.4414	15.4776	0	0	0	9.16475	20.4512	0	8.65177	0	0	0
tDR-11:51-Asp-GTC-1	77.3256	33.1681	27.3261	64.584	24.0364	29.7521	18.6629	14.1752	12.4646	35.8438	20.8611	24.6995	0	0	10.7586	13.0887	10.7064	19.9656	0	0	0
tDR-11:51-Glu-CTC-1	13.944	28.7457	15.0293	40.664	20.7587	53.3486	4.36792	7.73192	24.6096	0	11.4399	0	0	0	15.1418	19.6331	0	21.9622	0	0	0
tDR-11:51-Glu-TTC-1-M2	13.944	0	0	0	0	14.3631	0	0	0	0	0	0	0	0	0	0	0	0	0	0	0
tDR-11:51-Gly-GCC-1-M4	20.2821	32.4311	14.3462	39.468	0	35.9077	16.2804	22.7662	12.145	9.85704	37.6845	0	0	0	9.16475	19.6331	12.653	17.9691	0	0	0
tDR-11:51-His-GTG-2	76.0579	29.4828	16.3957	43.056	0	0	27.3987	0	5.7529	19.7141	26.9175	0	7.50684	0	0	22.9053	0	11.9794	0	0	0
tDR-11:52-Arg-CCT-3-M2	22.8174	0	0	15.548	0	0	4.765	0	0	0	0	0	0	0	0	0	0	0	0	0	0
tDR-11:52-Asp-GTC-1	45.6348	28.7457	22.544	47.84	0	26.6743	13.1037	9.87968	13.4234	20.6102	22.8799	0	0	0	12.3525	10.6346	0	16.638	0	0	0
tDR-11:52-Glu-CTC-1	53.2405	39.0647	36.8902	71.7599	31.6843	90.2823	16.6775	25.3435	18.2175	14.3375	30.9551	0	0	0	20.3218	18.8151	30.1726	47.252	0	0	0
tDR-11:52-Glu-TTC-1-M2	32.9584	16.2155	8.88098	45.448	17.481	42.0633	21.8396	5.58417	9.26856	12.5453	11.4399	0	0	0	7.17241	17.997	10.7064	15.9725	0	0	0
tDR-11:52-Gly-GCC-1-M4	17.7468	23.5862	15.0293	40.664	0	30.778	10.7212	14.1752	6.0725	13.4414	22.2069	0	0	0	8.76628	10.6346	0	12.6449	0	0	0
tDR-11:52-His-GTG-2	44.3671	11.7931	0	26.312	0	0	11.5154	0	4.15487	19.7141	12.7858	0	0	0	0	9.81655	0	0	0	0	0
tDR-11:53-Glu-CTC-1	16.4792	23.5862	27.3261	35.88	25.1289	60.5302	11.5154	18.4707	11.5058	0	27.5904	0	0	0	13.5479	17.997	10.7064	43.2588	0	0	0
tDR-11:53-Glu-TTC-1-M2	21.5497	0	10.9304	16.744	0	31.804	11.1183	0	4.47448	11.6492	7.40232	0	0	0	0	0	0	0	0	0	0
tDR-11:53-Gly-GCC-1-M4	19.0145	16.2155	0	39.468	0	30.778	10.3242	11.1683	5.11369	0	19.5152	0	0	0	6.37548	0	0	11.3138	0	0	0
tDR-11:53-His-GTG-2	72.255	22.1121	16.3957	50.232	17.481	25.6484	26.6046	10.3092	7.35092	25.9867	26.2446	0	0	0	7.96935	15.5429	14.5997	25.2898	0	0	0
tDR-11:54-Arg-CCT-3-M2	29.1555	0	0	16.744	0	0	5.16208	0	0	0	0	0	0	0	0	0	0	0	0	0	0
tDR-11:54-Asp-GTC-1	69.7198	23.5862	14.3462	29.9	17.481	28.7262	30.5754	13.7456	8.30974	34.0516	26.2446	0	0	0	0	12.2707	0	14.6415	0	0	0
tDR-11:54-Gly-GCC-1-M4	31.6908	46.4354	17.762	107.64	19.6661	37.9596	26.2075	22.7662	13.1038	18.818	42.3951	28.8161	0	0	16.3372	35.176	18.4929	25.9553	0	0	0
tDR-11:54-His-GTG-2	101.411	24.3233	15.7125	99.2679	14.2033	25.6484	36.5317	9.45013	5.7529	70.7914	34.9928	30.8744	0	0	10.3601	55.6271	0	21.2967	0	0	0
tDR-11:55-Arg-CCT-3-M2	21.5497	0	0	13.156	0	0	7.94167	0	0	0	7.40232	0	0	0	0	9.81655	0	0	0	0	0
tDR-11:55-Asp-GTC-1	17.7468	15.4785	7.51467	0	0	0	7.54458	0	3.83526	19.7141	14.8046	0	0	0	0	0	0	0	0	0	0
tDR-11:55-Gln-CTG-2-M2	38.029	25.7974	19.8114	37.076	24.0364	63.608	9.53	13.3161	7.99013	0	26.2446	28.8161	0	0	13.1494	15.5429	0	19.3001	0	0	0
tDR-11:55-Glu-CTC-1	46.9024	112.772	49.8701	57.408	52.443	109.775	38.5171	26.2026	31.6409	20.6102	44.4139	26.7578	0	0	28.6896	35.994	41.8523	107.149	0	0	0
tDR-11:55-Glu-TTC-1-M2	50.7053	59.7027	27.3261	46.644	49.1653	145.683	37.7229	33.0755	17.8979	18.818	34.9928	32.9327	0	0	25.5019	44.1745	55.4787	40.5968	0	0	0
tDR-11:55-Gly-GCC-1-M4	20.2821	18.4267	0	34.684	0	40.0115	15.8833	8.59103	7.99013	18.818	25.5716	0	0	0	7.57088	12.2707	0	10.6483	0	0	0
tDR-11:55-His-GTG-2	35.4937	20.638	17.0788	26.312	0	17.4409	18.2658	5.15462	0	91.4016	18.1693	0	0	0	4.78161	11.4526	0	10.6483	0	0	0
tDR-11:55-Lys-CTT-2	22.8174	8.84484	8.88098	23.92	26.2215	14.3631	8.33875	0	6.39211	0	8.74819	0	0	0	0	0	0	0	0	0	0
tDR-11:56-Arg-CCG-3	19.0145	8.10777	10.2473	17.94	0	14.3631	23.0308	4.72506	4.79408	9.85704	9.42113	0	0	0	0	20.4512	0	0	0	0	0
tDR-11:56-Arg-CCT-3-M2	29.1555	11.7931	36.8902	27.508	0	19.4928	10.3242	8.16148	4.47448	12.5453	7.40232	0	0	0	0	14.7248	0	9.31729	0	0	0
tDR-11:56-Arg-TCT-2-M2	19.0145	17.6897	32.7913	28.704	0	17.4409	11.9125	9.02058	5.43329	12.5453	12.1129	0	0	0	7.96935	13.9068	0	10.6483	0	0	0
tDR-11:56-Asp-GTC-1	36.7613	9.58191	33.4745	29.9	26.2215	16.415	8.73583	6.01372	13.4234	25.0906	20.1881	0	0	0	4.38314	0	0	7.32073	0	0	0
tDR-11:56-Cys-GCA-3	25.3526	16.9526	16.3957	0	12.0182	0	0	0	0	0	0	0	0	0	0	12.2707	0	0	0	0	0
tDR-11:56-Gln-CTG-2-M2	114.087	127.513	849.841	119.6	206.494	922.316	58.3712	99.6559	60.0858	36.7399	92.1925	275.812	11.6015	0	155.402	147.248	40.879	96.5005	0	0	0
tDR-11:56-Gln-TTG-1-M2	32.9584	14.0043	114.77	35.88	58.9984	119.008	9.53	16.7525	9.90777	16.1297	12.1129	51.4574	0	0	13.5479	31.0858	0	26.6208	0	0	0
tDR-11:56-Glu-CTC-1	73.5227	59.7027	136.63	78.9359	49.1653	123.112	25.8104	39.9483	25.2488	27.7789	40.3763	55.574	0	0	21.9157	44.9925	23.3594	69.2141	0	0	0
tDR-11:56-Glu-TTC-1-M2	27.8879	14.7414	10.9304	39.468	22.9438	42.0633	19.06	5.58417	5.43329	16.1297	17.4964	0	0	0	0	16.3609	0	12.6449	0	0	0
tDR-11:56-Gly-GCC-1-M3	73.5227	27.2716	135.947	141.128	31.6843	175.435	22.6337	43.3847	25.5684	52.8696	59.8915	78.2152	0	0	21.5172	97.3475	18.4929	37.2691	0	0	0
tDR-11:56-His-GTG-2	111.552	23.5862	64.2163	59.8	13.1108	42.0633	31.3696	12.0274	9.26856	86.9211	30.9551	32.9327	0	0	9.16475	62.1715	14.5997	35.2726	0	0	0
tDR-11:56-Lys-CTT-2	41.8319	19.9009	29.3755	20.332	157.329	11.2853	11.1183	11.5979	9.26856	0	34.9928	34.991	0	0	6.77394	12.2707	0	11.3138	0	0	0
tDR-11:56-Lys-CTT-3	46.9024	11.056	21.1777	56.212	89.5902	34.8818	5.95625	5.15462	6.39211	28.675	15.4776	0	0	0	0	16.3609	0	13.3104	0	0	0
tDR-11:57-Arg-CCT-3-M2	36.7613	29.4828	8.88098	23.92	0	24.6224	14.6921	12.457	12.145	10.7531	14.8046	0	0	0	12.3525	13.9068	13.6263	16.638	0	0	0
tDR-11:57-Asp-GTC-1	26.6203	18.4267	8.19783	28.704	0	14.3631	5.55917	6.87282	6.39211	15.2336	22.2069	0	0	0	4.38314	0	0	7.98625	0	0	0
tDR-11:57-Glu-CTC-1	43.0995	28.7457	23.9103	37.076	21.8513	50.2708	9.92708	12.0274	18.2175	0	10.767	0	0	0	13.1494	10.6346	13.6263	25.2898	0	0	0
tDR-11:57-Glu-TTC-1-M2	29.1555	19.9009	0	26.312	0	34.8818	15.4862	5.58417	7.35092	0	12.7858	0	0	0	4.38314	13.0887	0	11.9794	0	0	0
tDR-11:57-Gly-CCC-1	15.2116	11.056	0	0	0	20.5187	4.36792	0	5.43329	0	8.07525	0	0	0	0	0	0	0	0	0	0
tDR-11:57-Gly-GCC-1-M3	45.6348	62.6509	21.8609	106.444	36.0546	84.1267	34.1492	44.6733	31.9605	47.493	113.054	45.2825	0	0	32.6743	17.179	34.0659	37.9347	0	0	0
tDR-11:57-His-GTG-2	140.707	65.5992	27.3261	117.208	21.8513	36.9337	39.7083	7.73192	20.4547	89.6094	42.3951	26.7578	0	0	5.57854	47.4467	20.4395	31.945	0	0	0
tDR-11:57-Lys-CTT-3	39.2966	13.2673	10.2473	53.82	13.1108	35.9077	11.5154	11.1683	8.30974	12.5453	22.8799	0	0	0	7.57088	17.997	0	19.3001	0	0	0
tDR-11:58-Arg-CCT-3-M2	32.9584	16.9526	17.0788	19.136	0	0	14.295	5.15462	8.30974	0	7.40232	0	0	0	0	12.2707	0	9.98281	0	0	0
tDR-11:58-Asp-GTC-1	57.0434	33.1681	23.9103	55.016	22.9438	50.2708	13.5008	18.4707	14.7018	41.2203	45.0868	0	0	0	9.16475	0	17.5196	24.6243	0	0	0
tDR-11:58-Glu-CTC-1	41.8319	47.9095	31.425	51.428	34.962	83.1007	23.4279	29.639	22.3724	10.7531	37.0116	24.6995	0	0	11.1571	24.5414	13.6263	53.2416	0	0	0
tDR-11:58-Glu-TTC-1-M2	65.9169	42.013	38.2565	72.9559	32.7769	109.775	28.1929	22.7662	15.0215	26.8828	36.3386	43.2242	0	0	11.1571	29.4497	11.6797	31.945	0	0	0
tDR-11:58-Gly-CCC-1	15.2116	13.2673	0	13.156	0	13.3372	14.295	6.87282	3.51566	0	8.07525	0	0	0	5.97701	9.81655	0	15.9725	0	0	0
tDR-11:58-Gly-GCC-1-M2	40.5642	42.75	13.663	72.9559	13.1108	36.9337	18.2658	33.9346	17.5783	32.2594	58.5456	22.6413	0	0	11.1571	17.179	14.5997	23.2932	0	0	0
tDR-11:58-His-GTG-2	27.8879	0	0	0	0	0	0	0	0	0	0	0	0	0	0	0	0	0	0	0	0
tDR-11:58-Lys-CTT-2	15.2116	11.7931	15.7125	0	0	0	5.55917	6.87282	4.47448	0	8.74819	0	0	0	5.57854	0	0	0	0	0	0
tDR-11:58-Lys-CTT-3	29.1555	10.319	17.0788	52.624	0	18.4668	4.36792	6.44327	5.43329	15.2336	21.534	0	10.919	0	5.97701	13.9068	0	16.638	0	0	0
tDR-11:59-Asp-GTC-1	20.2821	8.10777	8.19783	29.9	0	0	5.95625	6.87282	0	0	9.42113	0	0	0	0	0	0	0	0	0	0
tDR-11:59-Glu-CTC-1	77.3256	96.5561	69.6815	94.4839	61.1835	122.086	105.227	48.9689	49.5388	33.1555	68.6397	51.4574	0	0	30.682	92.4392	39.9057	115.801	0	0	0
tDR-11:59-Glu-TTC-1-M2	15.2116	0	0	28.704	0	0	4.36792	0	3.83526	0	0	0	0	0	0	0	0	0	0	0	0
tDR-11:60-Arg-CCT-3-M2	22.8174	14.0043	0	14.352	0	12.3112	11.9125	0	0	0	0	0	0	0	0	18.8151	0	0	0	0	0
tDR-11:60-Asp-GTC-1	45.6348	29.4828	19.1283	81.3279	19.6661	31.804	31.3696	10.3092	10.547	47.493	24.8987	24.6995	0	0	4.78161	13.0887	0	10.6483	0	0	0
tDR-11:60-Glu-CTC-1	121.693	257.974	148.244	171.028	145.311	439.1	123.493	104.381	82.1386	82.4407	121.129	111.148	0	0	156.996	123.525	126.53	201.653	0	0	0
tDR-11:60-Glu-TTC-1-M2	25.3526	11.7931	0	32.292	13.1108	18.4668	6.75042	9.45013	6.0725	10.7531	12.7858	0	0	0	0	12.2707	0	9.98281	0	0	0
tDR-11:60-Gly-GCC-1-M2	43.0995	47.9095	23.9103	95.6799	22.9438	50.2708	32.5608	27.4913	17.8979	34.9477	55.8538	0	0	0	18.728	27.8136	21.4128	31.945	0	0	0
tDR-11:60-His-GTG-2	25.3526	10.319	0	29.9	0	0	9.13292	0	0	22.4024	8.07525	0	0	0	0	8.99851	0	7.98625	0	0	0
tDR-11:60-Lys-CTT-2	16.4792	19.1638	19.1283	19.136	14.2033	11.2853	15.4862	14.6047	11.8254	16.1297	34.9928	0	0	0	7.57088	0	0	12.6449	0	0	0
tDR-11:60-Lys-CTT-3	63.3816	54.5432	43.7217	105.248	53.5356	82.0748	34.9433	16.323	16.6195	25.9867	79.4067	0	0	0	23.1111	71.17	14.5997	43.2588	0	0	0
tDR-11:61-Asp-GTC-1	15.2116	8.84484	0	0	0	14.3631	4.765	0	0	0	0	0	0	0	0	0	0	0	0	0	0
tDR-11:61-Glu-CTC-1	25.3526	38.3276	22.544	44.252	13.1108	50.2708	26.2075	12.0274	8.94895	11.6492	18.1693	0	0	0	11.954	32.7218	0	31.2795	0	0	0
tDR-11:61-Gly-GCC-1-M2	27.8879	42.013	15.0293	59.8	32.7769	56.4264	18.6629	29.2095	16.2999	16.1297	51.1433	26.7578	0	0	16.3372	10.6346	12.653	23.9587	0	0	0
tDR-11:61-His-GTG-2	17.7468	12.5302	0	0	0	0	5.95625	0	0	15.2336	0	0	0	0	0	0	0	0	0	0	0
tDR-11:62-Gly-GCC-1-M2	24.085	38.3276	17.762	55.016	37.1471	34.8818	15.0892	17.1821	12.4646	11.6492	54.508	0	0	0	8.36781	16.3609	10.7064	23.2932	0	0	0
tDR-12:31-His-GTG-2	34.2261	19.9009	21.1777	13.156	0	12.3112	5.16208	0	7.03132	0	16.1505	0	0	0	0	14.7248	0	11.9794	0	0	0
tDR-12:31-Thr-TGT-2-M2	32.9584	16.2155	16.3957	0	232.716	0	5.16208	5.58417	3.51566	0	0	0	0	0	0	0	0	0	0	0	0
tDR-12:32-Glu-CTC-1	13.944	0	0	0	25.1289	0	0	4.72506	0	0	0	0	0	0	7.17241	18.8151	0	9.98281	0	0	0
tDR-12:32-Gly-GCC-1-M4	78.5932	28.0087	51.9196	126.776	61.1835	73.8673	26.6046	30.9277	27.1665	81.5446	37.6845	0	18.4259	0	22.3142	27.8136	26.2794	44.5899	308.635	95.3775	0
tDR-12:32-Lys-CTT-2	181.271	145.203	373.001	172.224	2931.35	30.778	138.185	104.811	120.811	109.323	204.573	218.179	10.919	0	69.3333	32.7218	70.0783	49.914	89.1128	86.4359	0
tDR-12:32-Lys-CTT-3-M2	553.955	178.371	440.633	461.656	7019.72	97.4638	53.2092	74.3124	121.77	59.1422	263.792	131.731	20.4732	0	102.008	30.2677	96.3577	161.721	84.7658	32.786	0
tDR-12:32-Lys-TTT-1-M2	78.5932	18.4267	74.4636	65.78	503.671	0	13.8979	5.58417	13.743	37.636	18.8423	0	8.87172	0	8.36781	0	10.7064	15.307	195.613	107.3	0
tDR-12:32-Thr-TGT-2-M2	49.4376	26.5345	67.6321	0	164.977	0	5.16208	7.30237	9.26856	9.85704	12.7858	0	0	0	13.9464	0	0	0	0	0	0
tDR-12:33-Cys-GCA-1-M3	263.667	73.707	210.411	45.448	419.544	25.6484	11.9125	12.457	10.8666	11.6492	14.8046	26.7578	17.061	0	61.364	34.3579	26.2794	24.6243	0	68.5526	0
tDR-12:33-Glu-CTC-1	153.383	190.901	83.3446	64.584	540.819	103.619	71.8721	28.7799	37.3938	45.7008	30.2822	41.1659	40.9464	0	109.977	103.892	72.9983	98.497	106.501	143.066	0
tDR-12:33-Glu-TTC-1-M2	13.944	12.5302	14.3462	25.116	0	18.4668	5.95625	0	4.15487	0	7.40232	0	0	0	0	8.99851	0	9.31729	0	0	0
tDR-12:33-Gly-GCC-1-M4	68.4521	31.694	35.5239	83.7199	45.8876	34.8818	8.73583	17.6116	10.547	33.1555	16.8234	0	124.887	115.025	19.5249	17.997	63.2652	33.9415	226.042	763.02	197.29
tDR-12:33-His-GTG-2	21.5497	0	10.9304	0	0	0	0	4.72506	0	0	10.0941	0	0	0	0	0	0	0	0	0	0
tDR-12:33-Lys-CTT-2	3279.36	3772.32	2949.17	2151.6	60245	543.746	975.634	1010.3	1255.73	1220.48	1149.38	2494.65	152.184	220.33	1283.06	444.199	961.63	857.19	612.922	959.736	565.564
tDR-12:33-Lys-CTT-3-M2	1394.4	1112.98	1095.78	1356.26	39204.4	387.803	198.542	249.999	333.348	353.957	281.961	539.273	98.9538	84.2437	607.663	128.433	393.217	571.682	208.654	369.588	170.984
tDR-12:33-Lys-TTT-1-M2	157.186	58.2285	80.612	118.404	624.946	23.5965	43.2821	22.7662	16.9391	64.5188	27.5904	59.6906	0	0	29.4866	23.7233	22.3861	23.2932	0	226.522	0
tDR-12:33-Pro-AGG-1-M3	29.1555	44.9613	40.9891	0	16.3884	35.9077	9.92708	12.0274	16.2999	17.0258	19.5152	49.3991	0	0	20.7203	24.5414	0	41.2623	0	35.7666	0
tDR-12:34-Cys-GCA-1-M3	248.456	296.302	611.421	76.5439	1576.57	58.4783	22.2367	24.0549	18.5371	31.3633	34.9928	41.1659	100.319	38.8817	191.264	75.2603	59.3719	119.128	106.501	59.6109	197.29
tDR-12:34-Glu-CTC-1	83.6637	70.7587	76.513	64.584	80.8497	74.8933	24.6192	21.048	14.0626	23.2984	20.1881	22.6413	119.427	24.3011	112.368	238.87	91.4911	66.5521	165.185	154.988	0
tDR-12:34-Glu-CTC-1-M2	25.3526	13.2673	17.0788	14.352	13.1108	15.389	5.55917	0	0	0	0	0	15.0137	0	14.7433	80.9866	14.5997	10.6483	0	0	0
tDR-12:34-Gly-GCC-1-M4	32.9584	23.5862	18.4451	27.508	17.481	15.389	11.9125	11.5979	12.4646	11.6492	13.4588	0	41.6289	0	9.96168	0	12.653	7.98625	336.89	143.066	276.206
tDR-12:34-Lys-CTT-2	349.866	299.25	903.81	327.704	7035.01	70.7895	419.717	234.535	237.467	199.829	703.893	337.56	38.8991	37.2616	188.873	71.17	112.904	111.142	319.502	342.763	0
tDR-12:34-Lys-CTT-3-M2	242.118	70.0216	274.627	236.808	3450.31	43.0893	54.4004	40.8074	46.0232	51.0774	111.708	32.9327	15.0137	21.0609	46.2222	31.9038	43.799	51.9106	182.573	149.027	0
tDR-12:34-Lys-CTT-3-M4	34.2261	0	30.0587	25.116	258.937	0	9.92708	7.73192	3.83526	10.7531	13.4588	0	0	0	4.38314	12.2707	0	0	0	0	0
tDR-12:34-Ser-GCT-1-M5	24.085	16.9526	0	0	18.5736	0	9.53	0	0	0	0	0	0	0	0	0	0	0	0	0	0
tDR-12:34-Val-CAC-2-M3	24.085	16.9526	35.5239	25.116	750.591	0	4.765	8.59103	15.0215	27.7789	15.4776	34.991	34.122	27.5412	21.5172	0	26.2794	9.98281	36.9492	38.7471	0
tDR-12:35-Ala-CGC-5-M2	40.5642	0	0	14.352	0	11.2853	0	0	4.79408	0	0	0	0	0	0	0	0	16.638	0	0	0
tDR-12:35-Arg-TCT-1-M4	13.944	0	27.3261	13.156	390.045	0	9.13292	5.58417	5.43329	0	13.4588	0	0	0	0	0	0	0	0	0	0
tDR-12:35-Cys-GCA-1-M3	5223.91	3394.21	10433.8	1799.98	29700.2	463.723	557.505	367.696	412.611	371.879	816.274	1374.94	317.335	176.588	1197	904.759	848.726	1051.52	236.91	184.794	263.053
tDR-12:35-Cys-GCA-4-M16	126.763	149.625	391.446	28.704	666.463	11.2853	0	0	0	0	0	0	0	0	0	56.4452	56.452	93.1729	0	0	0
tDR-12:35-Gln-CTG-1-M3	21.5497	15.4785	22.544	0	26.2215	0	0	0	0	0	0	0	0	0	0	0	0	0	0	71.5331	0
tDR-12:35-Glu-CTC-1	586.914	511.526	437.901	444.912	475.265	479.112	171.54	140.463	98.1188	115.596	188.423	224.354	299.591	89.1039	249.441	499.826	218.021	392.657	0	35.7666	223.595
tDR-12:35-Gly-GCC-1-M4	254.794	193.112	155.076	220.064	116.904	193.902	31.7667	52.8348	55.9309	120.077	129.204	67.9238	174.705	121.505	102.805	67.8978	87.5979	85.8521	797.668	435.16	499.801
tDR-12:35-His-GTG-2	20.2821	9.58191	17.0788	0	0	0	0	0	0	0	0	0	0	0	0	17.179	0	0	0	0	0
tDR-12:35-Lys-CTT-2	538.744	339.789	534.908	135.148	3154.23	42.0633	133.023	108.676	102.593	109.323	238.22	154.372	0	0	140.26	36.8121	55.4787	59.2313	0	0	0
tDR-12:35-Lys-CTT-3-M2	386.628	126.039	219.292	196.144	2851.59	50.2708	23.825	38.2301	34.837	38.532	68.6397	45.2825	8.18928	0	74.5134	27.8136	29.1993	46.5864	0	0	0
tDR-12:35-Lys-TTT-1-M2	38.029	11.056	8.19783	0	25.1289	0	0	0	0	0	0	0	0	0	0	0	0	0	0	0	0
tDR-12:35-Phe-GAA-1-M3	13.944	22.1121	17.762	26.312	85.2199	13.3372	13.5008	6.87282	7.03132	0	14.8046	0	0	0	7.57088	22.0872	0	0	0	0	0
tDR-12:35-Ser-GCT-1-M5	35.4937	11.7931	14.3462	0	287.344	0	13.5008	0	4.15487	0	11.4399	0	0	0	0	8.99851	0	0	0	0	0
tDR-12:36-Cys-GCA-1-M3	30.4232	8.84484	20.4946	0	25.1289	0	0	0	0	0	0	0	0	0	4.38314	0	0	0	0	0	0
tDR-12:36-Gln-CTG-1-M3	20.2821	11.056	25.9598	0	16.3884	0	0	0	0	0	0	0	0	0	0	0	0	0	0	0	0
tDR-12:36-Gln-TTG-1-M4	17.7468	10.319	13.663	0	0	0	0	0	0	0	7.40232	0	0	0	0	0	0	0	0	0	0
tDR-12:36-Glu-CTC-1	289.02	185.005	709.112	336.076	2027.8	289.314	130.243	75.1715	68.7152	89.6094	128.531	160.547	262.739	71.2831	144.245	2058.2	474.975	324.774	91.2863	32.786	0
tDR-12:36-Glu-TTC-1-M2	59.5787	23.5862	105.889	65.78	293.899	67.7117	18.2658	11.1683	13.1038	41.2203	23.5528	0	88.0348	82.6236	23.5096	50.7189	48.6655	26.6208	193.44	0	144.679
tDR-12:36-Gly-GCC-1-M4	172.398	122.354	135.947	132.756	72.1092	107.723	30.1783	21.9071	11.1862	89.6094	38.3575	37.0493	330.301	302.953	180.107	167.699	156.703	89.1797	249.951	59.6109	236.748
tDR-12:36-His-GTG-2	46.9024	16.9526	19.1283	29.9	0	14.3631	5.55917	5.15462	8.94895	11.6492	12.1129	0	0	0	0	0	17.5196	17.9691	0	0	0
tDR-12:36-Lys-CTT-2	114.087	89.1854	107.255	23.92	223.975	0	16.2804	11.1683	15.6607	27.7789	34.3198	0	0	0	29.885	0	0	9.98281	0	0	0
tDR-12:36-Lys-CTT-3-M2	152.116	51.5949	118.868	74.1519	840.181	25.6484	17.8687	16.323	14.3822	40.3242	40.3763	28.8161	0	0	34.6667	12.2707	26.2794	19.3001	0	0	0
tDR-12:36-Lys-TTT-1-M2	536.208	235.862	114.086	86.1119	201.032	13.3372	6.35333	13.7456	10.547	28.675	34.3198	0	10.2366	0	21.5172	0	16.5463	23.9587	0	0	0
tDR-12:36-Thr-TGT-2-M2	27.8879	0	15.0293	0	54.6281	0	0	0	0	0	0	0	0	0	0	0	0	0	0	0	0
tDR-12:36-Val-AAC-1-M4	78.5932	33.9052	66.9489	32.292	1518.66	15.389	10.7212	23.1958	20.1351	16.1297	43.741	49.3991	11.6015	0	11.5556	0	13.6263	10.6483	0	41.7277	0
tDR-12:36-Val-CAC-2-M3	17.7468	9.58191	0	0	52.443	0	0	0	0	0	0	0	0	0	0	0	0	0	0	0	0
tDR-12:37-Gly-GCC-1-M4	15.2116	0	0	22.724	0	0	0	0	0	0	0	0	0	0	0	0	0	0	0	0	0
tDR-12:38-His-GTG-2	36.7613	19.1638	45.7712	16.744	78.6645	16.415	19.8542	0	5.43329	17.0258	16.8234	0	0	0	8.36781	46.6286	0	19.3001	0	0	0
tDR-12:39-Glu-CTC-1	86.199	197.535	125.017	272.688	124.552	404.218	80.6079	83.7625	55.2917	47.493	143.336	150.256	0	0	78.0996	197.149	137.237	262.215	0	0	0
tDR-12:39-Lys-CTT-3-M2	32.9584	22.1121	21.8609	31.096	766.979	0	5.95625	0	5.43329	0	14.1317	0	0	0	5.18007	13.0887	12.653	9.98281	0	0	0
tDR-12:40-Cys-GCA-1-M3	1175.09	1384.22	4350.31	314.548	6460.32	304.703	419.717	203.607	187.928	85.1289	565.941	391.076	19.7908	29.1613	502.467	508.825	320.219	493.816	0	0	0
tDR-12:40-Cys-GCA-1-M5	50.7053	40.5388	185.817	0	205.402	17.4409	32.1637	9.45013	6.0725	0	24.2258	24.6995	0	0	24.3065	68.7159	14.5997	10.6483	0	0	0
tDR-12:40-Glu-CTC-1	25.3526	84.026	47.1375	76.5439	29.4992	93.3601	36.9287	35.6528	22.692	19.7141	47.7786	43.2242	0	0	15.1418	85.0768	48.6655	120.459	0	0	0
tDR-12:40-Glu-TTC-1-M2	13.944	18.4267	32.7913	26.312	71.0166	53.3486	11.9125	7.30237	6.0725	0	22.8799	0	0	0	9.56321	20.4512	0	28.6174	0	0	0
tDR-12:40-Lys-CTT-2	31.6908	14.7414	28.0092	17.94	322.306	0	23.0308	13.3161	14.3822	10.7531	59.2185	0	0	0	12.751	0	0	0	0	0	0
tDR-12:40-Lys-CTT-3-M2	171.13	86.9742	215.193	267.904	3555.2	47.193	101.653	48.9689	37.0742	56.4539	204.573	78.2152	8.87172	0	64.5517	57.2632	60.3452	47.252	0	0	0
tDR-12:40-Thr-TGT-2-M2	35.4937	15.4785	53.969	20.332	549.559	0	18.6629	9.45013	5.11369	0	28.9363	0	0	0	11.5556	0	0	0	0	0	0
tDR-12:41-Arg-TCT-1-M4	1175.09	2466.24	4357.83	2158.78	154889	1123.4	5033.03	2654.2	2635.47	524.215	12075.2	3614.37	133.076	332.115	2262.5	1222.98	1995.29	2536.3	136.929	199.697	539.259
tDR-12:41-Cys-GCA-1-M3	35.4937	33.9052	25.2766	14.352	42.61	0	7.54458	0	0	0	0	0	0	0	12.3525	35.994	0	7.32073	0	0	0
tDR-12:41-Gln-CTG-1-M3	139.44	796.035	379.833	203.32	11289.5	510.916	157.245	204.466	139.987	51.9735	289.363	354.027	13.6488	37.2616	611.647	99.8016	335.792	280.184	0	0	0
tDR-12:41-Glu-CTC-1	29.1555	40.5388	38.2565	68.172	34.962	44.1152	16.6775	15.4638	13.743	29.5711	30.9551	24.6995	0	0	7.17241	57.2632	10.7064	65.221	0	0	0
tDR-12:41-Gly-GCC-1-M4	15.2116	28.7457	0	34.684	13.1108	20.5187	0	24.0549	13.4234	10.7531	24.8987	0	0	0	7.96935	0	15.573	17.3035	0	0	0
tDR-12:41-His-GTG-2	231.977	170.263	674.954	155.48	1246.61	377.544	163.995	57.5599	61.3642	296.607	172.272	240.821	19.1083	25.9211	63.3563	503.916	56.452	146.415	0	0	0
tDR-12:41-Lys-CTT-2	58.3111	21.375	41.6723	15.548	470.895	0	15.0892	13.3161	13.743	21.5063	52.4891	0	0	0	11.1571	0	0	13.3104	0	0	0
tDR-12:41-Lys-CTT-2-M3	44.3671	19.9009	37.5734	26.312	842.366	0	11.9125	0	0	10.7531	21.534	0	0	0	6.77394	0	10.7064	13.3104	0	0	0
tDR-12:41-Lys-CTT-3-M2	257.329	120.879	133.898	178.204	4340.75	37.9596	29.7812	17.6116	21.7332	38.532	78.0608	47.3408	15.6961	22.681	43.8314	26.9955	50.6121	61.2279	0	0	0
tDR-12:41-Phe-GAA-1-M3	19.0145	39.0647	48.5038	0	329.954	0	22.2367	5.58417	6.71171	0	37.0116	32.9327	0	0	8.36781	0	0	0	0	0	0
tDR-12:41-Ser-AGA-1-M3	20.2821	26.5345	43.7217	22.724	1266.28	0	17.0746	9.02058	7.35092	0	30.2822	0	0	0	17.1341	0	0	0	0	0	0
tDR-12:41-Thr-TGT-2-M2	143.242	313.992	472.741	182.988	4471.86	153.89	239.044	100.945	108.666	61.8305	287.344	224.354	0	0	257.41	9.81655	63.2652	44.5899	0	0	0
tDR-12:42-Gln-CTG-1-M3	13.944	0	0	0	0	0	0	0	0	0	0	0	0	0	0	0	0	0	0	0	0
tDR-12:42-Glu-CTC-1	72.255	104.664	73.0973	107.64	61.1835	130.294	39.3112	38.6596	37.3938	39.4281	69.9855	92.6233	0	0	28.6896	123.525	52.5587	190.339	0	0	0
tDR-12:42-His-GTG-2	22.8174	23.5862	15.7125	21.528	0	17.4409	18.6629	10.3092	6.71171	18.818	18.8423	0	0	0	4.38314	14.7248	0	11.9794	0	0	0
tDR-12:42-Lys-CTT-3-M2	212.962	179.845	520.562	375.544	7957.14	62.582	121.507	83.7625	83.7366	43.0125	359.349	109.09	0	0	112.368	17.179	101.224	107.814	0	0	0
tDR-12:43-Glu-CTC-1	53.2405	63.388	47.8206	59.8	33.8694	122.086	21.8396	28.7799	27.1665	19.7141	47.1056	65.8655	0	0	18.728	63.8076	78.8381	118.463	0	0	0
tDR-12:43-Gly-GCC-1-M4	24.085	19.9009	0	64.584	0	27.7002	6.35333	12.0274	11.8254	11.6492	24.2258	0	0	0	0	0	0	0	0	0	0
tDR-12:44-His-GTG-2	225.639	50.1207	319.032	107.64	315.751	62.582	97.6825	18.9003	22.692	155.92	19.5152	45.2825	18.4259	0	17.931	132.523	20.4395	13.3104	0	0	0
tDR-12:46-Asp-GTC-1	19.0145	0	0	0	0	0	0	0	0	24.1945	0	0	0	0	0	0	0	0	0	0	0
tDR-12:46-Glu-CTC-1	30.4232	72.2328	15.7125	57.408	25.1289	81.0489	9.53	12.457	20.7743	20.6102	21.534	28.8161	0	0	15.9387	30.2677	19.4662	61.8934	0	0	0
tDR-12:46-Gly-GCC-1-M4	235.78	159.944	72.4141	633.88	142.033	315.988	79.4167	121.563	122.409	241.049	259.754	123.498	0	0	57.3793	98.1655	68.1317	114.47	0	0	0
tDR-12:48-Asp-GTC-1	32.9584	8.10777	19.1283	27.508	0	14.3631	7.54458	0	0	86.9211	9.42113	0	0	0	0	0	0	0	0	0	0
tDR-12:48-Gln-CTG-2-M2	60.8463	29.4828	12.9799	35.88	0	25.6484	10.7212	5.58417	10.2274	17.9219	20.1881	0	0	0	6.77394	11.4526	0	11.3138	0	0	0
tDR-12:48-Glu-CTC-1	240.85	327.259	206.995	302.588	319.028	454.489	64.3275	91.924	95.8816	81.5446	153.43	150.256	0	0	72.1226	135.796	158.65	386.667	0	0	0
tDR-12:48-Glu-TTC-1-M2	25.3526	11.056	12.9799	75.3479	107.071	48.2189	21.8396	11.1683	5.43329	27.7789	16.1505	24.6995	0	0	5.18007	15.5429	13.6263	15.9725	0	0	0
tDR-12:48-Gly-CCC-2-M2	15.2116	0	13.663	0	20.7587	0	0	0	0	0	0	0	0	0	0	0	0	0	0	0	0
tDR-12:48-Gly-GCC-1-M4	335.922	446.664	273.261	1046.5	642.427	824.852	173.525	365.548	206.465	399.658	676.975	327.269	10.919	0	206.406	211.874	182.009	290.832	0	35.7666	0
tDR-12:48-His-GTG-2	110.284	63.388	32.7913	90.8959	43.7025	36.9337	115.948	15.4638	14.3822	62.7266	38.3575	32.9327	8.87172	0	8.36781	123.525	13.6263	25.2898	0	0	0
tDR-12:49-Gln-CTG-2-M2	46.9024	39.8018	20.4946	51.428	15.2959	32.8299	18.2658	8.16148	12.4646	10.7531	20.8611	0	0	0	12.751	13.9068	0	25.2898	0	0	0
tDR-12:49-His-GTG-2	41.8319	17.6897	24.5935	22.724	19.6661	25.6484	38.12	12.457	9.90777	21.5063	16.1505	0	0	0	4.78161	21.2692	0	11.9794	0	0	0
tDR-12:50-Gly-GCC-1-M4	40.5642	14.0043	8.88098	43.056	16.3884	11.2853	15.0892	9.02058	8.30974	25.0906	15.4776	0	0	0	4.38314	10.6346	0	7.32073	0	0	0
tDR-12:50-His-GTG-2	21.5497	12.5302	7.51467	19.136	26.2215	0	12.7067	0	0	13.4414	0	0	0	0	4.38314	13.0887	0	0	0	0	0
tDR-12:51-Gly-GCC-1-M4	13.944	0	0	20.332	12.0182	12.3112	0	0	4.15487	0	9.42113	0	0	0	0	0	0	7.98625	0	0	0
tDR-12:53-Lys-CTT-2	15.2116	9.58191	7.51467	0	79.7571	0	4.36792	5.15462	5.7529	0	0	0	0	0	5.18007	0	0	0	0	0	0
tDR-12:54-Asp-GTC-1	19.0145	8.84484	13.663	16.744	13.1108	14.3631	7.1475	0	0	13.4414	8.07525	0	0	0	4.78161	0	0	0	0	0	0
tDR-12:54-Gly-GCC-1-M4	19.0145	11.7931	8.88098	22.724	0	19.4928	5.95625	6.44327	4.47448	0	14.1317	0	0	0	0	8.99851	0	0	0	0	0
tDR-12:54-His-GTG-2	13.944	0	0	15.548	0	0	5.16208	0	3.83526	0	0	0	0	0	0	12.2707	0	0	0	0	0
tDR-12:55-Lys-CTT-2	119.157	117.931	77.8793	68.172	2036.54	11.2853	16.2804	18.0412	23.3312	42.1164	52.4891	69.9821	0	0	44.2299	13.0887	18.4929	29.2829	0	0	0
tDR-12:55-Lys-CTT-3	29.1555	17.6897	15.7125	32.292	479.635	0	5.55917	0	0	19.7141	0	0	0	0	13.1494	8.99851	0	9.98281	0	0	0
tDR-12:56-Arg-CCT-3-M2	21.5497	18.4267	66.2658	31.096	421.729	24.6224	32.5608	25.7731	15.6607	0	52.4891	0	0	0	14.3448	16.3609	0	12.6449	0	0	0
tDR-12:56-Asp-GTC-1	19.0145	0	32.7913	20.332	56.8133	12.3112	7.1475	0	0	26.8828	0	0	0	0	0	0	0	0	0	0	0
tDR-12:56-Cys-GCA-1-M2	54.5082	81.0777	69.6815	26.312	291.714	0	23.4279	0	3.51566	0	7.40232	0	0	0	18.728	35.176	0	0	0	0	0
tDR-12:56-Cys-GCA-3	107.749	126.039	106.572	35.88	414.081	0	42.4879	8.16148	9.58816	9.85704	15.4776	0	7.50684	0	36.2605	101.438	29.1993	30.6139	0	0	0
tDR-12:56-Gln-CTG-2-M2	35.4937	96.5561	256.182	16.744	427.192	209.291	12.3096	52.4053	27.4861	0	59.8915	78.2152	0	0	69.3333	26.9955	15.573	41.9278	0	0	0
tDR-12:56-Gly-GCC-1-M3	29.1555	17.6897	31.425	41.86	49.1653	43.0893	16.6775	9.45013	9.26856	30.4672	12.7858	0	0	0	5.57854	18.8151	0	17.9691	0	0	0
tDR-12:56-His-GTG-2	21.5497	10.319	22.544	22.724	0	0	11.5154	0	5.11369	19.7141	12.7858	0	0	0	0	17.997	0	0	0	0	0
tDR-12:56-Lys-CTT-2	276.344	316.94	339.527	270.296	4746.09	78.997	221.97	179.123	134.234	109.323	532.967	212.004	10.919	0	143.448	42.5384	65.2118	99.1626	0	0	0
tDR-12:56-Lys-CTT-3	186.342	89.1854	187.184	263.12	2045.28	72.8414	121.507	55.8417	29.7233	64.5188	179.001	45.2825	9.55416	0	70.1302	47.4467	55.4787	51.9106	0	0	0
tDR-12:56-Thr-TGT-2-M2	24.085	0	10.9304	0	93.9604	0	10.3242	0	0	0	9.42113	0	0	0	0	0	0	0	0	0	0
tDR-12:57-Asp-GTC-1	22.8174	0	0	0	0	12.3112	0	0	0	16.1297	0	0	0	0	0	0	0	0	0	0	0
tDR-12:57-Lys-CTT-2	17.7468	31.694	28.6924	13.156	102.701	13.3372	12.7067	11.1683	13.1038	12.5453	34.3198	22.6413	0	0	23.5096	8.99851	0	15.307	0	0	0
tDR-12:57-Lys-CTT-3	46.9024	30.9569	25.2766	32.292	300.455	25.6484	10.3242	11.1683	10.2274	24.1945	34.9928	0	0	0	29.4866	14.7248	0	23.9587	0	0	0
tDR-12:58-Asp-GTC-1	40.5642	14.0043	60.8005	39.468	15.2959	42.0633	10.3242	5.58417	6.39211	130.83	18.8423	0	0	0	5.97701	0	0	11.9794	0	0	0
tDR-12:58-Cys-GCA-3	13.944	0	0	0	0	0	0	0	0	0	0	0	0	0	0	0	0	0	0	0	0
tDR-12:58-Gly-GCC-1-M2	19.0145	11.7931	0	49.036	0	18.4668	9.13292	9.87968	4.15487	16.1297	17.4964	0	0	0	5.97701	0	0	13.9759	0	0	0
tDR-12:58-Lys-CTT-2	32.9584	19.9009	21.8609	0	66.6463	17.4409	5.95625	10.3092	5.7529	0	20.8611	0	0	0	7.96935	0	0	0	0	0	0
tDR-12:58-Lys-CTT-3	49.4376	21.375	21.1777	44.252	162.792	27.7002	7.1475	7.73192	6.0725	22.4024	20.8611	0	0	0	15.1418	0	0	22.6277	0	0	0
tDR-12:60-Asp-GTC-1	13.944	11.7931	15.0293	19.136	25.1289	16.415	9.13292	0	3.51566	81.5446	0	0	0	0	0	9.81655	0	0	0	0	0
tDR-12:60-Lys-CTT-2	36.7613	47.9095	30.7418	22.724	195.569	17.4409	20.2512	17.6116	14.3822	0	39.0304	26.7578	0	0	25.1034	0	0	13.9759	0	0	0
tDR-12:60-Lys-CTT-3	88.7342	66.3363	57.3848	135.148	592.169	85.1526	27.7958	26.2026	16.2999	71.6875	67.2938	43.2242	0	0	62.9578	55.6271	29.1993	67.8831	0	0	0
tDR-12:61-His-GTG-2	13.944	9.58191	0	0	12.0182	0	0	0	0	0	0	0	0	0	0	0	0	0	0	0	0
tDR-12:62-His-GTG-2	26.6203	0	0	0	0	0	0	0	0	15.2336	0	0	0	0	0	0	0	0	0	0	0
tDR-13:32-Lys-CTT-2	25.3526	16.2155	14.3462	0	84.1273	0	8.73583	5.58417	7.03132	12.5453	14.8046	0	0	0	0	0	0	0	102.154	56.6304	0
tDR-13:32-Lys-CTT-3-M2	27.8879	0	31.425	44.252	251.289	0	0	9.87968	7.35092	17.9219	10.0941	0	0	0	9.16475	8.99851	0	9.98281	47.8166	0	0
tDR-13:33-Cys-GCA-1-M3	32.9584	0	10.2473	0	0	0	0	0	3.51566	0	0	0	10.2366	0	7.17241	0	0	0	0	0	0
tDR-13:33-Gln-CTG-1-M7	19.0145	27.2716	23.2272	38.272	24.0364	50.2708	9.13292	17.1821	23.9704	0	22.8799	0	7.50684	27.5412	13.1494	12.2707	0	24.6243	30.4288	259.308	236.748
tDR-13:33-Glu-CTC-1	163.525	205.642	93.5918	62.192	355.083	85.1526	49.6354	37.371	31.6409	45.7008	25.5716	37.0493	19.7908	0	105.594	45.8106	36.9858	90.5108	65.2045	92.3969	0
tDR-13:33-Glu-TTC-1-M2	57.0434	26.5345	51.9196	58.604	30.5918	26.6743	9.92708	8.59103	9.58816	11.6492	12.7858	0	0	0	9.56321	12.2707	10.7064	19.9656	0	32.786	0
tDR-13:33-Gly-GCC-1-M4	101.411	26.5345	30.7418	66.976	27.3141	20.5187	9.92708	9.02058	8.30974	12.5453	7.40232	0	113.285	115.025	18.3295	22.9053	80.7847	23.9587	193.44	646.779	0
tDR-13:33-His-GTG-2	35.4937	15.4785	14.3462	0	25.1289	0	0	8.16148	4.79408	9.85704	16.8234	0	0	0	0	0	0	12.6449	0	0	0
tDR-13:33-Lys-CTT-2	88.7342	146.677	96.3244	69.368	1571.11	21.5446	42.885	35.6528	44.7448	56.4539	45.0868	76.1569	15.6961	17.8208	47.0191	15.5429	28.226	28.6174	206.481	324.88	0
tDR-13:33-Lys-CTT-3-M2	197.751	196.061	168.055	277.472	2634.17	98.4898	53.6062	55.8417	52.4153	344.1	70.6585	63.8072	62.7845	45.362	103.601	57.2632	76.8915	104.487	491.207	441.121	0
tDR-13:33-Lys-TTT-1-M2	44.3671	19.9009	16.3957	50.232	34.962	0	9.13292	9.02058	4.79408	17.9219	10.767	0	0	0	14.3448	0	0	0	0	71.5331	0
tDR-13:33-Pro-AGG-1-M3	57.0434	57.4914	24.5935	49.036	16.3884	61.5561	29.7812	9.87968	15.3411	39.4281	37.6845	55.574	0	0	19.1264	26.1775	22.3861	47.9175	0	77.4942	0
tDR-13:34-Cys-GCA-1-M3	39.2966	25.7974	30.7418	15.548	29.4992	0	0	0	3.51566	0	0	0	44.3586	19.4409	13.1494	0	0	0	63.031	56.6304	0
tDR-13:34-Gln-CTG-1-M3	30.4232	14.0043	28.0092	0	15.2959	28.7262	0	13.3161	12.4646	0	14.8046	0	10.919	43.7419	14.7433	0	15.573	19.9656	89.1128	271.23	0
tDR-13:34-Glu-CTC-1	93.8048	79.6035	64.8995	38.272	27.3141	52.3227	16.6775	12.457	14.0626	0	12.1129	0	111.238	25.9211	85.272	112.89	81.758	42.5933	149.97	95.3775	0
tDR-13:34-Glu-CTC-1-M2	24.085	12.5302	9.56413	0	0	0	4.36792	0	0	0	0	0	21.8381	0	15.5402	22.0872	0	0	23.9083	0	0
tDR-13:34-Gly-GCC-1-M4	45.6348	19.9009	12.9799	14.352	0	0	5.16208	7.30237	11.1862	0	0	0	40.264	0	19.5249	0	0	0	247.777	166.911	210.442
tDR-13:34-Lys-CTT-2	36.7613	23.5862	43.0386	19.136	195.569	0	13.5008	11.1683	9.26856	11.6492	30.2822	22.6413	16.3786	0	13.5479	0	0	13.9759	323.849	351.705	0
tDR-13:34-Lys-CTT-3-M2	36.7613	14.0043	26.6429	41.86	104.886	0	5.55917	0	4.47448	13.4414	14.1317	0	16.3786	0	7.17241	19.6331	0	12.6449	156.491	62.5915	0
tDR-13:35-Ala-CGC-5-M2	57.0434	0	0	20.332	0	0	0	0	7.67053	0	0	0	0	0	0	0	0	14.6415	0	0	0
tDR-13:35-Cys-GCA-1-M3	176.201	95.082	321.081	70.564	648.982	28.7262	19.4571	14.1752	10.547	17.9219	12.7858	37.0493	126.251	48.6021	46.6207	49.0828	23.3594	40.5968	113.021	47.6887	0
tDR-13:35-Cys-GCA-4-M16	17.7468	12.5302	12.9799	0	0	0	0	0	0	0	0	0	0	0	0	13.0887	0	0	0	0	0
tDR-13:35-Gln-CTG-1-M3	15.2116	14.7414	27.3261	0	12.0182	17.4409	0	7.73192	3.51566	0	0	0	0	0	0	0	0	13.3104	0	95.3775	0
tDR-13:35-Glu-CTC-1	657.901	557.225	394.862	365.976	231.623	346.766	114.36	122.422	105.789	134.414	196.498	177.013	283.895	85.8638	182.498	283.862	143.077	251.567	0	47.6887	0
tDR-13:35-Glu-TTC-1-M2	51.9729	36.8535	32.1081	17.94	17.481	17.4409	6.75042	6.01372	5.7529	9.85704	14.1317	0	8.18928	0	11.1571	0	0	23.2932	0	0	0
tDR-13:35-Gly-GCC-1-M4	197.751	97.2932	131.848	72.9559	20.7587	73.8673	14.295	23.6253	20.4547	73.4797	46.4327	63.8072	230.665	124.745	62.5594	53.173	82.7314	48.583	1162.81	563.323	473.495
tDR-13:35-His-GTG-2	78.5932	11.7931	30.0587	34.684	62.2761	0	6.35333	8.59103	0	9.85704	15.4776	0	0	0	4.38314	26.9955	12.653	0	32.6022	95.3775	0
tDR-13:35-Lys-CTT-2	196.483	83.2889	120.918	26.312	90.6827	16.415	23.4279	25.7731	19.1763	19.7141	32.301	0	0	0	16.7356	0	13.6263	13.9759	0	0	0
tDR-13:35-Lys-CTT-3-M2	172.398	51.5949	66.2658	129.168	114.719	37.9596	11.9125	18.0412	15.3411	50.1813	48.4515	22.6413	0	0	13.9464	17.997	23.3594	42.5933	0	0	0
tDR-13:36-Gln-CTG-1-M3	25.3526	34.6423	65.5826	22.724	14.2033	15.389	0	5.58417	10.8666	0	16.1505	0	0	0	0	0	0	11.3138	0	0	0
tDR-13:36-Gln-TTG-1-M4	13.944	22.8492	10.2473	0	0	11.2853	0	4.72506	3.83526	0	0	0	0	0	0	0	0	0	0	0	0
tDR-13:36-Glu-CTC-1	200.286	150.362	495.968	178.204	484.005	196.98	49.2383	42.5256	31.3213	62.7266	41.7221	86.4484	243.631	76.1434	98.4214	951.388	305.619	145.749	49.9901	0	0
tDR-13:36-Glu-TTC-1-M2	148.313	86.9742	203.579	124.384	171.532	123.112	12.3096	18.0412	21.4136	51.9735	34.9928	67.9238	107.143	106.925	57.3793	46.6286	113.877	69.2141	189.093	0	0
tDR-13:36-Gly-GCC-1-M4	941.851	343.475	695.449	413.816	270.956	256.484	98.0796	71.3055	53.6937	340.516	201.881	238.762	1519.79	944.502	804.107	688.795	1001.54	452.554	769.413	241.424	670.785
tDR-13:36-His-GTG-2	58.3111	27.2716	70.3647	22.724	54.6281	20.5187	21.8396	8.16148	5.11369	20.6102	18.8423	0	0	0	9.16475	21.2692	0	13.9759	0	0	0
tDR-13:36-Lys-CTT-2	92.5371	42.75	49.187	0	14.2033	0	11.5154	8.16148	12.7842	16.1297	16.1505	43.2242	0	0	12.751	0	0	7.32073	0	0	0
tDR-13:36-Lys-CTT-3-M2	81.1285	31.694	60.8005	98.0719	44.7951	42.0633	9.53	12.0274	7.99013	34.9477	22.2069	26.7578	8.87172	0	7.57088	17.179	21.4128	18.6346	0	0	0
tDR-13:36-Lys-TTT-1-M2	119.157	51.5949	43.0386	28.704	13.1108	0	0	6.01372	3.51566	19.7141	14.8046	0	0	0	5.57854	0	0	0	0	0	0
tDR-13:37-Gly-GCC-1-M4	68.4521	22.1121	28.0092	39.468	0	25.6484	0	0	0	13.4414	9.42113	0	0	0	0	0	0	11.3138	0	0	0
tDR-13:38-Gly-GCC-1-M4	39.2966	21.375	0	38.272	0	0	0	0	5.7529	0	0	0	0	0	0	0	0	9.31729	0	0	0
tDR-13:38-His-GTG-2	25.3526	22.8492	119.552	26.312	356.176	29.7521	28.1929	9.45013	15.6607	12.5453	47.1056	26.7578	0	0	8.36781	30.2677	0	17.3035	0	0	0
tDR-13:39-Glu-CTC-1	45.6348	92.8708	31.425	58.604	37.1471	83.1007	27.0017	27.0617	20.1351	13.4414	32.974	22.6413	0	0	22.7126	38.4482	33.0925	58.5658	0	0	0
tDR-13:39-Glu-TTC-1-M2	46.9024	45.6983	36.2071	25.116	24.0364	75.9192	11.5154	14.1752	15.3411	31.3633	34.3198	24.6995	0	0	24.705	22.0872	26.2794	51.2451	0	0	0
tDR-13:39-Gly-GCC-1-M4	35.4937	100.979	8.88098	29.9	0	21.5446	0	6.01372	8.62934	0	12.7858	0	0	0	4.38314	0	12.653	12.6449	0	0	0
tDR-13:40-Cys-GCA-1-M3	25.3526	39.0647	105.205	0	134.385	0	8.33875	8.16148	3.83526	0	14.1317	0	0	0	14.3448	21.2692	0	12.6449	0	0	0
tDR-13:40-Glu-CTC-1	44.3671	63.388	23.9103	66.976	0	46.1671	10.7212	13.3161	15.0215	15.2336	12.1129	0	0	0	9.56321	20.4512	11.6797	31.945	0	0	0
tDR-13:40-Glu-TTC-1-M2	106.481	107.612	109.987	74.1519	42.61	120.034	42.0908	27.9208	24.29	51.9735	50.4703	24.6995	0	0	25.5019	36.8121	22.3861	95.835	0	0	0
tDR-13:40-Lys-CTT-3-M2	46.9024	25.7974	25.9598	75.3479	104.886	24.6224	15.8833	10.7388	7.99013	28.675	23.5528	0	0	0	5.57854	23.7233	12.653	14.6415	0	0	0
tDR-13:41-Arg-TCT-1-M4	72.255	100.241	248.667	95.6799	7091.83	77.9711	136.2	121.563	124.966	37.636	588.148	148.197	12.2839	24.3011	107.985	46.6286	102.198	122.456	0	0	0
tDR-13:41-Gln-CTG-1-M3	100.143	450.35	379.149	104.052	1433.44	684.299	94.1087	173.109	116.976	57.35	261.1	331.386	16.3786	53.4624	669.027	96.5295	236.514	278.853	0	0	0
tDR-13:41-Glu-CTC-1	32.9584	22.1121	19.1283	29.9	0	15.389	6.35333	6.87282	0	11.6492	7.40232	0	0	0	0	10.6346	0	15.9725	0	0	0
tDR-13:41-Glu-TTC-1-M2	60.8463	27.2716	20.4946	40.664	0	34.8818	11.9125	8.16148	8.62934	14.3375	27.5904	0	0	0	5.18007	17.997	15.573	37.9347	0	0	0
tDR-13:41-Gly-GCC-1-M4	35.4937	90.6596	15.7125	33.488	12.0182	48.2189	4.765	21.048	20.7743	10.7531	34.3198	37.0493	0	0	17.931	0	15.573	37.2691	0	0	0
tDR-13:41-His-GTG-2	258.597	193.849	920.889	308.568	3457.96	278.028	642.084	133.161	113.14	221.335	489.226	308.744	14.3312	0	136.674	332.127	130.424	155.732	0	0	0
tDR-13:41-Lys-CTT-3-M2	44.3671	9.58191	10.2473	44.252	98.3307	0	5.16208	0	4.15487	17.0258	17.4964	0	0	0	0	0	0	7.98625	0	0	0
tDR-13:42-Glu-CTC-1	64.6492	40.5388	30.0587	77.7399	15.2959	44.1152	20.6483	12.0274	18.8567	19.7141	25.5716	26.7578	0	0	18.3295	11.4526	0	32.6105	0	0	0
tDR-13:42-Gly-GCC-1-M4	30.4232	13.2673	0	23.92	0	0	0	0	4.15487	0	12.1129	0	0	0	0	0	0	0	0	0	0
tDR-13:42-Lys-CTT-3-M2	24.085	47.1725	66.9489	43.056	1573.29	22.5706	11.5154	17.1821	15.3411	0	85.4631	39.1076	0	0	24.705	0	25.3061	19.3001	0	0	0
tDR-13:43-Glu-CTC-1	41.8319	19.9009	10.2473	23.92	0	11.2853	10.3242	8.59103	8.94895	11.6492	12.7858	0	0	0	4.78161	0	0	16.638	0	0	0
tDR-13:43-Gly-GCC-1-M4	55.7758	25.0604	12.9799	59.8	0	48.2189	11.5154	9.45013	8.62934	28.675	26.2446	22.6413	0	0	9.56321	0	11.6797	16.638	0	0	0
tDR-13:44-Glu-TTC-1-M2	20.2821	0	0	0	0	0	0	0	0	0	0	0	0	0	0	0	0	0	0	0	0
tDR-13:44-Gly-GCC-1-M4	17.7468	16.9526	0	20.332	0	14.3631	5.95625	6.44327	7.99013	0	13.4588	0	0	0	0	9.81655	0	7.32073	0	0	0
tDR-13:44-Gly-TCC-1	22.8174	14.0043	0	25.116	13.1108	0	7.1475	0	7.35092	12.5453	13.4588	0	0	0	0	0	0	0	0	0	0
tDR-13:44-His-GTG-2	84.9313	12.5302	121.601	76.5439	341.972	24.6224	244.603	12.0274	15.3411	67.2071	37.6845	39.1076	11.6015	0	12.3525	77.7144	17.5196	7.32073	0	0	0
tDR-13:45-Glu-TTC-1-M2	30.4232	0	0	0	0	0	0	0	0	0	0	0	0	0	0	0	0	0	0	0	0
tDR-13:45-Gly-CCC-1	31.6908	9.58191	8.88098	23.92	0	0	4.36792	4.72506	5.11369	0	7.40232	0	0	0	0	0	0	10.6483	0	0	0
tDR-13:45-Gly-GCC-1-M4	24.085	0	0	0	0	12.3112	0	0	0	0	0	0	0	0	0	0	0	0	0	0	0
tDR-13:46-Glu-CTC-1	48.17	46.4354	29.3755	53.82	17.481	43.0893	0	11.5979	17.2587	0	7.40232	0	0	0	8.76628	0	0	37.9347	0	0	0
tDR-13:46-Glu-TTC-1-M2	41.8319	8.10777	11.6136	39.468	15.2959	13.3372	5.55917	4.72506	0	14.3375	9.42113	0	0	0	0	0	0	9.98281	0	0	0
tDR-13:46-Gly-CCC-1	13.944	0	0	0	0	0	0	0	0	0	0	0	0	0	0	0	0	0	0	0	0
tDR-13:46-Gly-GCC-1-M4	98.8753	69.2846	31.425	241.592	46.9802	74.8933	31.7667	41.6665	31.3213	73.4797	90.8466	30.8744	0	0	24.3065	36.8121	44.7723	45.9209	0	0	0
tDR-13:48-Glu-CTC-1	223.103	277.875	175.57	174.616	103.793	200.057	23.0308	47.2506	58.1682	48.3891	76.7149	67.9238	0	0	57.3793	48.2647	56.452	154.401	0	0	0
tDR-13:48-Glu-TTC-1-M2	152.116	50.8578	46.4543	124.384	32.7769	43.0893	24.6192	11.1683	17.5783	49.2852	31.6281	0	0	0	12.3525	9.81655	24.3328	36.6036	0	0	0
tDR-13:48-Gly-CCC-1	21.5497	0	0	21.528	0	0	0	0	0	0	0	0	0	0	0	0	0	0	0	0	0
tDR-13:48-Gly-GCC-1-M4	243.385	381.802	185.134	660.192	309.195	500.656	86.9612	204.037	133.595	171.154	385.593	150.256	0	0	117.946	138.25	113.877	163.053	0	0	0
tDR-13:48-His-GTG-2	55.7758	20.638	27.3261	33.488	62.2761	15.389	46.0617	4.72506	6.39211	0	29.6093	0	0	0	0	32.7218	0	0	0	0	0
tDR-13:49-Glu-CTC-1	62.114	57.4914	53.969	76.5439	0	41.0374	7.1475	13.7456	18.2175	9.85704	17.4964	0	0	0	8.36781	9.81655	12.653	19.9656	0	0	0
tDR-13:49-Glu-TTC-1-M2	62.114	36.8535	50.5533	69.368	17.481	58.4783	5.55917	16.7525	23.6508	0	45.7598	0	0	0	12.751	0	14.5997	43.9244	0	0	0
tDR-13:49-Gly-CCC-1	15.2116	8.10777	0	15.548	0	11.2853	0	0	0	0	0	0	0	0	0	0	0	8.65177	0	0	0
tDR-13:49-Gly-GCC-1-M4	25.3526	57.4914	45.088	57.408	33.8694	57.4524	32.1637	25.7731	13.4234	25.9867	45.0868	32.9327	0	0	18.728	53.173	22.3861	39.2657	0	0	0
tDR-13:49-His-GTG-2	22.8174	8.84484	12.9799	21.528	21.8513	0	26.2075	5.15462	0	0	12.7858	0	0	0	0	26.1775	0	0	0	0	0
tDR-13:51-Gln-CTG-2-M2	17.7468	0	8.88098	0	14.2033	16.415	0	4.72506	3.51566	0	0	0	0	0	0	0	0	0	0	0	0
tDR-13:53-Lys-CTT-2	15.2116	11.056	0	0	0	0	0	6.01372	6.0725	0	8.07525	0	0	0	0	0	0	0	0	0	0
tDR-13:54-Gly-GCC-1-M4	38.029	22.8492	10.2473	69.368	0	21.5446	7.1475	0	3.51566	12.5453	12.7858	0	0	0	5.18007	13.9068	10.7064	17.3035	0	0	0
tDR-13:54-His-GTG-2	17.7468	0	0	0	0	0	0	0	0	0	0	0	0	0	0	0	0	0	0	0	0
tDR-13:55-Gln-CTG-2-M2	29.1555	14.7414	15.0293	0	0	28.7262	0	4.72506	3.83526	0	12.7858	0	0	0	5.97701	0	0	9.31729	0	0	0
tDR-13:55-Lys-CTT-2	41.8319	33.1681	35.5239	31.096	105.979	33.8559	11.1183	9.45013	9.26856	21.5063	38.3575	37.0493	0	0	7.57088	0	12.653	7.98625	0	0	0
tDR-13:55-Lys-CTT-3	70.9874	28.7457	28.0092	131.56	132.2	56.4264	16.2804	7.73192	11.1862	56.4539	30.2822	37.0493	9.55416	0	8.76628	23.7233	16.5463	33.276	0	0	0
tDR-13:56-Gln-CTG-2-M2	149.581	207.854	951.631	101.66	464.339	1150.07	75.4458	128.436	93.6444	39.4281	150.065	337.56	11.6015	59.9426	270.559	116.163	103.171	173.035	0	0	0
tDR-13:56-Gly-GCC-1-M3	16.4792	0	12.9799	25.116	0	15.389	0	0	0	0	0	0	0	0	0	9.81655	0	8.65177	0	0	0
tDR-13:56-Lys-CTT-2	58.3111	55.2802	81.2951	51.428	237.086	35.9077	23.4279	36.5119	30.0429	26.8828	98.2489	72.0403	0	0	31.8774	17.179	16.5463	37.2691	0	0	0
tDR-13:56-Lys-CTT-3	68.4521	36.8535	53.2859	116.012	187.921	72.8414	15.8833	18.4707	8.62934	45.7008	55.8538	45.2825	7.50684	0	23.1111	22.0872	0	41.2623	0	0	0
tDR-13:57-Gln-CTG-2-M2	13.944	10.319	7.51467	16.744	0	14.3631	0	4.72506	5.43329	0	16.1505	0	0	0	0	0	0	7.98625	0	0	0
tDR-13:57-Gly-GCC-1-M3	51.9729	15.4785	12.2967	27.508	0	30.778	0	5.58417	7.99013	9.85704	10.767	0	0	0	0	0	13.6263	0	0	0	0
tDR-13:57-His-GTG-2	25.3526	0	0	13.156	0	0	5.16208	0	0	0	0	0	0	0	0	0	0	7.98625	0	0	0
tDR-13:57-Lys-CTT-2	30.4232	80.3406	53.2859	51.428	21.8513	67.7117	25.4133	44.6733	30.0429	21.5063	100.941	63.8072	0	0	25.9004	19.6331	0	31.2795	0	0	0
tDR-13:57-Lys-CTT-3	84.9313	55.2802	44.4049	144.716	52.443	110.801	30.1783	24.4844	35.1566	50.1813	89.5007	49.3991	0	0	27.8927	25.3594	25.3061	110.476	0	0	0
tDR-13:58-Glu-CTC-1	13.944	25.0604	13.663	28.704	17.481	0	0	0	5.43329	0	12.1129	0	0	0	5.57854	0	0	11.9794	0	0	0
tDR-13:58-Glu-TTC-1-M2	51.9729	33.9052	29.3755	39.468	0	27.7002	7.94167	9.87968	8.94895	12.5453	20.1881	0	0	0	0	0	0	18.6346	0	0	0
tDR-13:58-Gly-CCC-1	13.944	0	0	21.528	0	0	0	0	0	0	14.8046	0	0	0	0	0	0	0	0	0	0
tDR-13:58-Gly-GCC-1-M2	35.4937	25.7974	7.51467	44.252	12.0182	22.5706	11.1183	7.73192	5.43329	9.85704	22.2069	0	0	0	0	9.81655	0	0	0	0	0
tDR-13:58-Lys-CTT-2	48.17	58.9656	43.0386	35.88	22.9438	32.8299	20.6483	28.7799	21.094	17.0258	77.3878	39.1076	0	0	15.1418	17.179	19.4662	15.9725	0	0	0
tDR-13:58-Lys-CTT-3	73.5227	42.75	40.306	112.424	51.3505	74.8933	19.8542	28.7799	25.888	44.8047	59.8915	41.1659	10.2366	22.681	21.5172	29.4497	30.1726	51.2451	0	0	0
tDR-13:59-His-GTG-2	15.2116	0	0	0	0	0	0	0	0	0	0	0	0	0	0	0	0	0	0	0	0
tDR-13:59-Lys-CTT-3	21.5497	11.7931	17.0788	29.9	0	21.5446	8.73583	0	8.94895	10.7531	16.1505	0	0	0	0	0	0	0	0	0	0
tDR-13:60-Glu-CTC-1	16.4792	39.0647	25.9598	22.724	0	43.0893	13.8979	14.1752	7.03132	9.85704	17.4964	0	0	0	12.751	13.9068	21.4128	24.6243	0	0	0
tDR-13:60-Glu-TTC-1-M2	24.085	11.056	7.51467	22.724	15.2959	15.389	14.295	4.72506	5.11369	0	16.1505	0	0	0	0	0	0	13.9759	0	0	0
tDR-13:60-Gly-GCC-1-M2	43.0995	20.638	15.7125	53.82	20.7587	19.4928	11.9125	0	7.03132	15.2336	14.1317	0	0	0	4.78161	10.6346	0	7.98625	0	0	0
tDR-13:60-Lys-CTT-2	76.0579	78.1294	50.5533	45.448	28.4066	50.2708	47.65	23.1958	25.888	26.8828	84.1172	41.1659	0	0	14.3448	28.6316	12.653	24.6243	0	0	0
tDR-13:60-Lys-CTT-3	162.257	89.1854	70.3647	293.02	69.924	157.994	64.3275	42.5256	31.3213	118.284	101.614	76.1569	16.3786	17.8208	42.636	98.1655	40.879	91.8418	0	0	0
tDR-13:61-Lys-CTT-3	19.0145	18.4267	12.2967	19.136	16.3884	24.6224	5.55917	8.59103	10.2274	0	14.1317	30.8744	0	0	7.96935	0	11.6797	32.6105	0	0	0
tDR-13:63-Gly-GCC-1-M2	22.8174	14.0043	0	23.92	0	17.4409	5.95625	9.02058	4.79408	0	14.1317	0	0	0	0	0	0	0	0	0	0
tDR-14:33-Gln-CTG-1-M7	16.4792	28.7457	30.7418	19.136	14.2033	22.5706	6.35333	14.6047	17.8979	11.6492	29.6093	30.8744	0	0	9.96168	0	0	17.3035	0	68.5526	0
tDR-14:33-Glu-CTC-1	565.364	998.73	590.243	400.66	1106.77	595.042	226.337	194.587	166.834	268.828	166.216	234.646	126.251	38.8817	442.299	269.137	298.806	433.254	291.247	447.082	328.816
tDR-14:33-Glu-TTC-1-M2	185.074	112.772	129.799	200.928	102.701	116.957	25.4133	36.0823	35.4762	68.1032	59.2185	51.4574	0	0	31.4789	31.9038	47.6922	114.47	0	47.6887	0
tDR-14:33-His-GTG-2	186.342	89.9225	79.2456	53.82	41.5174	36.9337	27.3987	38.6596	50.178	30.4672	92.1925	51.4574	0	0	17.931	29.4497	16.5463	67.2176	0	0	0
tDR-14:33-Lys-CTT-3-M2	76.0579	86.9742	45.7712	51.428	913.383	37.9596	12.7067	22.3367	16.2999	51.0774	46.4327	0	25.2503	24.3011	48.613	17.997	35.0392	39.9312	149.97	318.918	0
tDR-14:33-Lys-TTT-1-M2	74.7903	30.2199	18.4451	55.016	38.2397	18.4668	0	6.87282	7.99013	34.9477	19.5152	0	0	0	5.57854	0	12.653	29.9484	0	101.339	0
tDR-14:34-Cys-GCA-1-M3	16.4792	11.7931	15.0293	0	0	0	0	0	0	0	0	0	0	0	0	0	0	0	0	0	0
tDR-14:34-Glu-CTC-1	124.228	165.841	119.552	77.7399	45.8876	78.997	21.8396	31.3572	21.7332	27.7789	22.2069	43.2242	75.7509	21.0609	111.969	125.161	110.957	81.859	84.7658	53.6498	0
tDR-14:34-Glu-TTC-1-M2	24.085	19.9009	8.88098	16.744	0	27.7002	5.16208	6.87282	4.15487	0	0	0	0	0	6.37548	0	0	8.65177	0	0	0
tDR-14:34-Gly-GCC-1-M4	35.4937	28.7457	19.8114	15.548	0	0	5.16208	13.3161	13.4234	0	16.1505	0	22.5205	0	10.7586	9.81655	0	0	217.348	56.6304	0
tDR-14:34-His-GTG-2	48.17	51.5949	15.7125	14.352	13.1108	13.3372	7.94167	5.58417	7.35092	0	16.1505	0	0	0	0	14.7248	0	11.3138	0	0	0
tDR-14:34-Lys-TTT-1-M2	13.944	0	0	0	0	0	0	0	0	0	0	0	0	0	0	0	0	0	0	0	0
tDR-14:34-Pro-CGG-1	21.5497	0	21.1777	0	0	0	0	0	0	0	0	0	0	0	0	0	0	9.31729	0	0	0
tDR-14:34-iMet-CAT-1-M2	51.9729	0	84.0277	25.116	157.329	31.804	25.0162	7.73192	4.79408	43.0125	12.7858	24.6995	76.4333	45.362	51.8007	143.976	19.4662	13.3104	0	0	0
tDR-14:35-Ala-CGC-5-M2	87.4666	14.0043	10.2473	27.508	0	0	0	0	20.1351	0	0	0	0	0	0	0	0	21.9622	0	0	0
tDR-14:35-Asp-GTC-1-M2	15.2116	0	0	0	0	0	0	0	4.47448	0	0	0	0	0	0	0	0	0	0	0	0
tDR-14:35-Cys-GCA-1-M3	78.5932	150.362	222.708	17.94	96.1455	101.568	17.4717	29.2095	9.58816	0	34.3198	82.3318	51.183	19.4409	84.0766	58.0813	44.7723	38.6002	28.2553	35.7666	0
tDR-14:35-Gln-CTG-1-M3	26.6203	28.0087	25.2766	25.116	14.2033	34.8818	4.36792	9.45013	8.62934	0	22.8799	0	0	0	0	0	13.6263	14.6415	0	47.6887	0
tDR-14:35-Glu-CTC-1	912.695	1100.45	702.28	575.276	430.47	654.547	227.529	265.892	212.538	211.478	387.612	314.919	186.989	58.3226	269.364	469.559	291.02	474.516	0	0	0
tDR-14:35-Glu-TTC-1-M2	109.016	173.211	92.9087	94.4839	80.8497	70.7895	8.33875	20.6185	22.0528	34.0516	63.2562	22.6413	17.061	0	65.3486	20.4512	45.7456	93.8384	23.9083	0	0
tDR-14:35-Gly-GCC-1-M4	91.2695	104.664	93.5918	82.5239	73.2017	60.5302	10.7212	37.8005	29.0841	31.3633	46.4327	39.1076	98.2714	74.5233	37.4559	20.4512	42.8256	27.9519	617.269	262.288	499.801
tDR-14:35-His-GTG-2	93.8048	38.3276	60.1174	45.448	22.9438	24.6224	24.2221	23.1958	15.6607	38.532	38.3575	24.6995	8.18928	0	7.57088	39.2662	0	19.3001	0	104.319	0
tDR-14:35-Lys-CTT-2	81.1285	30.9569	34.1576	19.136	19.6661	0	0	6.44327	7.35092	0	15.4776	0	0	0	5.57854	0	0	7.98625	0	0	0
tDR-14:35-Lys-CTT-3-M2	55.7758	13.2673	28.0092	28.704	19.6661	0	0	0	4.15487	10.7531	8.07525	0	0	0	8.36781	0	0	7.32073	0	0	0
tDR-14:35-Lys-TTT-1-M2	41.8319	14.7414	15.7125	0	0	0	0	0	0	0	0	0	0	0	0	0	0	8.65177	0	0	0
tDR-14:35-SeC-TCA-1	17.7468	0	25.2766	0	25.1289	0	0	9.02058	3.83526	15.2336	7.40232	0	32.0747	30.7814	9.56321	0	12.653	0	71.7249	35.7666	0
tDR-14:36-Arg-TCT-1-M4	24.085	8.10777	0	0	0	0	0	0	0	0	0	0	0	0	0	0	0	0	0	0	0
tDR-14:36-Asp-GTC-1-M2	17.7468	0	0	0	0	0	0	0	0	0	0	0	14.3312	0	4.38314	0	15.573	0	0	0	0
tDR-14:36-Gln-CTG-1-M3	31.6908	58.9656	38.9397	23.92	19.6661	43.0893	4.765	17.6116	15.9803	0	39.7033	49.3991	0	0	11.5556	9.81655	0	19.3001	0	0	0
tDR-14:36-Glu-CTC-1	248.456	264.608	1028.83	186.576	528.8	319.066	63.5333	72.1646	51.7761	91.4016	54.508	127.614	81.8928	25.9211	128.705	864.675	357.205	189.673	23.9083	0	0
tDR-14:36-Glu-TTC-1-M2	448.742	293.354	1133.35	312.156	713.444	467.826	34.9433	98.7968	73.1896	232.088	145.355	236.704	237.489	442.279	220.352	197.149	467.189	287.505	230.389	0	355.122
tDR-14:36-Gly-GCC-1-M4	703.536	572.703	415.356	348.036	207.587	222.628	54.7975	93.6422	46.6624	250.906	181.693	96.7399	1141.72	750.093	535.938	411.477	660.878	274.194	823.75	128.164	933.838
tDR-14:36-His-GTG-2	87.4666	77.3923	51.2364	46.644	15.2959	25.6484	20.6483	14.6047	17.5783	31.3633	61.2373	24.6995	0	0	13.5479	30.2677	23.3594	51.2451	0	0	0
tDR-14:36-Lys-CTT-3-M2	21.5497	0	12.2967	0	0	0	0	0	0	0	0	0	0	0	0	0	0	0	0	0	0
tDR-14:36-Lys-TTT-1-M2	400.572	307.358	170.105	118.404	46.9802	48.2189	8.33875	24.0549	21.4136	48.3891	58.5456	45.2825	0	0	21.5172	23.7233	41.8523	67.2176	0	0	0
tDR-14:37-Glu-CTC-1	21.5497	21.375	12.9799	0	0	0	0	0	3.83526	10.7531	0	0	0	0	0	0	0	0	0	0	0
tDR-14:37-Glu-TTC-1-M2	31.6908	45.6983	30.7418	43.056	27.3141	46.1671	12.7067	18.9003	11.5058	29.5711	32.974	0	0	0	33.4713	11.4526	18.4929	35.9381	0	0	0
tDR-14:37-Gly-GCC-1-M4	76.0579	56.0173	19.1283	64.584	15.2959	28.7262	0	7.73192	7.03132	18.818	30.9551	0	0	0	7.17241	0	0	12.6449	0	0	0
tDR-14:38-Glu-CTC-1	24.085	34.6423	22.544	23.92	12.0182	26.6743	4.36792	7.30237	5.43329	9.85704	8.74819	0	0	0	0	16.3609	0	13.9759	0	0	0
tDR-14:38-Glu-TTC-1-M2	21.5497	30.9569	12.2967	34.684	0	0	0	9.45013	0	13.4414	13.4588	0	0	0	6.37548	0	0	12.6449	0	0	0
tDR-14:38-Gly-GCC-1-M4	209.159	168.052	43.7217	132.756	34.962	45.1411	13.8979	44.2438	39.9507	27.7789	82.0984	28.8161	0	0	13.1494	17.179	19.4662	55.9037	0	0	0
tDR-14:38-His-GTG-2	26.6203	32.4311	40.306	33.488	26.2215	36.9337	32.1637	7.30237	10.8666	16.1297	28.2634	0	0	0	7.17241	41.7204	0	15.9725	0	0	0
tDR-14:39-Glu-CTC-1	87.4666	179.845	131.848	175.812	44.7951	195.954	43.6792	52.8348	42.5075	29.5711	60.5644	80.2735	0	0	58.9732	86.7129	96.3577	115.135	0	0	0
tDR-14:39-Glu-TTC-1-M2	160.989	256.5	198.114	198.536	108.164	289.314	83.3875	82.4739	52.4153	64.5188	136.606	133.789	0	0	106.789	76.8963	98.3043	236.26	0	0	0
tDR-14:39-Gly-GCC-1-M4	186.342	493.837	65.5826	135.148	29.4992	68.7376	9.92708	58.8485	57.2094	30.4672	111.708	65.8655	0	0	32.2758	11.4526	54.5054	96.5005	0	0	0
tDR-14:40-Cys-GCA-1-M3	62.114	12.5302	137.997	16.744	16.3884	25.6484	0	0	0	11.6492	0	0	0	0	10.3601	35.176	0	18.6346	0	0	0
tDR-14:40-Gln-CTG-1-M3	13.944	31.694	36.2071	31.096	24.0364	33.8559	15.4862	20.6185	11.1862	15.2336	37.0116	24.6995	0	0	11.1571	14.7248	13.6263	23.9587	0	0	0
tDR-14:40-Glu-CTC-1	174.933	159.207	139.363	114.816	43.7025	133.372	40.1054	39.5187	42.1879	19.7141	57.1997	59.6906	0	0	45.4253	60.5354	51.5854	127.114	0	0	0
tDR-14:40-Glu-TTC-1-M2	385.36	473.199	588.877	359.996	210.865	566.316	123.096	148.195	107.387	168.466	275.904	177.013	0	0	170.146	196.331	165.463	388.664	0	0	0
tDR-14:40-Gly-GCC-1-M4	35.4937	46.4354	13.663	27.508	0	11.2853	0	21.048	7.99013	0	30.9551	22.6413	0	0	0	0	0	20.6311	0	0	0
tDR-14:40-His-GTG-2	17.7468	0	17.762	14.352	0	0	7.94167	0	5.7529	0	17.4964	0	0	0	0	14.7248	0	9.98281	0	0	0
tDR-14:41-Arg-CCT-3-M2	17.7468	0	57.3848	0	0	19.4928	5.16208	0	0	0	0	0	0	0	4.38314	0	0	0	0	0	0
tDR-14:41-Arg-TCT-1-M4	73.5227	28.0087	183.768	75.3479	682.852	99.5157	40.1054	43.8142	40.9095	51.0774	105.651	88.5067	9.55416	0	34.6667	71.17	25.3061	62.5589	0	0	0
tDR-14:41-Cys-GCA-1-M3	26.6203	11.056	0	0	0	0	0	0	0	0	0	0	0	0	0	8.99851	0	0	0	0	0
tDR-14:41-Gln-CTG-1-M3	138.172	546.169	487.087	178.204	627.131	710.973	97.6825	216.064	145.101	97.6743	382.902	428.125	15.6961	63.1828	365.394	112.89	221.915	373.357	0	0	0
tDR-14:41-Gln-TTG-1-M4	21.5497	90.6596	121.601	20.332	69.924	154.916	12.7067	40.8074	33.239	14.3375	79.4067	96.7399	0	0	49.8084	13.9068	29.1993	88.5142	0	0	0
tDR-14:41-Glu-CTC-1	90.0019	96.5561	71.731	76.5439	68.8315	91.3082	26.6046	25.3435	26.5272	33.1555	37.6845	37.0493	0	0	15.9387	62.9896	17.5196	49.914	0	0	0
tDR-14:41-Glu-TTC-1-M2	143.242	134.884	88.8098	137.54	50.2579	77.9711	30.9725	42.096	32.5997	23.2984	98.9219	39.1076	0	0	27.0958	26.1775	34.0659	93.1729	0	0	0
tDR-14:41-Gly-GCC-1-M4	141.975	427.5	64.8995	186.576	58.9984	215.446	26.2075	192.869	93.0052	37.636	306.187	98.7982	0	0	88.4597	26.9955	77.8648	117.132	0	0	0
tDR-14:41-His-GTG-2	295.358	135.621	674.271	180.596	264.4	377.544	194.968	75.1715	50.178	227.608	124.493	166.722	0	0	62.5594	391.026	44.7723	125.118	0	0	0
tDR-14:41-Thr-TGT-2-M2	13.944	21.375	20.4946	17.94	67.7389	31.804	4.36792	0	6.39211	0	20.8611	0	0	0	9.96168	0	0	0	0	0	0
tDR-14:42-Arg-TCT-1-M4	25.3526	14.0043	15.0293	46.644	0	23.5965	14.295	17.6116	17.2587	22.4024	34.3198	0	0	0	11.954	19.6331	12.653	25.2898	0	0	0
tDR-14:42-Gln-CTG-1-M3	20.2821	12.5302	16.3957	0	0	15.389	0	6.87282	4.15487	0	14.1317	0	0	0	0	0	0	8.65177	0	0	0
tDR-14:42-Glu-CTC-1	316.908	257.974	212.46	282.256	122.367	252.38	69.4896	117.268	102.274	96.7782	100.941	142.022	0	0	58.1762	127.615	97.331	220.287	0	0	0
tDR-14:42-Glu-TTC-1-M2	43.0995	30.2199	25.9598	25.116	12.0182	19.4928	9.13292	10.7388	13.4234	12.5453	28.9363	0	0	0	0	11.4526	0	20.6311	0	0	0
tDR-14:42-Gly-GCC-1-M4	54.5082	62.6509	20.4946	82.5239	13.1108	32.8299	7.1475	30.0686	16.9391	19.7141	56.5268	0	0	0	12.3525	0	0	32.6105	0	0	0
tDR-14:42-His-GTG-2	32.9584	13.2673	8.88098	21.528	0	0	7.54458	0	7.03132	25.0906	14.8046	0	0	0	4.78161	9.81655	0	8.65177	0	0	0
tDR-14:42-Lys-CTT-3-M2	77.3256	67.0734	130.482	143.52	1793.99	69.7636	27.3987	33.9346	25.888	42.1164	96.903	49.3991	8.18928	0	33.0728	51.5369	26.2794	42.5933	0	0	0
tDR-14:43-Gln-CTG-1-M3	134.369	347.897	277.36	120.796	191.199	417.556	46.0617	152.061	144.781	35.8438	345.217	255.229	15.0137	35.6416	89.2567	58.8993	109.011	301.481	0	0	0
tDR-14:43-Gln-TTG-1-M4	20.2821	32.4311	20.4946	17.94	13.1108	34.8818	9.13292	9.87968	15.3411	14.3375	24.2258	30.8744	0	0	7.57088	0	11.6797	30.6139	0	0	0
tDR-14:43-Glu-CTC-1	174.933	156.996	116.136	142.324	54.6281	121.06	48.8412	46.3915	64.2407	51.9735	78.7337	53.5157	0	0	34.2682	61.3535	38.9324	132.439	0	0	0
tDR-14:43-Glu-TTC-1-M2	50.7053	95.8191	81.2951	56.212	87.405	132.346	30.5754	34.7937	37.7134	23.2984	82.7713	45.2825	0	0	33.8697	22.9053	28.226	89.8453	0	0	0
tDR-14:43-Gly-GCC-1-M4	250.991	246.918	68.3152	246.376	48.0728	141.579	36.9287	101.374	67.7563	76.168	224.088	84.3901	0	0	58.5747	41.7204	60.3452	101.159	0	0	0
tDR-14:43-His-GTG-2	19.0145	0	17.0788	20.332	0	16.415	8.73583	5.15462	0	0	0	0	0	0	0	13.9068	0	0	0	0	0
tDR-14:44-Gln-CTG-1-M3	16.4792	0	22.544	0	28.4066	0	0	6.87282	3.51566	0	8.07525	0	0	0	0	0	0	0	0	0	0
tDR-14:44-Glu-CTC-1	29.1555	33.9052	22.544	22.724	43.7025	26.6743	0	8.16148	6.71171	0	8.74819	0	0	0	8.36781	11.4526	0	27.2863	0	0	0
tDR-14:44-Glu-TTC-1-M2	109.016	24.3233	32.7913	65.78	62.2761	25.6484	11.9125	7.73192	8.62934	29.5711	16.8234	0	0	0	0	0	0	24.6243	0	0	0
tDR-14:44-Gly-CCC-1	17.7468	8.84484	9.56413	13.156	0	13.3372	0	0	5.43329	0	0	0	0	0	0	0	0	0	0	0	0
tDR-14:44-Gly-GCC-1-M4	96.34	118.668	37.5734	172.224	33.8694	104.645	26.6046	73.8828	35.7958	52.8696	127.185	47.3408	0	0	25.5019	35.994	19.4662	39.2657	0	0	0
tDR-14:44-Gly-TCC-1	60.8463	22.1121	21.8609	69.368	24.0364	27.7002	21.8396	12.8865	15.6607	46.5969	47.1056	28.8161	0	0	9.56321	9.81655	10.7064	31.2795	0	0	0
tDR-14:44-His-GTG-2	387.895	34.6423	575.214	238.004	173.718	232.887	109.198	43.8142	31.9605	194.452	37.6845	92.6233	18.4259	0	34.6667	252.776	24.3328	35.9381	30.4288	0	0
tDR-14:45-Glu-CTC-1	22.8174	19.9009	17.762	14.352	0	21.5446	0	0	5.11369	0	0	0	0	0	5.57854	0	0	13.9759	0	0	0
tDR-14:45-Glu-TTC-1-M2	34.2261	9.58191	12.9799	31.096	18.5736	14.3631	0	5.15462	0	0	10.767	0	0	0	0	11.4526	0	9.31729	0	0	0
tDR-14:45-Gly-GCC-1-M4	25.3526	25.7974	0	41.86	0	23.5965	5.55917	12.457	7.35092	15.2336	33.6469	0	0	0	7.96935	0	0	9.98281	0	0	0
tDR-14:46-Arg-CCG-3	25.3526	0	0	22.724	0	0	16.6775	0	3.51566	0	9.42113	0	0	0	0	9.81655	0	0	0	0	0
tDR-14:46-Glu-CTC-1	88.7342	198.272	84.7109	125.58	57.9058	116.957	17.0746	29.639	42.5075	12.5453	45.0868	39.1076	0	0	31.8774	21.2692	36.9858	103.821	0	0	0
tDR-14:46-Glu-TTC-1-M2	154.651	48.6466	36.8902	98.0719	28.4066	33.8559	9.53	13.7456	17.5783	36.7399	37.0116	0	0	0	9.16475	21.2692	14.5997	33.9415	0	0	0
tDR-14:46-Gly-GCC-1-M4	229.441	268.293	82.6614	502.32	88.4976	196.98	86.9612	180.841	105.15	163.089	367.424	113.206	0	0	72.1226	76.8963	70.0783	117.132	0	0	0
tDR-14:48-Asp-GTC-1	35.4937	0	7.51467	0	0	0	4.36792	0	0	0	0	0	0	0	0	0	0	0	0	0	0
tDR-14:48-Glu-CTC-1	660.436	1200.69	631.233	586.04	361.638	814.592	97.6825	241.837	213.496	144.271	261.1	316.978	7.50684	0	216.766	175.88	253.061	577.672	0	0	0
tDR-14:48-Glu-TTC-1-M2	394.234	134.147	123.651	297.804	125.645	100.542	39.3112	47.2506	36.7546	137.102	86.136	61.7489	11.6015	0	22.3142	60.5354	41.8523	103.156	0	0	0
tDR-14:48-Gly-CCC-1	17.7468	0	0	14.352	0	0	0	0	0	0	0	0	0	0	0	0	0	0	0	0	0
tDR-14:48-Gly-GCC-1-M4	619.872	1152.04	442.683	1306.03	928.678	879.226	216.807	730.237	333.988	448.047	1475.75	389.018	13.6488	0	366.191	289.588	323.139	401.309	0	0	0
tDR-14:48-Gly-TCC-1	16.4792	0	0	0	0	0	0	0	0	0	0	0	0	0	0	0	0	0	0	0	0
tDR-14:48-His-GTG-2	120.425	48.6466	24.5935	84.9159	18.5736	14.3631	50.0325	22.7662	15.9803	45.7008	62.5832	59.6906	0	0	9.56321	62.9896	10.7064	23.2932	0	0	0
tDR-14:49-Glu-CTC-1	95.0724	62.6509	41.6723	112.424	15.2959	56.4264	7.94167	18.9003	16.9391	10.7531	29.6093	30.8744	0	0	17.1341	22.0872	20.4395	31.945	0	0	0
tDR-14:49-Glu-TTC-1-M2	131.834	61.9139	84.7109	161.46	28.4066	56.4264	16.2804	25.7731	19.8155	43.9086	53.1621	0	0	0	7.17241	26.1775	25.3061	52.5761	0	0	0
tDR-14:49-Gly-GCC-1-M4	83.6637	117.194	64.2163	163.852	103.793	120.034	40.1054	57.1303	29.4037	42.1164	122.475	45.2825	0	0	37.8544	53.9911	21.4128	58.5658	0	0	0
tDR-14:49-His-GTG-2	77.3256	28.0087	21.1777	28.704	13.1108	24.6224	34.1492	10.3092	12.7842	26.8828	36.3386	39.1076	0	0	0	40.0843	0	23.9587	0	0	0
tDR-14:50-Glu-CTC-1	13.944	8.10777	7.51467	0	0	0	0	0	0	0	0	0	0	0	0	0	0	0	0	0	0
tDR-14:50-Glu-TTC-1-M2	17.7468	16.9526	18.4451	20.332	0	0	9.53	0	4.47448	0	9.42113	0	0	0	0	0	0	0	0	0	0
tDR-14:50-Gly-GCC-1-M4	62.114	53.8061	21.8609	75.3479	74.2943	41.0374	12.3096	22.7662	8.30974	14.3375	34.9928	0	0	0	0	23.7233	0	15.307	0	0	0
tDR-14:50-His-GTG-2	38.029	14.0043	10.2473	33.488	0	14.3631	21.4425	0	5.43329	19.7141	8.74819	0	0	0	0	8.99851	0	0	0	0	0
tDR-14:51-Asp-GTC-1	24.085	11.056	10.2473	27.508	0	0	0	0	0	11.6492	0	0	0	0	0	0	0	0	0	0	0
tDR-14:51-Gln-CTG-2-M2	21.5497	47.1725	178.986	0	57.9058	147.735	5.95625	30.4981	17.2587	0	42.3951	84.3901	0	0	37.0575	10.6346	13.6263	45.2554	0	0	0
tDR-14:51-Gly-GCC-1-M4	13.944	16.9526	8.88098	17.94	16.3884	18.4668	0	5.15462	4.79408	0	10.0941	0	0	0	0	0	0	8.65177	0	0	0
tDR-14:51-Lys-CTT-3	19.0145	11.056	0	28.704	0	13.3372	5.16208	0	3.51566	0	11.4399	0	0	0	0	0	0	7.32073	0	0	0
tDR-14:52-Arg-CCT-3-M2	13.944	8.10777	0	0	0	0	0	0	0	0	0	0	0	0	0	0	0	0	0	0	0
tDR-14:52-Asp-GTC-1	15.2116	13.2673	0	16.744	0	14.3631	0	7.30237	4.47448	0	9.42113	0	0	0	4.38314	0	0	0	0	0	0
tDR-14:54-Gly-GCC-1-M4	45.6348	49.3837	19.1283	57.408	16.3884	36.9337	15.8833	15.0343	7.99013	22.4024	25.5716	0	0	0	6.37548	30.2677	0	26.6208	0	0	0
tDR-14:54-His-GTG-2	29.1555	0	10.9304	20.332	0	0	13.5008	0	0	23.2984	0	0	0	0	0	11.4526	0	0	0	0	0
tDR-14:55-Asp-GTC-1	15.2116	0	0	0	21.8513	0	5.95625	0	0	15.2336	0	0	0	0	0	0	0	0	0	0	0
tDR-14:55-Glu-CTC-1	19.0145	0	0	0	0	13.3372	0	0	0	0	0	0	0	0	0	0	0	0	0	0	0
tDR-14:55-Glu-TTC-1-M2	19.0145	16.9526	15.7125	17.94	0	30.778	4.765	0	6.0725	0	10.0941	0	0	0	0	10.6346	11.6797	20.6311	0	0	0
tDR-14:55-Gly-GCC-1-M4	19.0145	11.7931	0	23.92	0	16.415	5.16208	0	0	0	15.4776	0	0	0	0	0	0	0	0	0	0
tDR-14:55-Lys-CTT-3	48.17	26.5345	15.7125	39.468	62.2761	35.9077	6.35333	8.16148	4.15487	28.675	12.1129	22.6413	0	0	6.37548	0	0	19.3001	0	0	0
tDR-14:55-iMet-CAT-1	22.8174	10.319	16.3957	15.548	80.8497	21.5446	0	4.72506	3.83526	15.2336	10.767	0	0	0	4.78161	0	0	0	0	0	0
tDR-14:56-Arg-CCT-1-M2	17.7468	8.10777	19.8114	17.94	0	14.3631	0	0	3.51566	25.9867	28.9363	32.9327	0	0	0	10.6346	0	0	0	0	0
tDR-14:56-Arg-CCT-3-M2	17.7468	22.1121	53.2859	21.528	0	22.5706	11.1183	8.16148	7.35092	10.7531	18.8423	0	0	0	5.97701	15.5429	0	15.307	0	0	0
tDR-14:56-Arg-TCT-2-M2	15.2116	10.319	0	13.156	0	0	0	0	0	0	0	0	0	0	0	0	0	0	0	0	0
tDR-14:56-Asp-GTC-1	22.8174	0	12.9799	0	26.2215	12.3112	9.53	7.30237	4.79408	10.7531	8.07525	0	0	0	0	0	0	0	0	0	0
tDR-14:56-Gln-CTG-2-M2	816.355	1356.21	11265.2	660.192	2874.53	9772.03	270.414	1328.6	728.061	284.958	1524.2	3680.23	75.7509	277.032	2025.01	893.306	723.169	1621.87	52.1636	181.813	197.29
tDR-14:56-Gln-TTG-1-M2	44.3671	27.2716	304.686	25.116	91.7753	182.616	5.55917	36.0823	15.9803	23.2984	34.3198	88.5067	0	0	34.6667	29.4497	15.573	37.9347	0	0	0
tDR-14:56-Glu-CTC-1	29.1555	20.638	66.2658	23.92	21.8513	17.4409	9.53	9.02058	11.8254	11.6492	9.42113	22.6413	0	0	0	9.81655	0	9.31729	0	0	0
tDR-14:56-Glu-TTC-1-M2	41.8319	13.2673	43.7217	22.724	22.9438	24.6224	0	6.87282	4.15487	21.5063	20.8611	0	0	0	5.18007	9.81655	0	9.31729	0	0	0
tDR-14:56-His-GTG-2	29.1555	8.10777	30.0587	29.9	13.1108	13.3372	15.0892	5.15462	6.39211	16.1297	11.4399	0	0	0	5.97701	17.997	0	7.98625	0	0	0
tDR-14:56-Lys-CTT-3	81.1285	48.6466	64.8995	86.1119	124.552	84.1267	18.6629	21.9071	21.4136	52.8696	69.9855	47.3408	0	0	19.5249	31.9038	41.8523	57.9003	0	0	0
tDR-14:56-Thr-TGT-2-M2	15.2116	0	23.9103	19.136	0	0	0	0	0	0	0	0	0	0	0	0	0	0	0	0	0
tDR-14:56-iMet-CAT-1	34.2261	19.1638	66.9489	37.076	55.7207	37.9596	10.7212	10.3092	9.58816	0	22.8799	0	0	0	4.78161	8.99851	0	23.9587	0	0	0
tDR-14:57-Arg-CCT-3-M2	27.8879	53.069	23.2272	27.508	0	62.582	16.6775	13.3161	13.1038	16.1297	22.8799	24.6995	0	0	15.1418	16.3609	14.5997	37.2691	0	0	0
tDR-14:57-Arg-TCT-2-M2	20.2821	14.7414	0	0	0	0	0	0	5.43329	16.1297	15.4776	0	0	0	0	0	0	8.65177	0	0	0
tDR-14:57-Asp-GTC-1	24.085	12.5302	0	0	0	0	0	0	0	0	8.07525	0	0	0	0	0	0	0	0	0	0
tDR-14:57-Gln-CTG-2-M2	27.8879	45.6983	23.2272	20.332	20.7587	26.6743	0	14.1752	13.743	11.6492	47.1056	0	0	0	5.57854	0	16.5463	23.2932	0	0	0
tDR-14:57-Glu-CTC-1	15.2116	0	0	0	0	0	0	0	5.11369	0	0	0	0	0	0	0	0	7.98625	0	0	0
tDR-14:57-Glu-TTC-1-M2	29.1555	33.1681	21.1777	52.624	0	25.6484	7.54458	6.44327	10.2274	0	19.5152	0	0	0	4.78161	0	0	27.2863	0	0	0
tDR-14:57-Gly-CCC-1	19.0145	10.319	0	14.352	0	0	0	0	0	0	0	0	0	0	0	0	0	0	0	0	0
tDR-14:57-Gly-GCC-1-M3	82.3961	29.4828	15.0293	47.84	19.6661	29.7521	10.3242	15.0343	9.58816	13.4414	28.9363	0	0	0	7.17241	0	16.5463	13.9759	0	0	0
tDR-14:57-His-GTG-2	110.284	36.8535	19.1283	57.408	19.6661	27.7002	34.9433	11.5979	18.8567	17.9219	51.1433	28.8161	0	0	8.36781	30.2677	10.7064	23.2932	0	0	0
tDR-14:57-Lys-CTT-3	101.411	92.8708	69.6815	162.656	32.7769	131.32	21.8396	42.5256	35.4762	50.1813	109.016	80.2735	0	0	37.4559	26.1775	39.9057	91.1763	0	0	0
tDR-14:57-Val-TAC-1	16.4792	21.375	0	20.332	12.0182	12.3112	0	0	4.79408	0	0	0	0	0	0	0	0	0	0	0	0
tDR-14:58-Asp-GTC-1	31.6908	14.0043	12.2967	20.332	0	18.4668	7.54458	8.59103	0	25.9867	20.1881	0	0	0	4.38314	10.6346	0	0	0	0	0
tDR-14:58-Gln-CTG-2-M2	86.199	135.621	88.1266	89.6999	78.6645	121.06	35.7375	70.4464	57.8486	24.1945	159.486	94.6816	7.50684	17.8208	35.8621	40.9023	58.3986	99.1626	0	0	0
tDR-14:58-Glu-CTC-1	36.7613	20.638	10.2473	22.724	0	12.3112	0	6.44327	8.62934	0	9.42113	0	0	0	0	0	0	11.3138	0	0	0
tDR-14:58-Glu-TTC-1-M2	96.34	40.5388	34.8408	53.82	29.4992	45.1411	9.53	17.1821	18.8567	19.7141	42.3951	28.8161	0	0	11.954	9.81655	0	36.6036	0	0	0
tDR-14:58-Gly-CCC-1	31.6908	19.1638	0	20.332	0	11.2853	6.75042	5.15462	4.47448	0	0	0	0	0	0	0	0	14.6415	0	0	0
tDR-14:58-Gly-GCC-1-M2	224.371	47.9095	14.3462	105.248	56.8133	40.0115	7.1475	20.6185	11.1862	25.9867	65.9479	26.7578	0	0	8.36781	16.3609	47.6922	17.9691	0	0	0
tDR-14:58-Gly-GCC-4	19.0145	0	0	0	0	0	0	0	0	0	0	0	0	0	0	0	0	0	0	0	0
tDR-14:58-His-GTG-2	35.4937	17.6897	0	39.468	0	18.4668	15.4862	4.72506	6.39211	23.2984	24.2258	0	0	0	0	16.3609	0	9.31729	0	0	0
tDR-14:58-Lys-CTT-3	57.0434	47.1725	39.6228	96.8759	32.7769	61.5561	15.4862	34.3641	21.7332	30.4672	72.6773	34.991	0	19.4409	26.6973	26.9955	28.226	54.5727	0	0	0
tDR-14:58-iMet-CAT-1	19.0145	16.9526	22.544	14.352	0	22.5706	8.33875	11.1683	10.2274	0	23.5528	0	0	0	0	0	0	18.6346	0	0	0
tDR-14:59-Glu-CTC-1	13.944	0	0	14.352	0	0	0	0	0	0	0	0	0	0	0	0	0	0	0	0	0
tDR-14:59-Glu-TTC-1-M2	46.9024	19.1638	14.3462	41.86	21.8513	28.7262	10.7212	7.30237	11.1862	25.9867	18.8423	0	0	0	5.18007	13.0887	0	25.2898	0	0	0
tDR-14:59-Gly-GCC-1-M2	32.9584	14.0043	7.51467	45.448	0	15.389	7.1475	0	0	19.7141	9.42113	0	0	0	0	0	0	0	0	0	0
tDR-14:59-His-GTG-2	34.2261	0	7.51467	0	0	0	10.3242	0	0	17.0258	10.767	0	0	0	0	0	0	0	0	0	0
tDR-14:59-Lys-CTT-3	17.7468	11.7931	0	23.92	0	11.2853	4.765	0	0	0	12.7858	0	0	0	0	0	0	9.31729	0	0	0
tDR-14:59-iMet-CAT-1	16.4792	26.5345	11.6136	20.332	0	27.7002	9.13292	4.72506	5.43329	12.5453	17.4964	0	0	0	7.17241	9.81655	0	13.9759	0	0	0
tDR-14:60-Asp-GTC-1	26.6203	16.2155	0	32.292	25.1289	0	5.16208	5.15462	0	15.2336	12.1129	0	0	0	0	0	0	0	0	0	0
tDR-14:60-Glu-CTC-1	50.7053	67.8104	39.6228	63.388	29.4992	80.0229	22.6337	33.9346	21.4136	22.4024	22.2069	0	0	0	26.2988	21.2692	17.5196	38.6002	0	0	0
tDR-14:60-Glu-TTC-1-M2	159.722	165.841	94.9581	180.596	99.4232	245.198	118.728	61.4258	38.3526	90.5055	89.5007	67.9238	0	19.4409	58.9732	105.528	78.8381	119.128	0	0	0
tDR-14:60-Gly-GCC-1-M2	58.3111	42.013	23.2272	111.228	37.1471	36.9337	15.0892	17.1821	7.99013	15.2336	29.6093	0	0	0	9.96168	22.9053	0	13.9759	0	0	0
tDR-14:60-His-GTG-2	20.2821	8.10777	0	19.136	0	15.389	18.6629	5.58417	3.51566	26.8828	0	0	0	0	0	12.2707	0	0	0	0	0
tDR-14:60-Lys-CTT-3	31.6908	33.9052	12.9799	63.388	27.3141	47.193	14.6921	10.7388	17.8979	30.4672	40.3763	0	0	0	9.16475	43.3565	28.226	26.6208	0	0	0
tDR-14:60-Val-TAC-1	19.0145	59.7027	20.4946	32.292	25.1289	40.0115	13.8979	11.5979	8.62934	25.0906	69.3126	22.6413	0	0	13.1494	0	0	0	0	0	0
tDR-14:61-Glu-TTC-1-M2	30.4232	37.5906	28.6924	26.312	44.7951	32.8299	17.0746	18.9003	9.90777	9.85704	24.8987	0	0	0	15.1418	19.6331	0	30.6139	0	0	0
tDR-14:61-Gly-GCC-1-M2	26.6203	24.3233	0	44.252	37.1471	0	6.35333	6.44327	4.15487	15.2336	16.8234	24.6995	0	0	0	10.6346	0	8.65177	0	0	0
tDR-14:61-His-GTG-2	30.4232	56.0173	17.0788	39.468	72.1092	31.804	27.7958	9.02058	10.8666	22.4024	20.8611	45.2825	0	0	19.5249	31.9038	13.6263	17.9691	0	0	0
tDR-14:62-Glu-TTC-1-M2	57.0434	74.444	40.9891	45.448	43.7025	61.5561	17.8687	21.9071	12.145	25.0906	52.4891	0	0	0	12.3525	25.3594	14.5997	33.9415	0	0	0
tDR-14:62-Gly-GCC-1-M2	43.0995	29.4828	10.2473	51.428	29.4992	14.3631	5.16208	6.44327	8.30974	9.85704	16.8234	0	0	0	4.38314	0	13.6263	14.6415	0	0	0
tDR-14:62-His-GTG-2	46.9024	31.694	13.663	39.468	17.481	18.4668	20.6483	9.87968	7.35092	15.2336	20.8611	0	0	0	5.97701	17.179	0	11.3138	0	0	0
tDR-14:63-Glu-TTC-1-M2	13.944	0	8.19783	0	16.3884	11.2853	0	0	4.15487	0	8.74819	0	0	0	0	0	0	8.65177	0	0	0
tDR-14:63-Gly-GCC-1-M2	76.0579	25.0604	0	31.096	33.8694	24.6224	7.1475	9.02058	5.43329	0	36.3386	0	0	0	5.57854	0	0	11.9794	0	0	0
tDR-14:63-His-GTG-2	22.8174	27.2716	14.3462	28.704	20.7587	19.4928	18.2658	8.59103	8.30974	15.2336	33.6469	0	0	0	10.3601	13.0887	10.7064	13.3104	0	0	0
tDR-14:64-Gln-CTG-2-M2	54.5082	102.453	71.731	49.036	65.5538	146.709	23.4279	67.01	59.127	0	148.046	72.0403	0	27.5412	41.0421	14.7248	36.0125	80.528	0	0	0
tDR-14:64-Gln-TTG-1-M2	20.2821	61.9139	19.8114	19.136	25.1289	81.0489	8.73583	21.048	31.3213	0	69.3126	41.1659	0	0	19.9234	0	26.2794	49.2485	0	0	0
tDR-15:34-Glu-CTC-1	346.064	530.69	449.514	264.316	186.828	261.613	88.9467	97.5082	70.6328	69.8953	72.0043	78.2152	263.422	134.466	417.992	400.843	372.778	292.164	258.644	181.813	0
tDR-15:34-Glu-CTC-1-M2	95.0724	105.401	84.0277	40.664	40.4248	40.0115	22.6337	17.6116	13.1038	30.4672	12.7858	34.991	29.3449	21.0609	57.3793	126.797	47.6922	42.5933	26.0818	0	0
tDR-15:34-Glu-TTC-1-M2	51.9729	81.0777	97.0076	70.564	55.7207	106.697	12.3096	20.6185	23.9704	26.8828	45.0868	30.8744	0	0	35.0651	22.0872	27.2527	74.5383	0	0	0
tDR-15:34-His-GTG-2	64.6492	68.5475	83.3446	21.528	225.068	20.5187	27.0017	14.6047	13.743	13.4414	41.7221	0	0	0	18.3295	19.6331	0	21.2967	0	0	0
tDR-15:34-Lys-CTT-3-M2	13.944	0	11.6136	0	0	0	0	0	0	0	0	0	8.18928	0	0	0	0	0	65.2045	53.6498	0
tDR-15:35-Ala-CGC-5-M2	177.468	26.5345	25.2766	46.644	0	19.4928	6.75042	8.59103	33.5586	0	0	0	0	0	11.954	12.2707	0	45.2554	0	0	0
tDR-15:35-Cys-GCA-1-M3	29.1555	39.8018	38.2565	0	20.7587	45.1411	0	6.87282	6.71171	0	11.4399	0	19.7908	19.4409	33.4713	18.8151	19.4662	10.6483	0	0	0
tDR-15:35-Gln-CTG-1-M3	13.944	16.2155	23.2272	13.156	15.2959	29.7521	4.36792	8.16148	10.8666	0	14.1317	0	0	0	0	0	0	17.3035	0	35.7666	0
tDR-15:35-Glu-CTC-1	2075.11	2510.46	1861.59	1394.54	1185.43	1461.96	470.544	565.29	437.859	603.071	862.706	784.211	423.795	142.566	644.322	1092.09	615.132	1162	43.4697	0	0
tDR-15:35-Glu-TTC-1-M2	254.794	451.087	377.783	344.448	309.195	375.492	37.3258	112.113	53.0545	160.401	177.656	179.072	26.6152	45.362	160.582	110.436	132.37	240.253	47.8166	0	0
tDR-15:35-Gly-GCC-1-M4	135.637	150.362	88.8098	77.7399	51.3505	58.4783	9.92708	45.962	26.8469	27.7789	78.7337	53.5157	97.589	46.9821	38.6513	50.7189	39.9057	39.9312	732.464	175.852	355.122
tDR-15:35-His-GTG-2	201.553	114.246	204.946	126.776	911.197	56.4264	67.9012	46.3915	39.6311	97.6743	101.614	86.4484	23.8854	17.8208	55.7854	69.5339	27.2527	35.9381	26.0818	229.502	0
tDR-15:35-Lys-CTT-2	27.8879	25.0604	25.9598	0	0	0	0	0	5.43329	0	7.40232	0	0	0	4.78161	0	0	0	0	0	0
tDR-15:35-Lys-CTT-3-M2	121.693	28.7457	65.5826	49.036	21.8513	16.415	6.35333	0	5.11369	0	0	0	0	0	0	0	10.7064	13.3104	0	0	0
tDR-15:35-Lys-TTT-1-M2	21.5497	0	0	13.156	0	0	0	0	0	0	0	0	0	0	0	0	0	0	0	0	0
tDR-15:35-Pro-TGG-1	13.944	0	0	14.352	0	0	0	0	0	0	8.74819	0	0	0	0	0	0	9.31729	0	0	0
tDR-15:36-Asp-GTC-1-M2	16.4792	0	10.2473	15.548	32.7769	0	0	0	0	0	0	0	8.87172	0	5.18007	0	0	0	0	0	0
tDR-15:36-Gln-CTG-1-M3	22.8174	29.4828	47.8206	0	0	31.804	4.36792	13.7456	15.9803	10.7531	19.5152	30.8744	0	0	9.16475	0	0	26.6208	0	0	0
tDR-15:36-Gln-TTG-1-M4	13.944	12.5302	12.2967	0	0	19.4928	0	0	4.47448	0	7.40232	0	0	0	0	0	0	10.6483	0	0	0
tDR-15:36-Glu-CTC-1	1116.78	981.777	4631.09	940.055	2911.68	1434.26	302.577	322.164	223.085	434.606	330.412	701.879	405.37	168.487	477.762	3503.69	1183.55	818.59	99.9802	41.7277	0
tDR-15:36-Glu-TTC-1-M2	1223.26	906.596	4912.55	1127.83	2718.3	2227.3	207.675	362.541	224.043	943.587	446.158	905.65	396.498	818.136	723.218	808.23	1311.05	976.984	282.553	59.6109	578.717
tDR-15:36-Gly-GCC-1-M4	802.411	870.479	526.027	499.928	321.213	328.299	71.475	170.532	81.819	321.698	302.822	185.247	973.842	691.77	724.812	497.372	834.127	401.309	949.812	160.95	907.533
tDR-15:36-His-GTG-2	180.004	156.996	142.779	98.0719	458.876	63.608	89.3437	39.9483	49.5388	50.1813	94.8842	67.9238	0	0	58.5747	31.9038	27.2527	73.8728	0	0	0
tDR-15:36-Lys-CTT-3-M2	21.5497	0	13.663	0	0	0	0	0	0	0	0	0	0	0	0	0	0	0	0	0	0
tDR-15:36-Lys-TTT-1-M2	267.47	151.099	116.136	58.604	24.0364	24.6224	0	16.7525	14.0626	40.3242	41.0492	0	0	0	13.9464	17.997	14.5997	39.9312	0	0	0
tDR-15:36-Pro-AGG-1-M3	22.8174	13.2673	0	25.116	0	0	7.94167	0	7.35092	0	0	0	0	0	0	8.99851	0	0	0	0	0
tDR-15:36-Pro-TGG-1	16.4792	11.7931	0	27.508	0	0	5.95625	0	4.79408	13.4414	0	0	0	0	0	0	0	15.307	0	0	0
tDR-15:37-Glu-CTC-1	40.5642	43.4871	45.7712	51.428	12.0182	32.8299	18.6629	18.4707	17.2587	26.8828	16.8234	0	0	0	7.17241	33.5399	0	26.6208	0	0	0
tDR-15:37-Glu-TTC-1-M2	67.1845	179.845	92.9087	160.264	44.7951	112.853	23.4279	37.371	26.8469	70.7914	53.835	45.2825	0	0	57.3793	38.4482	86.6246	97.8315	0	0	0
tDR-15:37-Gly-GCC-1-M4	125.496	120.142	34.8408	90.8959	19.6661	33.8559	0	14.6047	8.30974	25.0906	37.6845	0	0	0	5.57854	8.99851	0	16.638	0	0	0
tDR-15:38-Glu-CTC-1	77.3256	70.7587	118.868	65.78	69.924	75.9192	33.355	21.9071	23.0116	30.4672	22.2069	34.991	0	0	20.3218	64.6257	28.226	47.9175	0	0	0
tDR-15:38-Glu-TTC-1-M2	50.7053	56.7544	38.2565	60.996	34.962	49.2449	17.4717	11.5979	11.1862	38.532	32.301	34.991	0	0	15.9387	29.4497	19.4662	37.9347	0	0	0
tDR-15:38-Gly-GCC-1-M4	294.091	270.505	94.9581	289.432	44.7951	78.997	21.0454	77.3192	66.7975	52.8696	143.336	45.2825	0	0	30.682	36.8121	33.0925	114.47	0	0	0
tDR-15:38-His-GTG-2	117.89	212.276	314.933	62.192	1714.23	61.5561	61.5479	63.5736	61.3642	39.4281	164.87	69.9821	0	19.4409	54.9885	107.164	44.7723	78.5314	0	0	0
tDR-15:39-Glu-CTC-1	296.626	523.32	467.276	410.228	213.05	541.694	156.451	182.13	165.875	105.739	196.498	251.112	0	0	177.716	309.221	191.742	335.422	0	0	0
tDR-15:39-Glu-TTC-1-M2	411.98	843.208	594.342	502.32	289.529	997.209	250.162	267.61	199.434	276.893	422.605	440.475	21.8381	34.0215	370.575	258.503	411.71	646.886	0	0	0
tDR-15:39-Gly-GCC-1-M4	273.809	794.561	115.453	245.18	62.2761	144.657	14.6921	124.57	96.8404	44.8047	167.562	104.973	0	0	55.7854	27.8136	88.5712	157.063	0	0	0
tDR-15:39-His-GTG-1-M2	13.944	0	8.88098	0	18.5736	0	9.53	0	0	0	0	0	0	0	0	0	0	0	0	0	0
tDR-15:39-His-GTG-2	26.6203	8.84484	26.6429	13.156	58.9984	0	11.9125	0	7.03132	0	18.1693	0	0	0	7.17241	13.9068	0	0	0	0	0
tDR-15:40-Cys-GCA-1-M3	44.3671	14.0043	62.1668	14.352	25.1289	17.4409	0	0	0	0	0	0	0	0	5.18007	26.9955	0	7.98625	0	0	0
tDR-15:40-Glu-CTC-1	403.107	602.186	463.86	370.76	170.44	446.282	184.247	167.095	184.412	127.245	200.535	216.121	0	0	170.544	285.498	200.502	442.571	0	0	0
tDR-15:40-Glu-TTC-1-M2	747.903	1294.29	1829.48	838.395	811.774	1690.74	461.411	414.517	290.841	479.41	709.276	652.48	32.7571	32.4014	576.582	639.712	560.627	1135.38	0	0	0
tDR-15:40-Gly-GCC-1-M4	64.6492	89.1854	21.8609	80.1319	19.6661	20.5187	6.35333	38.2301	17.2587	15.2336	45.7598	0	0	0	7.57088	0	14.5997	20.6311	0	0	0
tDR-15:40-Gly-TCC-1	13.944	9.58191	29.3755	21.528	430.47	0	6.35333	6.01372	7.67053	13.4414	8.74819	28.8161	0	0	8.36781	0	0	7.32073	0	0	0
tDR-15:40-His-GTG-2	46.9024	19.1638	38.9397	21.528	125.645	13.3372	15.8833	7.30237	7.67053	10.7531	28.2634	0	0	0	13.1494	36.8121	0	13.3104	0	0	0
tDR-15:41-Arg-CCT-3-M2	13.944	0	46.4543	15.548	41.5174	0	0	0	4.47448	0	0	0	0	0	0	0	0	0	0	0	0
tDR-15:41-Arg-TCT-1-M4	74.7903	31.694	141.412	74.1519	1526.31	38.9855	50.4296	40.3778	46.3428	45.7008	170.253	88.5067	0	0	35.0651	41.7204	34.0659	69.8797	0	0	0
tDR-15:41-Gln-CTG-1-M3	140.707	574.914	513.047	150.696	950.53	664.806	105.624	199.312	152.132	94.0899	376.172	343.735	19.7908	69.6631	441.103	128.433	246.247	389.329	0	0	0
tDR-15:41-Gln-TTG-1-M4	16.4792	65.5992	97.6908	19.136	53.5356	136.449	10.7212	33.505	27.4861	0	63.2562	53.5157	0	0	37.0575	0	37.9591	63.89	0	0	0
tDR-15:41-Glu-CTC-1	252.259	338.315	407.159	261.924	221.79	271.873	85.3729	80.3261	98.1188	124.557	117.764	135.848	0	0	64.1532	215.964	72.9983	235.594	0	0	0
tDR-15:41-Glu-TTC-1-M2	294.091	375.906	222.024	326.508	108.164	301.625	63.5333	111.683	106.429	96.7782	251.006	96.7399	0	0	101.211	106.346	122.637	288.836	0	0	0
tDR-15:41-Gly-GCC-1-M4	299.161	814.462	131.848	373.152	104.886	399.089	46.0617	361.682	174.185	72.5836	625.159	193.48	0	0	226.329	52.355	181.036	239.587	0	0	0
tDR-15:41-His-GTG-2	1112.98	1064.33	1929.22	1093.14	11522.2	456.541	1090.39	280.927	287.964	681.032	1082.08	668.946	23.203	42.1219	440.705	961.204	422.417	536.41	0	0	0
tDR-15:42-Glu-CTC-1	793.538	723.803	695.449	843.179	380.212	639.157	212.042	262.456	253.127	299.295	349.928	411.659	12.2839	0	170.544	404.115	284.207	664.855	0	0	0
tDR-15:42-Glu-TTC-1-M2	112.819	94.3449	65.5826	90.8959	32.7769	61.5561	30.5754	24.914	26.5272	28.675	55.8538	0	0	0	14.3448	39.2662	21.4128	57.2348	0	0	0
tDR-15:42-Gly-GCC-1-M4	92.5371	149.625	36.8902	125.58	25.1289	78.997	12.3096	60.5667	39.3115	23.2984	112.381	47.3408	0	0	27.8927	16.3609	14.5997	42.5933	0	0	0
tDR-15:42-His-GTG-2	38.029	16.2155	19.1283	28.704	42.61	0	7.1475	0	5.43329	15.2336	14.1317	0	0	0	7.96935	20.4512	0	0	0	0	0
tDR-15:42-Lys-CTT-3-M2	68.4521	68.5475	82.6614	92.0919	1371.17	48.2189	19.8542	18.0412	20.1351	25.9867	100.941	45.2825	7.50684	0	23.5096	25.3594	33.0925	47.252	0	0	0
tDR-15:43-Gln-CTG-1-M3	112.819	428.975	291.023	125.58	169.347	480.138	59.5625	150.773	154.05	30.4672	277.25	273.753	0	56.7025	116.751	45.8106	118.744	290.832	0	41.7277	0
tDR-15:43-Glu-CTC-1	542.547	502.682	376.417	436.54	180.273	369.337	156.848	130.154	178.659	187.284	244.276	267.578	0	0	106.789	220.054	179.089	457.878	0	0	0
tDR-15:43-Glu-TTC-1-M2	188.877	332.418	224.757	223.652	133.293	336.507	107.61	93.2126	138.07	112.908	212.648	170.839	9.55416	0	93.6398	102.256	160.596	276.857	0	0	0
tDR-15:43-Gly-GCC-1-M4	339.725	544.695	140.046	481.988	100.516	329.325	88.5496	220.789	151.173	158.609	467.019	150.256	0	0	113.563	88.349	105.117	198.325	0	0	0
tDR-15:43-His-GTG-2	38.029	8.84484	22.544	17.94	67.7389	0	12.7067	7.73192	5.43329	0	14.8046	22.6413	0	0	4.78161	22.9053	0	0	0	0	0
tDR-15:44-Gln-CTG-1-M3	15.2116	10.319	22.544	0	72.1092	0	0	0	5.11369	0	14.1317	0	0	0	5.18007	0	0	0	0	0	0
tDR-15:44-Glu-CTC-1	96.34	112.035	131.848	64.584	395.508	72.8414	34.9433	23.1958	35.1566	54.6617	51.8162	41.1659	0	0	23.1111	59.7174	26.2794	72.5417	0	0	0
tDR-15:44-Glu-TTC-1-M2	224.371	106.138	127.066	149.5	641.334	69.7636	46.0617	23.6253	36.435	120.077	78.0608	61.7489	8.87172	0	23.1111	56.4452	30.1726	70.5452	0	0	0
tDR-15:44-Gly-GCC-1-M4	117.89	230.703	62.1668	227.24	73.2017	146.709	47.2529	149.913	78.3033	104.843	264.465	102.915	0	0	62.1609	43.3565	59.3719	95.835	0	0	0
tDR-15:44-Gly-TCC-1	24.085	9.58191	0	0	68.8315	0	0	6.44327	4.15487	22.4024	0	0	0	0	6.77394	0	0	7.32073	0	0	0
tDR-15:44-His-GTG-2	2206.95	774.66	2102.06	2516.38	12182.1	430.893	2511.95	403.778	500.182	1127.29	1051.13	911.825	119.427	32.4014	397.272	899.851	335.792	263.546	93.4598	56.6304	0
tDR-15:44-His-GTG-2-M2	17.7468	0	0	40.664	286.251	0	40.1054	0	0	0	0	0	0	0	10.3601	0	0	0	0	0	0
tDR-15:45-Glu-CTC-1	95.0724	70.0216	43.0386	81.3279	21.8513	44.1152	22.2367	19.7594	19.1763	23.2984	22.8799	0	0	0	9.16475	35.176	0	52.5761	0	0	0
tDR-15:45-Glu-TTC-1-M2	105.213	26.5345	43.0386	105.248	32.7769	43.0893	15.4862	10.7388	15.6607	69.8953	37.6845	24.6995	0	0	5.97701	16.3609	10.7064	35.9381	0	0	0
tDR-15:45-Gly-GCC-1-M4	43.0995	46.4354	16.3957	90.8959	12.0182	37.9596	5.95625	28.3504	16.6195	32.2594	61.9103	0	0	0	10.7586	0	0	11.9794	0	0	0
tDR-15:45-His-GTG-2	13.944	8.84484	7.51467	0	73.2017	0	11.1183	0	0	14.3375	12.7858	0	0	0	0	0	0	0	0	0	0
tDR-15:46-Arg-CCG-3	17.7468	8.84484	7.51467	26.312	0	14.3631	11.5154	0	4.79408	16.1297	0	0	0	0	0	12.2707	0	0	0	0	0
tDR-15:46-Glu-CTC-1	300.429	568.281	268.479	328.9	143.126	410.374	55.1946	102.233	131.358	69.8953	141.99	168.78	0	0	94.4367	112.89	131.397	302.146	0	0	0
tDR-15:46-Glu-TTC-1-M2	177.468	64.8621	56.7016	148.304	46.9802	54.3746	22.2367	20.1889	21.7332	90.5055	34.9928	41.1659	0	0	14.7433	14.7248	28.226	57.2348	0	0	0
tDR-15:46-Gly-GCC-1-M4	366.346	436.345	165.323	867.099	233.808	419.607	150.495	358.246	193.361	294.815	694.472	189.363	17.061	0	145.839	157.883	113.877	198.991	0	0	0
tDR-15:46-His-GTG-2	13.944	0	0	0	0	0	0	0	0	0	0	0	0	0	0	8.99851	0	0	0	0	0
tDR-15:46-Lys-CTT-3	19.0145	0	8.88098	0	0	0	0	0	3.51566	0	0	0	0	0	0	0	0	0	0	0	0
tDR-15:46-Pro-AGG-1-M3	16.4792	16.9526	11.6136	14.352	13.1108	0	11.5154	7.30237	13.4234	17.0258	22.8799	22.6413	0	0	5.97701	26.1775	0	16.638	0	0	0
tDR-15:48-Glu-CTC-1	1320.87	3771.59	1956.55	1310.82	1386.46	2289.89	335.932	676.114	567.3	474.034	854.631	1115.6	11.6015	0	641.134	667.526	717.33	1796.24	0	0	0
tDR-15:48-Glu-TTC-1-M2	477.897	210.065	170.788	430.56	504.764	186.72	71.475	65.7214	65.8387	267.932	143.336	96.7399	0	0	37.8544	50.7189	50.6121	153.735	0	0	0
tDR-15:48-Gly-GCC-1-M4	841.708	1710	577.947	2060.71	938.512	1365.52	336.33	1235.39	510.41	750.927	2238.19	668.946	21.8381	0	563.831	368.939	422.417	590.317	0	0	0
tDR-15:48-His-GTG-2	209.159	73.707	118.185	190.164	799.756	46.1671	272.796	45.5324	41.2291	99.4664	165.543	63.8072	9.55416	0	26.2988	107.164	28.226	37.9347	0	0	0
tDR-15:49-Glu-CTC-1	214.23	204.905	159.858	197.34	86.3125	143.631	54.0033	63.144	57.8486	68.1032	68.6397	74.0986	0	0	51.8007	43.3565	43.799	131.773	0	0	0
tDR-15:49-Glu-TTC-1-M2	287.752	153.311	220.658	327.704	112.534	219.55	41.6937	78.6079	73.5092	123.661	166.889	82.3318	0	0	47.0191	39.2662	47.6922	168.377	0	0	0
tDR-15:49-Gly-GCC-1-M4	73.5227	145.94	99.0571	243.984	154.051	182.616	66.71	121.993	57.8486	109.323	195.152	41.1659	0	0	70.5287	89.9851	43.799	87.1832	0	0	0
tDR-15:49-His-GTG-2	100.143	50.1207	58.0679	56.212	223.975	23.5965	53.2092	19.7594	15.9803	66.311	43.741	0	0	0	14.3448	50.7189	0	22.6277	0	0	0
tDR-15:50-Gln-CTG-2-M2	17.7468	0	18.4451	0	0	14.3631	4.765	11.5979	11.8254	0	22.8799	0	0	0	6.77394	0	0	16.638	0	0	0
tDR-15:50-Glu-CTC-1	26.6203	11.056	12.9799	32.292	16.3884	14.3631	0	5.15462	6.71171	12.5453	0	0	0	0	5.57854	0	0	8.65177	0	0	0
tDR-15:50-Glu-TTC-1-M2	92.5371	26.5345	38.9397	93.2879	25.1289	48.2189	0	11.1683	10.8666	26.8828	21.534	0	0	0	7.17241	0	0	11.9794	0	0	0
tDR-15:50-Gly-GCC-1-M4	60.8463	52.332	28.6924	116.012	66.6463	71.8154	27.3987	37.371	22.0528	45.7008	46.4327	37.0493	0	0	22.3142	45.8106	10.7064	21.2967	0	0	0
tDR-15:50-His-GTG-2	83.6637	33.1681	19.8114	72.9559	543.004	0	22.2367	9.02058	5.43329	33.1555	0	0	0	0	9.96168	35.176	0	13.3104	0	0	0
tDR-15:51-Arg-CCT-3-M2	17.7468	17.6897	0	13.156	0	0	7.1475	0	5.43329	0	0	0	0	0	0	0	0	8.65177	0	0	0
tDR-15:51-Glu-TTC-1-M2	24.085	11.056	0	0	0	0	0	0	3.51566	0	0	0	0	0	0	0	0	0	0	0	0
tDR-15:51-Gly-GCC-1-M4	26.6203	16.9526	11.6136	26.312	0	20.5187	0	4.72506	4.47448	0	10.767	0	0	0	4.38314	0	0	9.31729	0	0	0
tDR-15:51-His-GTG-2	27.8879	11.056	8.19783	16.744	17.481	0	5.95625	0	0	0	0	0	0	0	0	0	0	0	0	0	0
tDR-15:51-Lys-CTT-2	15.2116	8.10777	0	0	0	0	5.16208	0	5.11369	0	7.40232	0	0	0	0	0	0	0	0	0	0
tDR-15:51-Lys-CTT-3	53.2405	28.0087	17.762	51.428	18.5736	30.778	11.5154	6.87282	6.71171	16.1297	25.5716	26.7578	0	0	8.36781	17.179	0	17.3035	0	0	0
tDR-15:52-Glu-CTC-1	25.3526	0	11.6136	16.744	0	0	0	0	4.47448	0	10.767	0	0	0	0	0	0	8.65177	0	0	0
tDR-15:52-Gly-GCC-1-M4	13.944	11.7931	0	19.136	0	15.389	0	0	3.83526	0	0	0	0	0	0	0	0	7.32073	0	0	0
tDR-15:52-His-GTG-2	19.0145	0	0	0	0	0	0	0	0	0	0	0	0	0	0	0	0	0	0	0	0
tDR-15:53-Glu-CTC-1	16.4792	11.056	10.2473	15.548	0	21.5446	0	0	0	0	0	0	0	0	0	0	0	0	0	0	0
tDR-15:53-Gly-GCC-1-M4	20.2821	15.4785	9.56413	22.724	0	14.3631	5.95625	8.16148	7.35092	0	18.1693	0	0	0	6.77394	0	0	7.98625	0	0	0
tDR-15:53-His-GTG-2	17.7468	0	0	0	0	0	0	0	0	0	9.42113	0	0	0	4.38314	14.7248	0	0	0	0	0
tDR-15:54-Asp-GTC-1	30.4232	10.319	10.9304	31.096	136.57	0	12.3096	0	3.83526	27.7789	10.767	0	0	0	8.36781	0	0	0	0	0	0
tDR-15:54-Gly-GCC-1-M4	57.0434	53.069	17.0788	82.5239	29.4992	40.0115	18.2658	19.7594	12.4646	35.8438	51.8162	34.991	0	0	10.3601	33.5399	10.7064	25.2898	0	0	0
tDR-15:54-His-GTG-2	48.17	16.2155	13.663	32.292	55.7207	0	8.73583	0	4.15487	25.0906	8.74819	0	0	0	4.38314	17.997	0	7.32073	0	0	0
tDR-15:55-Asp-GTC-1	40.5642	41.2759	19.1283	39.468	493.838	0	18.6629	7.73192	7.35092	40.3242	13.4588	28.8161	0	0	7.57088	0	0	8.65177	0	0	0
tDR-15:55-Gln-CTG-2-M2	13.944	13.2673	62.1668	13.156	13.1108	52.3227	0	12.457	4.47448	9.85704	12.1129	28.8161	0	0	15.9387	11.4526	0	7.98625	0	0	0
tDR-15:55-Glu-CTC-1	30.4232	19.1638	21.1777	47.84	25.1289	23.5965	7.1475	0	6.0725	10.7531	7.40232	0	0	0	4.38314	8.99851	0	9.98281	0	0	0
tDR-15:55-Glu-TTC-1-M2	48.17	26.5345	40.9891	72.9559	68.8315	51.2967	18.6629	16.7525	16.2999	24.1945	36.3386	0	0	0	12.751	16.3609	28.226	30.6139	0	0	0
tDR-15:55-Gly-GCC-1-M4	20.2821	17.6897	0	37.076	17.481	15.389	5.95625	5.58417	6.71171	16.1297	22.8799	0	0	0	8.76628	0	0	8.65177	0	0	0
tDR-15:55-His-GTG-2	55.7758	39.0647	17.0788	25.116	207.587	0	20.2512	5.15462	0	38.532	7.40232	0	0	0	10.3601	16.3609	0	7.32073	0	0	0
tDR-15:55-Lys-CTT-3	17.7468	12.5302	18.4451	37.076	32.7769	24.6224	0	6.44327	3.51566	17.0258	11.4399	0	0	0	5.97701	12.2707	0	11.9794	0	0	0
tDR-15:55-iMet-CAT-1	19.0145	0	10.2473	15.548	90.6827	0	4.765	4.72506	0	9.85704	8.74819	0	0	0	0	0	0	0	0	0	0
tDR-15:56-Asp-GTC-1	138.172	56.7544	181.035	278.668	2051.83	46.1671	304.166	51.9757	51.7761	137.998	287.344	82.3318	0	0	26.2988	46.6286	20.4395	33.9415	0	0	0
tDR-15:56-Asp-GTC-2	48.17	23.5862	49.187	50.232	304.825	18.4668	16.6775	9.45013	6.71171	17.0258	18.8423	0	0	0	9.16475	0	0	0	0	0	0
tDR-15:56-Gln-CTG-2-M2	597.055	1103.39	8266.14	442.52	3767.16	7210.27	225.146	1019.33	552.278	214.166	1189.75	2943.36	89.3997	335.355	1731.74	567.724	576.2	1290.44	39.1227	89.4164	144.679
tDR-15:56-Gln-TTG-1-M2	16.4792	9.58191	147.561	23.92	63.3686	61.5561	0	10.3092	7.35092	0	14.1317	28.8161	0	0	13.1494	0	0	18.6346	0	0	0
tDR-15:56-Glu-CTC-1	79.8608	64.1251	242.519	114.816	115.812	108.749	21.0454	28.3504	29.7233	44.8047	30.9551	76.1569	0	0	25.1034	62.9896	17.5196	40.5968	0	0	0
tDR-15:56-Glu-TTC-1-M2	64.6492	28.0087	101.79	70.564	122.367	61.5561	15.4862	22.3367	10.2274	50.1813	32.974	41.1659	0	0	9.96168	24.5414	12.653	37.2691	0	0	0
tDR-15:56-Gly-GCC-1-M3	34.2261	25.0604	22.544	41.86	43.7025	20.5187	9.53	16.323	10.547	29.5711	32.301	24.6995	0	0	11.1571	17.997	0	15.307	0	0	0
tDR-15:56-His-GTG-2	82.3961	33.9052	59.4342	52.624	257.845	25.6484	44.4733	14.6047	12.145	55.5578	28.9363	34.991	0	0	30.682	62.9896	0	16.638	0	0	0
tDR-15:56-Lys-CTT-3	22.8174	21.375	32.7913	53.82	65.5538	49.2449	9.92708	14.1752	7.99013	20.6102	44.4139	26.7578	0	0	14.7433	17.179	14.5997	21.2967	0	0	0
tDR-15:56-iMet-CAT-1	24.085	16.2155	21.1777	27.508	33.8694	14.3631	8.73583	0	7.03132	9.85704	0	0	0	0	0	13.9068	0	0	0	0	0
tDR-15:57-Arg-CCT-3-M2	19.0145	37.5906	17.0788	19.136	0	35.9077	7.1475	12.8865	13.1038	0	20.1881	0	0	0	12.751	13.9068	15.573	30.6139	0	0	0
tDR-15:57-Asp-GTC-1	15.2116	0	0	14.352	37.1471	16.415	0	0	4.15487	11.6492	0	0	0	0	0	0	0	0	0	0	0
tDR-15:57-Glu-CTC-1	36.7613	20.638	23.9103	22.724	22.9438	25.6484	6.35333	12.457	26.2076	14.3375	25.5716	0	0	0	7.96935	0	0	17.3035	0	0	0
tDR-15:57-Glu-TTC-1-M2	57.0434	70.7587	63.5331	90.8959	30.5918	73.8673	10.3242	22.3367	22.3724	21.5063	46.4327	32.9327	0	0	13.5479	10.6346	29.1993	49.2485	0	0	0
tDR-15:57-Gly-GCC-1-M3	54.5082	64.1251	17.762	98.0719	32.7769	41.0374	5.55917	26.2026	12.4646	15.2336	48.4515	22.6413	0	0	13.5479	9.81655	16.5463	24.6243	0	0	0
tDR-15:57-His-GTG-2	131.834	73.707	23.2272	57.408	142.033	41.0374	56.7829	18.9003	19.8155	56.4539	56.5268	43.2242	0	0	30.682	45.8106	20.4395	23.2932	0	0	0
tDR-15:57-Lys-CTT-3	74.7903	72.9699	37.5734	86.1119	33.8694	125.164	18.2658	37.8005	26.5272	34.0516	63.2562	32.9327	0	0	39.4483	25.3594	38.9324	57.2348	0	0	0
tDR-15:58-Asp-GTC-1	38.029	14.0043	30.0587	26.312	29.4992	15.389	5.16208	6.87282	5.7529	81.5446	8.74819	0	0	0	5.97701	0	0	11.3138	0	0	0
tDR-15:58-Gln-CTG-2-M2	35.4937	55.2802	37.5734	66.976	54.6281	62.582	14.295	26.6322	24.6096	17.9219	76.042	47.3408	0	0	13.5479	22.0872	13.6263	51.2451	0	0	0
tDR-15:58-Glu-CTC-1	86.199	33.9052	30.0587	70.564	31.6843	40.0115	8.33875	33.9346	38.9919	17.9219	28.2634	37.0493	0	0	12.751	0	14.5997	31.2795	0	0	0
tDR-15:58-Glu-TTC-1-M2	166.06	145.94	156.442	196.144	95.053	165.176	39.3112	61.8554	60.725	79.7524	127.185	92.6233	0	0	36.2605	55.6271	54.5054	135.766	0	0	0
tDR-15:58-Gly-CCC-1	25.3526	14.0043	0	23.92	0	0	5.16208	4.72506	5.7529	9.85704	14.1317	0	0	0	0	0	0	11.3138	0	0	0
tDR-15:58-Gly-GCC-1-M2	110.284	58.2285	11.6136	107.64	17.481	32.8299	12.7067	30.4981	11.5058	36.7399	72.0043	0	0	0	11.954	0	19.4662	18.6346	0	0	0
tDR-15:58-His-GTG-2	36.7613	40.5388	17.0788	43.056	58.9984	25.6484	36.1346	7.30237	7.03132	29.5711	28.9363	0	0	0	18.3295	26.1775	0	7.98625	0	0	0
tDR-15:58-Lys-CTT-3	34.2261	39.8018	29.3755	70.564	21.8513	43.0893	5.95625	11.5979	14.0626	17.9219	49.1245	24.6995	0	0	10.3601	10.6346	16.5463	31.945	0	0	0
tDR-15:59-Asp-GTC-1	16.4792	0	0	0	44.7951	0	4.36792	0	0	22.4024	0	0	0	0	0	0	0	0	0	0	0
tDR-15:59-Glu-CTC-1	25.3526	0	7.51467	21.528	0	0	0	0	6.71171	0	0	0	0	0	0	0	0	0	0	0	0
tDR-15:59-Glu-TTC-1-M2	72.255	42.013	23.9103	84.9159	22.9438	34.8818	32.5608	12.8865	11.5058	49.2852	30.9551	32.9327	0	0	11.954	38.4482	18.4929	29.2829	0	0	0
tDR-15:59-Gly-GCC-1-M2	30.4232	14.7414	10.9304	41.86	32.7769	11.2853	5.16208	10.7388	7.03132	22.4024	22.8799	0	0	0	4.38314	0	0	9.31729	0	0	0
tDR-15:59-His-GTG-2	64.6492	12.5302	0	15.548	40.4248	0	21.4425	5.15462	4.47448	9.85704	0	0	0	0	7.17241	15.5429	0	9.31729	0	0	0
tDR-15:60-Asp-GTC-1	77.3256	78.8665	31.425	78.9359	1057.6	15.389	20.2512	9.87968	7.99013	75.2719	26.2446	0	0	0	15.9387	17.179	0	23.2932	0	0	0
tDR-15:60-Glu-CTC-1	105.213	95.8191	93.5918	141.128	84.1273	128.242	53.2092	44.6733	40.5899	68.9992	57.1997	90.565	0	0	13.5479	40.9023	17.5196	63.2244	0	0	0
tDR-15:60-Glu-TTC-1-M2	237.047	256.5	159.858	267.904	371.471	266.743	146.524	91.4944	69.674	151.44	172.272	100.856	0	0	84.4751	133.342	113.877	166.38	0	0	0
tDR-15:60-Gly-CCC-1	22.8174	0	8.19783	23.92	0	0	0	0	0	11.6492	0	0	0	0	0	0	0	0	0	0	0
tDR-15:60-Gly-GCC-1-M2	120.425	71.4958	23.2272	151.892	93.9604	67.7117	21.0454	33.9346	18.2175	48.3891	47.1056	24.6995	0	0	15.9387	22.9053	24.3328	29.2829	0	0	0
tDR-15:60-His-GTG-2	73.5227	61.9139	17.0788	35.88	425.007	12.3112	49.6354	6.87282	6.71171	36.7399	20.1881	0	7.50684	0	12.751	42.5384	11.6797	14.6415	0	0	0
tDR-15:60-Lys-CTT-3	24.085	25.7974	8.19783	15.548	0	18.4668	4.765	0	4.79408	9.85704	20.1881	0	0	0	5.57854	0	10.7064	20.6311	0	0	0
tDR-15:61-Asp-GTC-1	29.1555	23.5862	17.762	21.528	298.27	0	12.3096	7.73192	6.71171	17.0258	23.5528	0	0	0	6.77394	0	0	0	0	0	0
tDR-15:61-Glu-TTC-1-M2	82.3961	141.517	101.107	130.364	380.212	124.138	44.8704	27.9208	26.5272	43.9086	65.9479	37.0493	0	0	21.5172	36.8121	38.9324	68.5486	0	0	0
tDR-15:61-Gly-GCC-1-M2	55.7758	37.5906	16.3957	77.7399	43.7025	29.7521	4.36792	6.87282	9.90777	10.7531	23.5528	24.6995	0	0	5.18007	0	0	9.31729	0	0	0
tDR-15:61-Gly-TCC-1	13.944	0	8.88098	0	32.7769	0	0	0	0	0	0	0	0	0	0	0	0	0	0	0	0
tDR-15:61-His-GTG-2	133.101	506.367	122.967	155.48	3724.55	85.1526	202.115	73.0237	56.5701	51.0774	84.1172	131.731	17.7434	27.5412	186.881	148.884	112.904	76.5349	0	0	0
tDR-15:62-Asp-GTC-1	13.944	14.0043	16.3957	21.528	254.567	0	9.53	0	4.79408	13.4414	20.1881	0	0	0	0	0	0	0	0	0	0
tDR-15:62-Gln-CTG-2-M2	21.5497	0	0	0	73.2017	0	0	4.72506	3.51566	0	0	0	0	0	0	0	0	0	0	0	0
tDR-15:62-Glu-CTC-1	25.3526	18.4267	16.3957	21.528	45.8876	14.3631	5.16208	9.87968	7.03132	0	8.07525	0	0	0	0	0	0	0	0	0	0
tDR-15:62-Glu-TTC-1-M2	90.0019	242.496	151.66	163.852	890.439	173.383	85.3729	62.2849	39.9507	98.5704	112.381	84.3901	0	21.0609	52.9961	94.0753	77.8648	129.776	0	0	0
tDR-15:62-Gly-GCC-1-M2	24.085	31.694	10.2473	47.84	38.2397	27.7002	5.16208	11.5979	9.26856	20.6102	28.2634	0	0	0	6.37548	0	0	19.3001	0	0	0
tDR-15:62-His-GTG-2	46.9024	50.1207	23.9103	57.408	205.402	25.6484	41.2967	10.7388	9.58816	21.5063	31.6281	22.6413	0	0	32.2758	31.9038	15.573	22.6277	0	0	0
tDR-15:62-iMet-CAT-1	15.2116	19.1638	21.1777	13.156	241.456	12.3112	30.5754	6.44327	7.03132	0	34.3198	0	0	0	0	0	0	11.3138	0	0	0
tDR-15:63-Asp-GTC-1	13.944	11.7931	8.88098	0	199.939	0	0	0	0	0	0	0	0	0	0	0	0	0	0	0	0
tDR-15:63-Gln-CTG-2-M2	21.5497	37.5906	28.0092	19.136	189.013	32.8299	7.1475	28.7799	11.8254	0	43.068	0	0	0	22.7126	10.6346	0	24.6243	0	0	0
tDR-15:63-Glu-TTC-1-M2	24.085	16.2155	27.3261	26.312	61.1835	15.389	5.16208	10.3092	7.99013	16.1297	18.1693	0	0	0	0	0	0	12.6449	0	0	0
tDR-15:63-Gly-GCC-1-M2	49.4376	47.9095	11.6136	84.9159	29.4992	44.1152	12.7067	21.048	9.90777	24.1945	41.7221	0	0	0	7.17241	9.81655	0	11.9794	0	0	0
tDR-15:63-His-GTG-2	35.4937	42.75	12.2967	20.332	137.663	19.4928	15.8833	4.72506	10.8666	34.0516	21.534	0	0	0	26.2988	13.9068	0	12.6449	0	0	0
tDR-15:64-Gln-CTG-2-M2	19.0145	51.5949	23.2272	39.468	33.8694	52.3227	10.7212	21.9071	34.837	11.6492	79.4067	49.3991	0	0	24.705	10.6346	13.6263	40.5968	0	0	0
tDR-15:e21-SeC-TCA-1	36.7613	13.2673	34.8408	0	51.3505	0	13.5008	9.02058	10.547	10.7531	14.8046	30.8744	0	0	10.3601	0	0	9.31729	0	0	0
tDR-15:e24-SeC-TCA-1	15.2116	0	0	0	0	0	0	0	0	0	0	0	0	0	0	0	0	0	0	0	0
tDR-16:35-Ala-CGC-5-M2	76.0579	8.10777	10.9304	17.94	0	0	0	0	8.94895	0	0	0	0	0	0	0	0	11.3138	0	0	0
tDR-16:35-Asp-GTC-1-M2	30.4232	11.7931	0	20.332	0	0	4.36792	0	4.15487	15.2336	8.74819	0	0	0	0	0	0	0	0	0	0
tDR-16:35-Gln-CTG-1-M3	24.085	8.10777	18.4451	0	0	18.4668	0	7.73192	6.39211	0	12.7858	0	0	0	0	0	0	11.9794	0	0	0
tDR-16:35-Glu-CTC-1	919.033	667.785	671.539	444.912	662.093	371.388	119.919	146.047	116.336	143.375	249.66	236.704	199.955	32.4014	216.766	287.134	156.703	274.86	0	0	0
tDR-16:35-Glu-TTC-1-M2	148.313	233.651	207.678	167.44	237.086	154.916	20.6483	43.8142	30.6821	64.5188	106.997	72.0403	19.1083	17.8208	70.9272	58.8993	55.4787	135.766	39.1227	0	0
tDR-16:35-His-GTG-2	177.468	67.0734	72.4141	111.228	55.7207	49.2449	36.5317	22.7662	14.3822	74.3758	54.508	41.1659	11.6015	0	9.96168	49.9008	13.6263	41.9278	30.4288	98.358	0
tDR-16:35-Lys-CTT-2	63.3816	19.9009	28.0092	0	17.481	0	0	5.58417	0	10.7531	16.1505	0	0	0	0	0	0	0	0	0	0
tDR-16:35-Lys-CTT-3-M2	122.96	38.3276	79.9288	37.076	0	23.5965	4.36792	0	3.83526	15.2336	12.1129	0	0	0	7.96935	9.81655	0	11.3138	0	0	0
tDR-16:35-Lys-TTT-1-M2	13.944	0	7.51467	0	0	0	0	0	0	0	0	0	0	0	0	0	0	0	0	0	0
tDR-16:35-Ser-GCT-1-M5	44.3671	41.2759	157.808	37.076	585.614	14.3631	82.5933	8.16148	9.58816	0	78.0608	0	0	0	9.96168	22.0872	14.5997	12.6449	0	0	0
tDR-16:36-Asp-GTC-1-M2	25.3526	0	18.4451	14.352	0	0	0	0	0	18.818	0	0	30.7098	17.8208	10.3601	0	18.4929	10.6483	63.031	0	0
tDR-16:36-Gln-CTG-1-M3	40.5642	33.9052	43.0386	0	0	28.7262	0	12.8865	8.94895	0	35.6657	0	0	0	7.17241	0	0	17.9691	0	0	0
tDR-16:36-Glu-CTC-1	1592.15	762.13	5301.94	1029.76	9817.77	997.209	632.951	427.404	375.856	419.372	970.376	730.695	256.598	106.925	377.349	2361.7	769.888	799.956	108.674	38.7471	0
tDR-16:36-Glu-TTC-1-M2	1054.67	579.337	4103.01	864.707	5862.69	1399.38	332.756	317.009	253.767	531.384	676.975	743.045	196.543	327.254	380.138	742.786	677.424	726.748	210.828	50.6693	328.816
tDR-16:36-Gly-GCC-1-M4	452.545	330.944	408.525	251.16	420.637	159.02	44.0762	56.7008	36.1154	241.049	123.821	55.574	853.05	458.48	347.463	322.31	472.055	215.629	684.647	86.4359	697.091
tDR-16:36-His-GTG-2	162.257	84.763	84.7109	83.7199	20.7587	46.1671	42.0908	23.6253	34.837	29.5711	55.8538	57.6323	0	0	11.1571	40.9023	17.5196	49.914	0	0	0
tDR-16:36-Lys-CTT-3-M2	26.6203	11.7931	12.9799	0	0	0	0	0	0	0	0	0	0	0	0	0	0	0	0	0	0
tDR-16:36-Lys-TTT-1-M2	155.919	106.138	62.85	27.508	0	18.4668	0	9.87968	4.15487	17.9219	10.767	0	0	0	7.57088	9.81655	13.6263	23.9587	0	0	0
tDR-16:36-Val-AAC-1-M4	13.944	0	19.1283	0	0	16.415	0	5.58417	5.11369	0	8.07525	0	0	0	0	0	0	0	0	0	0
tDR-16:37-Glu-CTC-1	21.5497	22.8492	21.1777	39.468	27.3141	14.3631	8.73583	8.59103	9.58816	0	10.0941	0	0	0	0	18.8151	0	14.6415	0	0	0
tDR-16:37-Glu-TTC-1-M2	31.6908	75.1811	36.8902	78.9359	26.2215	70.7895	15.0892	24.4844	14.7018	26.8828	29.6093	30.8744	0	0	43.4329	26.1775	40.879	41.9278	0	0	0
tDR-16:37-Gly-GCC-1-M4	60.8463	47.9095	19.8114	33.488	0	18.4668	0	8.59103	5.7529	16.1297	19.5152	0	0	0	0	0	0	11.9794	0	0	0
tDR-16:37-His-GTG-2	19.0145	0	0	13.156	0	0	5.95625	4.72506	0	12.5453	0	0	0	0	0	13.0887	0	0	0	0	0
tDR-16:38-Glu-CTC-1	50.7053	28.0087	71.731	44.252	90.6827	36.9337	20.2512	9.45013	9.58816	19.7141	16.1505	22.6413	0	0	7.96935	26.1775	15.573	15.307	0	0	0
tDR-16:38-Glu-TTC-1-M2	25.3526	34.6423	23.9103	29.9	17.481	19.4928	10.3242	17.6116	6.71171	12.5453	24.2258	0	0	0	11.1571	10.6346	13.6263	24.6243	0	0	0
tDR-16:38-Gly-GCC-1-M4	70.9874	49.3837	34.1576	74.1519	30.5918	19.4928	10.7212	15.8934	21.7332	13.4414	37.6845	0	0	0	4.78161	0	13.6263	30.6139	0	0	0
tDR-16:38-His-GTG-2	109.016	73.707	91.5424	49.036	68.8315	69.7636	81.005	26.2026	27.8057	68.1032	78.0608	49.3991	0	0	16.7356	140.704	10.7064	51.9106	0	0	0
tDR-16:39-Glu-CTC-1	164.792	258.711	221.341	190.164	120.182	326.247	69.4896	95.3604	70.9524	57.35	96.903	115.265	0	0	92.8429	140.704	93.4378	185.015	0	0	0
tDR-16:39-Glu-TTC-1-M2	206.624	473.936	377.783	260.728	181.365	503.734	115.551	127.147	99.0777	131.726	220.051	170.839	7.50684	0	202.82	158.701	215.102	352.726	0	0	0
tDR-16:39-Gly-GCC-1-M4	84.9313	208.591	30.7418	28.704	16.3884	29.7521	0	34.3641	20.4547	17.9219	31.6281	0	0	0	11.5556	0	17.5196	57.9003	0	0	0
tDR-16:39-His-GTG-1-M2	36.7613	0	0	0	0	0	10.7212	0	5.11369	13.4414	0	0	0	0	0	17.179	0	0	0	0	0
tDR-16:39-His-GTG-2	46.9024	10.319	17.0788	14.352	0	0	12.7067	8.59103	4.47448	16.1297	10.767	0	0	0	0	37.6301	0	9.31729	0	0	0
tDR-16:40-Cys-GCA-1-M3	25.3526	19.1638	73.0973	19.136	16.3884	15.389	0	0	0	0	0	0	0	0	5.97701	21.2692	0	7.98625	0	0	0
tDR-16:40-Glu-CTC-1	234.512	273.453	193.332	232.024	78.6645	179.539	75.0487	79.0374	70.6328	65.4149	71.3314	133.789	0	0	51.8007	106.346	62.2918	168.377	0	0	0
tDR-16:40-Glu-TTC-1-M2	652.83	800.458	1386.8	535.808	911.197	1026.96	259.295	272.336	198.795	261.659	536.331	399.309	10.919	0	321.165	378.755	321.192	660.196	0	0	0
tDR-16:40-Gly-GCC-1-M4	19.0145	36.1164	7.51467	16.744	0	0	0	0	6.0725	0	10.767	0	0	0	0	0	0	11.9794	0	0	0
tDR-16:40-His-GTG-2	22.8174	17.6897	27.3261	20.332	0	18.4668	9.53	6.01372	4.15487	0	12.1129	0	0	0	4.78161	32.7218	0	9.98281	0	0	0
tDR-16:41-Arg-TCT-1-M4	16.4792	0	29.3755	20.332	104.886	0	5.95625	8.16148	6.71171	12.5453	13.4588	0	0	0	8.36781	11.4526	0	9.31729	0	0	0
tDR-16:41-Gln-CTG-1-M3	96.34	389.91	334.745	93.2879	632.594	394.985	71.475	140.463	97.4796	56.4539	209.957	185.247	16.3786	30.7814	222.345	90.8031	109.984	215.629	0	0	0
tDR-16:41-Glu-CTC-1	181.271	188.69	257.548	174.616	290.622	172.357	54.4004	56.7008	50.4976	66.311	77.3878	133.789	0	0	35.4636	132.523	47.6922	98.497	0	0	0
tDR-16:41-Glu-TTC-1-M2	266.203	252.815	154.392	188.968	65.5538	174.409	30.1783	64.0032	49.2192	38.532	174.964	55.574	0	0	51.4023	49.9008	57.4253	185.015	0	0	0
tDR-16:41-Gly-GCC-1-M4	110.284	361.164	64.2163	157.872	73.2017	156.968	21.8396	125.859	80.5406	16.1297	182.366	39.1076	0	0	73.318	24.5414	71.0516	89.1797	0	0	0
tDR-16:41-His-GTG-2	659.169	351.582	1869.79	673.348	595.447	968.483	532.886	169.243	142.864	615.617	292.728	528.982	36.8518	25.9211	194.85	1168.99	126.53	270.201	0	0	0
tDR-16:42-Glu-CTC-1	534.941	358.216	452.93	411.424	325.584	360.103	94.5058	128.865	146.379	163.089	208.611	232.587	0	0	81.6858	213.51	152.81	299.484	0	0	0
tDR-16:42-Glu-TTC-1-M2	54.5082	50.1207	45.7712	64.584	30.5918	27.7002	11.1183	21.048	15.6607	21.5063	38.3575	26.7578	0	0	12.3525	22.0872	12.653	37.2691	0	0	0
tDR-16:42-Gly-GCC-1-M4	45.6348	46.4354	19.1283	37.076	25.1289	14.3631	0	25.3435	13.743	0	26.2446	0	0	0	7.57088	16.3609	0	12.6449	0	0	0
tDR-16:42-His-GTG-2	43.0995	25.0604	23.2272	34.684	0	21.5446	14.295	6.01372	11.1862	24.1945	26.2446	0	0	0	5.18007	19.6331	0	10.6483	0	0	0
tDR-16:42-Lys-CTT-3-M2	17.7468	9.58191	29.3755	32.292	264.4	0	7.1475	4.72506	0	9.85704	18.8423	0	0	0	9.56321	0	0	25.2898	0	0	0
tDR-16:43-Asp-GTC-1	19.0145	9.58191	13.663	0	0	17.4409	8.33875	0	9.26856	12.5453	12.1129	0	0	0	0	0	0	0	0	0	0
tDR-16:43-Gln-CTG-1-M3	79.8608	222.595	163.957	70.564	77.572	186.72	27.3987	60.9963	79.5817	16.1297	148.046	133.789	0	21.0609	52.9961	22.0872	42.8256	143.087	0	0	0
tDR-16:43-Gln-TTG-1-M4	15.2116	16.9526	12.2967	0	0	15.389	5.16208	6.44327	6.39211	0	12.1129	0	0	0	0	0	0	25.2898	0	0	0
tDR-16:43-Glu-CTC-1	382.825	289.668	250.034	254.748	150.774	183.642	76.6371	70.876	102.913	88.7133	136.606	137.906	0	0	60.9655	139.068	65.2118	234.929	0	0	0
tDR-16:43-Glu-TTC-1-M2	187.61	179.845	133.215	145.912	107.071	166.201	47.65	57.5599	71.272	45.7008	144.682	82.3318	0	0	55.387	45.8106	56.452	161.721	0	0	0
tDR-16:43-Gly-GCC-1-M4	148.313	199.009	55.3353	165.048	50.2579	126.19	25.4133	70.4464	63.6015	64.5188	139.298	78.2152	0	0	31.8774	24.5414	56.452	72.5417	0	0	0
tDR-16:43-His-GTG-2	63.3816	24.3233	31.425	56.212	0	22.5706	16.6775	6.44327	9.90777	33.1555	25.5716	24.6995	0	0	4.78161	31.0858	11.6797	17.9691	0	0	0
tDR-16:44-Glu-CTC-1	243.385	126.039	456.346	161.46	970.196	99.5157	61.5479	60.5667	63.2819	79.7524	244.276	78.2152	0	0	26.6973	79.3505	53.5321	94.5039	0	0	0
tDR-16:44-Glu-TTC-1-M2	358.74	123.828	333.378	377.936	1552.53	103.619	138.185	67.8691	62.323	162.193	245.622	55.574	0	0	32.6743	96.5295	63.2652	117.797	0	0	0
tDR-16:44-Gly-GCC-1-M4	63.3816	88.4484	34.1576	116.012	43.7025	70.7895	19.8542	72.5942	34.837	43.9086	117.091	47.3408	0	0	28.2912	14.7248	30.1726	57.2348	0	0	0
tDR-16:44-Gly-TCC-1	147.045	67.0734	45.7712	95.6799	31.6843	51.2967	18.2658	19.7594	34.1978	59.1422	53.835	45.2825	0	0	14.3448	16.3609	0	49.914	0	0	0
tDR-16:44-His-GTG-2	955.795	85.5001	1386.12	600.392	459.969	460.645	273.59	89.7762	75.7465	601.279	123.148	329.327	70.2913	21.0609	60.567	822.136	57.4253	119.794	28.2553	0	0
tDR-16:45-Glu-CTC-1	44.3671	44.9613	47.8206	94.4839	33.8694	54.3746	11.9125	11.1683	16.6195	11.6492	24.2258	24.6995	0	0	11.954	16.3609	22.3861	33.276	0	0	0
tDR-16:45-Glu-TTC-1-M2	51.9729	15.4785	17.762	46.644	17.481	23.5965	6.35333	5.58417	6.71171	35.8438	16.8234	0	0	0	4.78161	13.9068	0	16.638	0	0	0
tDR-16:45-Gly-GCC-1-M4	13.944	14.0043	8.88098	28.704	16.3884	20.5187	0	14.6047	6.39211	15.2336	21.534	0	0	0	0	8.99851	0	0	0	0	0
tDR-16:45-His-GTG-2	30.4232	14.0043	15.7125	35.88	0	11.2853	9.92708	0	0	17.9219	15.4776	0	0	0	5.18007	19.6331	0	9.31729	0	0	0
tDR-16:46-Arg-CCT-3-M2	13.944	0	0	0	0	0	0	0	0	0	0	0	0	0	0	0	0	0	0	0	0
tDR-16:46-Arg-TCT-1-M4	27.8879	18.4267	10.9304	55.016	18.5736	31.804	12.7067	12.457	15.0215	18.818	26.9175	39.1076	0	0	10.3601	12.2707	17.5196	31.2795	0	0	0
tDR-16:46-Glu-CTC-1	259.865	414.97	241.153	243.984	179.18	392.933	58.3712	95.3604	126.244	62.7266	140.644	137.906	0	0	94.8352	90.8031	98.3043	286.839	0	0	0
tDR-16:46-Glu-TTC-1-M2	225.639	65.5992	85.394	150.696	93.9604	66.6858	15.8833	15.0343	23.6508	71.6875	43.741	30.8744	0	0	10.3601	26.1775	30.1726	63.2244	0	0	0
tDR-16:46-Gly-GCC-1-M4	150.848	174.686	71.731	326.508	105.979	177.487	63.5333	130.154	75.7465	120.973	229.472	63.8072	0	0	39.8467	84.2588	35.0392	65.221	0	0	0
tDR-16:46-His-GTG-2	13.944	0	0	0	0	0	0	0	0	9.85704	0	0	0	0	0	0	0	0	0	0	0
tDR-16:46-Lys-CTT-3	15.2116	0	0	34.684	0	0	0	0	0	0	0	0	0	0	0	0	0	0	0	0	0
tDR-16:48-Asp-GTC-1	21.5497	0	0	21.528	0	0	5.95625	0	3.51566	20.6102	0	0	0	0	0	0	0	0	0	0	0
tDR-16:48-Glu-CTC-1	1350.03	2613.65	2221.61	1341.91	3609.83	1852.84	364.92	623.709	620.993	378.152	929.327	874.776	15.6961	21.0609	487.724	466.286	634.598	1502.75	0	0	0
tDR-16:48-Glu-TTC-1-M2	683.254	207.854	422.871	741.519	2593.74	169.279	223.161	91.924	106.429	281.374	314.262	191.421	15.0137	19.4409	60.1686	87.5309	72.0249	210.97	0	0	0
tDR-16:48-Gly-CCC-2-M2	15.2116	8.10777	17.0788	0	21.8513	0	0	0	0	0	0	0	0	0	0	0	0	0	0	0	0
tDR-16:48-Gly-GCC-1-M4	409.445	754.759	485.721	1045.3	2173.11	745.855	232.691	464.345	255.365	395.178	899.718	372.552	19.7908	0	286.896	315.766	225.808	356.719	0	0	0
tDR-16:48-His-GTG-2	264.935	81.0777	56.0185	132.756	48.0728	43.0893	82.9904	30.4981	22.3724	60.0383	113.054	61.7489	7.50684	0	16.7356	86.7129	16.5463	47.9175	0	0	0
tDR-16:48-Thr-CGT-1-M2	70.9874	153.311	349.774	108.836	2282.36	44.1152	147.318	50.6871	46.0232	17.0258	261.1	107.031	0	0	50.6053	27.8136	64.2385	58.5658	0	0	0
tDR-16:49-Glu-CTC-1	101.411	70.0216	88.8098	105.248	63.3686	71.8154	18.6629	21.4776	21.4136	20.6102	34.3198	39.1076	0	0	16.3372	20.4512	0	49.2485	0	0	0
tDR-16:49-Glu-TTC-1-M2	197.751	67.8104	104.522	161.46	174.81	83.1007	22.6337	36.0823	36.435	59.1422	72.0043	51.4574	0	0	11.5556	11.4526	18.4929	75.2038	0	0	0
tDR-16:49-Gly-GCC-1-M4	78.5932	86.2372	79.2456	118.404	586.706	84.1267	49.6354	50.6871	34.837	45.7008	113.054	49.3991	0	0	32.6743	46.6286	20.4395	52.5761	0	0	0
tDR-16:49-His-GTG-2	172.398	75.9182	49.8701	84.9159	19.6661	49.2449	77.4312	16.323	27.1665	63.6227	73.3502	41.1659	0	0	22.7126	76.8963	13.6263	33.276	0	0	0
tDR-16:50-Glu-CTC-1	49.4376	17.6897	10.9304	41.86	24.0364	11.2853	0	0	0	0	0	0	12.2839	0	6.37548	0	0	7.98625	0	0	0
tDR-16:50-Glu-CTC-1-M2	25.3526	0	0	19.136	16.3884	0	0	0	0	0	0	0	0	0	0	0	0	0	0	0	0
tDR-16:50-Glu-TTC-1-M2	36.7613	8.10777	23.9103	58.604	19.6661	0	0	0	0	0	0	0	0	0	0	0	0	0	0	0	0
tDR-16:50-Gly-GCC-1-M4	50.7053	35.3794	32.1081	78.9359	369.286	32.8299	17.8687	19.3298	15.6607	16.1297	40.3763	0	0	0	11.1571	19.6331	0	11.3138	0	0	0
tDR-16:50-His-GTG-2	44.3671	9.58191	0	51.428	21.8513	0	22.2367	4.72506	5.43329	20.6102	0	0	0	0	0	18.8151	0	0	0	0	0
tDR-16:51-Asp-GTC-1	35.4937	13.2673	0	31.096	0	13.3372	7.1475	0	0	10.7531	0	0	0	0	0	8.99851	0	0	0	0	0
tDR-16:51-Glu-TTC-1-M2	19.0145	0	0	0	0	0	0	0	0	0	0	0	0	0	0	0	0	0	0	0	0
tDR-16:51-His-GTG-2	26.6203	8.84484	0	14.352	0	0	4.765	0	0	10.7531	0	0	0	0	0	11.4526	0	0	0	0	0
tDR-16:52-Arg-CCT-3-M2	13.944	0	8.19783	0	0	11.2853	0	0	5.11369	0	0	0	0	0	0	0	0	9.98281	0	0	0
tDR-16:52-Asp-GTC-1	46.9024	14.0043	15.0293	19.136	0	22.5706	10.7212	0	5.7529	22.4024	16.1505	0	0	0	0	8.99851	0	12.6449	0	0	0
tDR-16:52-Glu-CTC-1	24.085	19.9009	11.6136	23.92	13.1108	0	4.765	0	5.7529	0	0	0	0	0	5.97701	0	0	8.65177	0	0	0
tDR-16:52-Glu-TTC-1-M2	20.2821	0	0	19.136	0	11.2853	0	0	0	0	0	0	0	0	0	0	0	7.98625	0	0	0
tDR-16:53-Glu-CTC-1	25.3526	24.3233	20.4946	0	0	14.3631	0	7.30237	12.7842	0	10.767	0	0	0	4.78161	12.2707	10.7064	11.3138	0	0	0
tDR-16:53-Glu-TTC-1-M2	16.4792	0	7.51467	0	0	11.2853	0	0	0	0	8.07525	0	0	0	0	0	0	0	0	0	0
tDR-16:53-Gly-GCC-1-M4	16.4792	8.84484	0	20.332	0	0	0	0	0	0	0	0	0	0	0	0	0	0	0	0	0
tDR-16:53-His-GTG-2	30.4232	0	10.2473	13.156	0	0	15.0892	0	3.51566	19.7141	0	0	0	0	0	10.6346	0	0	0	0	0
tDR-16:54-Asp-GTC-1	58.3111	29.4828	12.2967	55.016	24.0364	33.8559	20.6483	7.73192	9.90777	25.9867	21.534	26.7578	0	0	9.16475	14.7248	0	21.9622	0	0	0
tDR-16:54-Gly-CCC-1	19.0145	0	0	14.352	0	0	0	0	0	0	0	0	0	0	0	0	0	0	0	0	0
tDR-16:54-Gly-GCC-1-M4	43.0995	17.6897	16.3957	27.508	22.9438	20.5187	6.35333	10.7388	7.99013	24.1945	18.8423	0	0	0	0	14.7248	0	10.6483	0	0	0
tDR-16:54-His-GTG-2	76.0579	33.9052	15.7125	75.3479	12.0182	30.778	38.9142	11.1683	10.8666	60.0383	26.9175	26.7578	8.18928	0	6.37548	60.5354	0	15.307	0	0	0
tDR-16:54-Val-TAC-1	20.2821	13.2673	0	14.352	0	13.3372	6.75042	0	0	11.6492	0	0	0	0	4.78161	0	0	0	0	0	0
tDR-16:55-Glu-CTC-1	31.6908	27.2716	37.5734	23.92	21.8513	37.9596	12.7067	11.1683	13.4234	14.3375	16.1505	22.6413	0	0	10.3601	15.5429	13.6263	22.6277	0	0	0
tDR-16:55-Glu-TTC-1-M2	16.4792	0	14.3462	14.352	0	0	5.16208	6.01372	0	11.6492	0	0	0	0	0	0	0	0	0	0	0
tDR-16:55-Gly-GCC-1-M4	16.4792	11.7931	8.88098	15.548	33.8694	13.3372	0	5.58417	0	0	10.767	0	0	0	0	0	0	0	0	0	0
tDR-16:55-His-GTG-2	29.1555	9.58191	0	21.528	14.2033	14.3631	17.0746	0	0	57.35	8.74819	28.8161	0	0	0	13.0887	0	8.65177	0	0	0
tDR-16:55-iMet-CAT-1	48.17	41.2759	31.425	33.488	381.304	0	14.295	9.87968	7.03132	30.4672	14.1317	0	0	0	0	0	0	16.638	0	0	0
tDR-16:56-Arg-CCT-3-M2	17.7468	9.58191	42.3554	20.332	17.481	20.5187	5.55917	9.02058	6.71171	14.3375	10.767	0	0	0	0	10.6346	0	13.9759	0	0	0
tDR-16:56-Asp-GTC-1	35.4937	13.2673	39.6228	33.488	66.6463	27.7002	18.6629	0	5.7529	23.2984	22.2069	0	0	0	5.18007	10.6346	0	7.32073	0	0	0
tDR-16:56-Gln-CTG-2-M2	594.519	986.936	6618.38	412.62	2267.07	4896.79	197.747	753.004	470.459	187.284	935.384	2099.46	66.1967	165.247	1184.64	503.098	408.79	1010.93	0	92.3969	0
tDR-16:56-Gln-TTG-1-M2	39.2966	19.9009	178.303	27.508	97.2381	88.2304	6.75042	18.0412	12.7842	23.2984	34.3198	74.0986	0	0	24.705	26.9955	10.7064	24.6243	0	0	0
tDR-16:56-Glu-CTC-1	93.8048	35.3794	201.53	92.0919	253.475	66.6858	22.6337	21.048	21.094	39.4281	39.7033	49.3991	0	0	11.1571	27.8136	10.7064	21.9622	0	0	0
tDR-16:56-Glu-TTC-1-M2	60.8463	33.9052	153.709	55.016	159.514	69.7636	9.13292	16.323	11.8254	18.818	33.6469	37.0493	0	0	9.16475	22.9053	10.7064	25.9553	0	0	0
tDR-16:56-Gly-GCC-1-M3	46.9024	25.0604	38.2565	62.192	96.1455	32.8299	10.3242	13.7456	9.90777	30.4672	31.6281	0	0	0	9.96168	13.9068	0	15.9725	0	0	0
tDR-16:56-His-GTG-2	124.228	28.0087	89.4929	71.7599	14.2033	54.3746	45.6646	17.6116	12.4646	75.2719	31.6281	53.5157	0	0	8.36781	49.9008	12.653	11.9794	0	0	0
tDR-16:56-Lys-CTT-3	20.2821	20.638	23.2272	25.116	26.2215	28.7262	7.54458	9.45013	0	11.6492	18.8423	0	0	0	8.36781	10.6346	0	26.6208	0	0	0
tDR-16:56-Pro-AGG-1-M3	20.2821	0	16.3957	26.312	237.086	0	19.4571	4.72506	4.79408	0	19.5152	0	0	0	0	0	0	8.65177	0	0	0
tDR-16:56-iMet-CAT-1	25.3526	13.2673	55.3353	35.88	93.9604	17.4409	8.33875	14.1752	6.39211	17.9219	27.5904	22.6413	0	0	0	0	0	13.9759	0	0	0
tDR-16:57-Asp-GTC-1	22.8174	9.58191	0	17.94	0	16.415	5.16208	0	4.79408	17.0258	0	0	0	0	0	0	0	7.98625	0	0	0
tDR-16:57-Gln-CTG-2-M2	25.3526	32.4311	21.1777	26.312	19.6661	33.8559	9.13292	18.9003	18.5371	0	47.1056	26.7578	0	0	9.56321	0	11.6797	26.6208	0	0	0
tDR-16:57-Glu-CTC-1	25.3526	16.2155	13.663	19.136	19.6661	0	0	6.87282	7.35092	0	11.4399	0	0	0	0	0	0	14.6415	0	0	0
tDR-16:57-Glu-TTC-1-M2	60.8463	28.7457	39.6228	51.428	13.1108	64.6339	7.54458	13.7456	13.1038	23.2984	41.0492	0	0	0	12.3525	10.6346	14.5997	26.6208	0	0	0
tDR-16:57-Gly-GCC-1-M3	92.5371	44.2242	32.1081	100.464	0	51.2967	20.2512	18.0412	11.1862	16.1297	32.301	32.9327	0	0	10.7586	15.5429	0	31.945	0	0	0
tDR-16:57-Gly-TCC-1	13.944	8.84484	0	0	0	0	0	4.72506	0	0	8.74819	0	0	0	7.17241	0	0	0	0	0	0
tDR-16:57-His-GTG-2	223.103	100.241	40.9891	124.384	37.1471	77.9711	96.4912	43.8142	46.0232	68.1032	90.1737	82.3318	0	0	24.705	76.0783	12.653	43.2588	0	0	0
tDR-16:57-Lys-CTT-3	39.2966	54.5432	34.8408	69.368	21.8513	55.4005	7.1475	17.6116	15.3411	22.4024	37.0116	0	0	0	20.3218	0	20.4395	37.9347	0	0	0
tDR-16:57-iMet-CAT-1	15.2116	8.10777	0	20.332	21.8513	0	0	5.15462	0	0	0	0	0	0	0	0	0	0	0	0	0
tDR-16:58-Asp-GTC-1	72.255	25.0604	18.4451	57.408	16.3884	21.5446	7.94167	9.87968	8.94895	25.0906	28.2634	22.6413	0	0	0	0	0	14.6415	0	0	0
tDR-16:58-Gln-CTG-2-M2	63.3816	87.7113	37.5734	64.584	63.3686	51.2967	14.295	33.0755	24.6096	12.5453	84.7902	49.3991	0	0	25.5019	32.7218	28.226	46.5864	0	0	0
tDR-16:58-Glu-CTC-1	60.8463	22.8492	28.6924	51.428	28.4066	28.7262	0	15.4638	15.6607	0	14.1317	28.8161	0	0	0	0	0	11.9794	0	0	0
tDR-16:58-Glu-TTC-1-M2	128.031	67.8104	94.275	113.62	44.7951	88.2304	17.4717	32.2164	26.2076	41.2203	79.4067	41.1659	7.50684	0	20.3218	26.1775	24.3328	69.8797	0	0	0
tDR-16:58-Gly-GCC-1-M2	101.411	44.9613	24.5935	120.796	14.2033	29.7521	18.6629	22.3367	14.3822	25.9867	50.4703	28.8161	0	0	9.56321	11.4526	0	25.2898	0	0	0
tDR-16:58-Gly-TCC-1	20.2821	0	0	0	0	0	0	0	0	0	14.8046	0	0	0	0	0	0	0	0	0	0
tDR-16:58-His-GTG-2	128.031	56.7544	29.3755	83.7199	20.7587	33.8559	58.7683	20.6185	13.4234	60.0383	41.0492	0	0	0	9.96168	45.8106	0	17.3035	0	0	0
tDR-16:58-Lys-CTT-3	15.2116	25.7974	16.3957	40.664	24.0364	24.6224	0	10.3092	7.99013	12.5453	24.8987	0	0	0	6.77394	11.4526	0	23.2932	0	0	0
tDR-16:58-iMet-CAT-1	31.6908	21.375	17.762	51.428	0	18.4668	11.1183	9.02058	11.5058	17.0258	20.8611	0	0	0	0	0	0	15.9725	0	0	0
tDR-16:59-Asp-GTC-1	15.2116	0	0	14.352	0	0	0	0	0	0	0	0	0	0	0	0	0	0	0	0	0
tDR-16:59-Glu-TTC-1-M2	41.8319	25.0604	30.0587	43.056	24.0364	23.5965	29.7812	7.30237	9.58816	21.5063	19.5152	0	0	0	0	23.7233	10.7064	16.638	0	0	0
tDR-16:59-Gly-GCC-1-M2	55.7758	27.2716	16.3957	88.5039	120.182	19.4928	10.7212	0	5.7529	21.5063	12.7858	0	0	0	0	15.5429	0	9.31729	0	0	0
tDR-16:59-His-GTG-2	98.8753	13.2673	19.1283	33.488	21.8513	19.4928	28.9871	6.01372	4.47448	25.9867	12.1129	0	0	0	5.57854	25.3594	0	0	0	0	0
tDR-16:60-Asp-GTC-1	46.9024	11.7931	8.88098	35.88	36.0546	15.389	21.0454	0	0	26.8828	18.1693	0	0	0	4.38314	10.6346	0	7.32073	0	0	0
tDR-16:60-Glu-CTC-1	79.8608	20.638	32.7913	63.388	32.7769	17.4409	11.5154	9.45013	15.0215	16.1297	0	0	0	0	5.18007	11.4526	0	9.31729	0	0	0
tDR-16:60-Glu-TTC-1-M2	197.751	126.776	111.354	260.728	120.182	173.383	91.7262	53.6939	30.0429	80.6485	90.8466	47.3408	0	0	31.0804	125.161	48.6655	89.8453	0	0	0
tDR-16:60-Gly-GCC-1-M2	172.398	103.927	58.7511	173.42	903.55	54.3746	36.9287	22.3367	21.094	68.1032	41.0492	49.3991	0	0	23.908	42.5384	19.4662	39.9312	0	0	0
tDR-16:60-His-GTG-2	58.3111	24.3233	17.0788	43.056	28.4066	15.389	39.7083	10.3092	7.35092	39.4281	16.8234	0	0	0	7.17241	50.7189	12.653	9.98281	0	0	0
tDR-16:60-iMet-CAT-1	19.0145	16.2155	0	17.94	12.0182	13.3372	0	0	4.79408	0	11.4399	0	0	0	4.38314	8.99851	0	0	0	0	0
tDR-16:61-Glu-TTC-1-M2	63.3816	82.5518	211.094	74.1519	183.551	135.423	36.5317	29.639	23.0116	24.1945	74.0232	22.6413	0	0	17.5326	56.4452	23.3594	46.5864	0	0	0
tDR-16:61-Gly-GCC-1-M2	79.8608	51.5949	59.4342	121.992	443.581	36.9337	28.1929	16.323	12.7842	33.1555	47.7786	26.7578	0	0	13.9464	17.997	17.5196	22.6277	0	0	0
tDR-16:61-His-GTG-2	87.4666	110.56	53.969	84.9159	157.329	62.582	90.9321	22.7662	22.0528	60.9344	51.1433	51.4574	9.55416	0	41.8391	107.982	34.0659	53.2416	0	0	0
tDR-16:62-Glu-CTC-1	26.6203	21.375	38.2565	22.724	195.569	16.415	10.7212	5.58417	12.7842	0	41.0492	0	0	0	0	0	0	12.6449	0	0	0
tDR-16:62-Glu-TTC-1-M2	130.566	114.246	397.595	169.832	395.508	204.161	71.475	61.4258	36.1154	47.493	104.978	80.2735	0	0	35.8621	117.799	31.1459	97.166	0	0	0
tDR-16:62-Gly-GCC-1-M2	38.029	61.1768	26.6429	56.212	453.414	24.6224	11.9125	19.3298	8.94895	17.0258	45.0868	0	0	0	8.76628	12.2707	0	16.638	0	0	0
tDR-16:62-His-GTG-2	97.6077	61.9139	35.5239	83.7199	32.7769	49.2449	59.1654	20.1889	14.0626	43.0125	43.741	37.0493	0	0	25.1034	31.9038	13.6263	33.276	0	0	0
tDR-16:62-iMet-CAT-1	29.1555	73.707	72.4141	55.016	1177.78	38.9855	117.934	17.6116	27.1665	13.4414	113.726	28.8161	0	0	14.7433	9.81655	11.6797	25.2898	0	0	0
tDR-16:63-Glu-CTC-1	16.4792	8.10777	32.1081	20.332	71.0166	0	4.765	0	5.7529	0	13.4588	0	0	0	0	0	0	0	0	0	0
tDR-16:63-Glu-TTC-1-M2	21.5497	10.319	42.3554	38.272	42.61	15.389	0	0	5.7529	0	18.8423	0	0	0	0	0	0	0	0	0	0
tDR-16:63-Gly-GCC-1-M2	73.5227	45.6983	22.544	77.7399	218.513	25.6484	12.3096	21.4776	9.26856	12.5453	41.7221	0	0	0	0	11.4526	0	16.638	0	0	0
tDR-16:63-His-GTG-2	92.5371	92.1337	43.7217	56.212	71.0166	66.6858	44.8704	10.3092	15.3411	46.5969	52.4891	55.574	0	0	18.3295	44.9925	20.4395	31.945	0	0	0
tDR-16:64-Gln-CTG-2-M2	22.8174	64.1251	33.4745	29.9	61.1835	80.0229	10.3242	44.6733	31.0017	13.4414	94.8842	63.8072	0	0	34.2682	9.81655	22.3861	51.2451	0	0	0
tDR-16:64-His-GTG-2	20.2821	0	0	21.528	0	0	9.53	0	0	0	12.1129	0	0	0	0	0	0	0	0	0	0
tDR-16:66-Gln-CTG-2-M2	34.2261	31.694	12.2967	19.136	20.7587	26.6743	7.1475	21.4776	18.8567	0	47.1056	0	0	0	9.96168	0	11.6797	14.6415	0	0	0
tDR-16:66-Glu-CTC-1	30.4232	13.2673	15.0293	16.744	0	20.5187	5.16208	6.44327	4.15487	9.85704	10.767	0	0	0	0	0	0	0	0	0	0
tDR-16:66-Glu-TTC-1-M2	70.9874	17.6897	21.8609	53.82	46.9802	21.5446	5.16208	8.16148	6.39211	34.0516	26.2446	0	0	0	4.38314	0	0	24.6243	0	0	0
tDR-16:66-His-GTG-2	195.215	54.5432	19.1283	56.212	31.6843	35.9077	65.5187	11.1683	13.4234	86.025	61.9103	0	7.50684	0	7.17241	48.2647	0	25.2898	0	0	0
tDR-16:67-Gly-GCC-1-M2	19.0145	14.0043	15.0293	0	41.5174	0	0	0	4.15487	0	0	0	0	0	0	0	0	0	0	0	0
tDR-16:e21-SeC-TCA-1	26.6203	25.0604	57.3848	25.116	258.937	0	14.6921	17.1821	16.9391	30.4672	25.5716	0	0	0	9.56321	0	0	0	0	0	0
tDR-17:36-Ala-AGC-4-M5	13.944	0	0	0	0	0	0	0	0	0	0	0	0	0	0	0	0	0	0	0	0
tDR-17:36-Lys-CTT-3-M2	54.5082	0	53.2859	19.136	15.2959	0	0	0	0	0	0	0	0	0	0	0	0	0	0	0	0
tDR-17:36-Lys-TTT-1-M2	243.385	126.776	121.601	35.88	22.9438	30.778	4.36792	10.7388	10.547	34.9477	24.2258	0	0	0	8.36781	0	0	21.2967	0	0	0
tDR-17:40-Lys-CTT-3-M2	22.8174	0	32.1081	22.724	29.4992	16.415	0	8.59103	4.79408	15.2336	8.07525	0	0	0	4.78161	0	0	0	0	0	0
tDR-17:41-Lys-CTT-3-M2	46.9024	0	12.2967	40.664	83.0348	11.2853	0	0	0	16.1297	0	0	0	0	0	0	0	0	0	0	0
tDR-17:42-Ile-AAT-1	19.0145	0	53.969	13.156	88.4976	58.4783	17.8687	0	0	10.7531	9.42113	0	0	0	4.78161	16.3609	0	0	0	0	0
tDR-17:42-Lys-CTT-3-M2	157.186	68.5475	334.745	241.592	2174.2	84.1267	70.6808	40.8074	39.9507	67.2071	122.475	57.6323	14.3312	0	46.6207	52.355	42.8256	79.8625	0	0	0
tDR-17:51-Lys-CTT-3	16.4792	0	15.0293	25.116	15.2959	0	6.35333	0	0	0	8.07525	0	0	0	0	0	0	0	0	0	0
tDR-17:55-Lys-CTT-3	15.2116	17.6897	23.9103	38.272	85.2199	30.778	4.36792	6.01372	3.51566	16.1297	12.7858	0	0	0	6.77394	13.0887	0	13.9759	0	0	0
tDR-17:56-Lys-CTT-2	17.7468	15.4785	77.1962	0	182.458	26.6743	19.06	19.3298	12.7842	0	26.2446	24.6995	0	0	31.4789	11.4526	0	16.638	0	0	0
tDR-17:56-Lys-CTT-3	82.3961	29.4828	211.094	100.464	181.365	122.086	21.4425	21.4776	14.3822	68.9992	54.508	59.6906	16.3786	0	23.1111	101.438	11.6797	73.2073	0	0	0
tDR-17:57-Lys-CTT-3	43.0995	25.7974	42.3554	75.3479	27.3141	82.0748	12.7067	12.0274	13.4234	18.818	24.8987	32.9327	0	0	17.931	20.4512	16.5463	53.2416	0	0	0
tDR-17:58-Lys-CTT-3	27.8879	9.58191	32.7913	40.664	0	29.7521	9.13292	6.44327	6.0725	25.9867	23.5528	28.8161	0	0	5.57854	17.179	0	13.3104	0	0	0
tDR-17:60-Lys-CTT-3	17.7468	0	25.2766	0	0	17.4409	13.8979	4.72506	4.79408	18.818	14.1317	22.6413	0	0	0	17.179	0	11.9794	0	0	0
tDR-17:66-Lys-CTT-3	17.7468	0	0	22.724	0	14.3631	0	0	6.71171	0	9.42113	0	0	0	5.18007	0	0	0	0	0	0
tDR-18:36-Gln-CTG-1-M3	39.2966	53.8061	66.2658	21.528	58.9984	28.7262	7.54458	18.4707	14.7018	10.7531	31.6281	0	0	0	10.3601	15.5429	0	17.3035	0	0	0
tDR-18:36-Glu-CTC-1	1836.8	1210.27	5776.05	1353.87	27842.9	1182.9	651.217	584.19	508.812	768.849	1046.42	975.632	601.23	228.43	591.724	2804.26	1065.77	1020.24	230.389	80.4748	144.679
tDR-18:36-Glu-TTC-1-M2	1253.69	808.566	4304.54	1123.04	16192.9	1348.08	473.323	402.49	302.666	810.069	921.925	864.484	244.996	374.236	506.85	832.771	632.652	709.445	399.921	62.5915	631.327
tDR-18:36-Gly-TCC-1	13.944	0	12.9799	0	50.2579	0	0	0	0	0	0	0	0	0	0	0	0	0	0	0	0
tDR-18:36-His-GTG-2-M2	159.722	131.198	128.433	94.4839	77.572	54.3746	41.2967	26.6322	31.9605	71.6875	62.5832	49.3991	0	0	21.9157	52.355	20.4395	79.8625	0	0	0
tDR-18:36-Val-AAC-1-M4	44.3671	36.1164	33.4745	17.94	633.686	18.4668	0	13.3161	5.7529	21.5063	17.4964	26.7578	10.2366	0	21.1188	0	0	16.638	0	41.7277	0
tDR-18:37-Glu-TTC-1-M2	31.6908	30.9569	26.6429	37.076	44.7951	32.8299	9.13292	7.73192	6.39211	34.0516	16.8234	0	0	0	11.1571	17.997	19.4662	36.6036	0	0	0
tDR-18:37-Gly-GCC-1-M4	190.145	50.1207	122.284	56.212	147.496	26.6743	0	11.1683	7.03132	13.4414	16.1505	22.6413	0	0	5.18007	11.4526	0	14.6415	0	0	0
tDR-18:37-His-GTG-2-M2	19.0145	0	0	0	0	0	5.55917	0	0	0	0	0	0	0	0	0	0	0	0	0	0
tDR-18:37-iMet-CAT-1-M2	16.4792	11.056	12.2967	0	74.2943	0	9.13292	0	0	0	0	0	0	0	0	0	0	0	0	0	0
tDR-18:38-Glu-CTC-1	45.6348	33.1681	100.423	47.84	675.204	26.6743	15.8833	12.457	16.2999	25.9867	23.5528	39.1076	0	0	9.16475	31.9038	11.6797	19.3001	0	0	0
tDR-18:38-Glu-TTC-1-M2	26.6203	10.319	17.762	25.116	29.4992	13.3372	6.35333	5.15462	5.7529	16.1297	8.74819	0	0	0	7.17241	16.3609	0	9.31729	0	0	0
tDR-18:38-Gly-GCC-1-M4	92.5371	49.3837	88.1266	40.664	99.4232	16.415	6.75042	15.8934	20.1351	10.7531	22.2069	26.7578	0	0	4.78161	0	0	24.6243	0	0	0
tDR-18:38-His-GTG-2-M2	178.736	221.858	286.924	81.3279	777.905	108.749	71.475	42.5256	44.4251	100.363	92.1925	96.7399	9.55416	0	51.0038	132.523	25.3061	97.8315	0	0	0
tDR-18:39-Glu-CTC-1	114.087	161.418	208.361	173.42	416.266	150.812	45.6646	63.144	49.2192	63.6227	76.042	37.0493	0	0	54.1915	115.345	53.5321	122.456	0	0	0
tDR-18:39-Glu-TTC-1-M2	103.946	124.565	172.154	105.248	437.025	125.164	50.0325	35.6528	30.0429	138.895	51.8162	43.2242	0	0	80.4904	64.6257	45.7456	111.807	0	0	0
tDR-18:39-Gly-GCC-1-M4	200.286	283.772	143.462	94.4839	189.013	45.1411	7.94167	29.639	47.9408	18.818	34.3198	37.0493	0	0	25.1034	13.9068	44.7723	73.8728	0	0	0
tDR-18:39-His-GTG-1-M3	26.6203	0	17.762	0	17.481	0	14.6921	0	0	0	9.42113	0	0	0	0	17.997	0	0	0	0	0
tDR-18:39-His-GTG-2-M2	29.1555	26.5345	37.5734	23.92	27.3141	0	33.7521	6.01372	9.58816	19.7141	17.4964	0	0	0	4.38314	35.176	0	8.65177	0	0	0
tDR-18:39-iMet-CAT-1-M2	25.3526	0	43.7217	16.744	243.642	21.5446	19.4571	0	5.11369	11.6492	24.8987	0	0	0	0	16.3609	0	0	0	0	0
tDR-18:40-Cys-GCA-1-M18	501.982	192.375	1032.93	165.048	961.455	125.164	73.0633	27.4913	37.3938	75.2719	57.1997	109.09	21.1556	0	75.7088	218.418	72.0249	98.497	0	0	0
tDR-18:40-Cys-GCA-1-M20	16.4792	0	19.1283	0	15.2959	0	0	0	0	0	0	0	0	0	0	0	0	0	0	0	0
tDR-18:40-Cys-GCA-9-M2	29.1555	16.2155	50.5533	13.156	30.5918	0	0	0	0	0	0	0	0	0	0	31.9038	0	0	0	0	0
tDR-18:40-Gln-CTG-1-M3	29.1555	86.2372	65.5826	23.92	405.341	51.2967	7.1475	33.505	21.094	14.3375	46.4327	34.991	0	0	37.4559	15.5429	21.4128	36.6036	0	0	0
tDR-18:40-Glu-CTC-1	124.228	104.664	107.938	110.032	168.255	103.619	38.9142	33.9346	34.5174	58.2461	25.5716	28.8161	0	0	29.885	58.0813	43.799	83.8556	0	0	0
tDR-18:40-Glu-TTC-1-M2	396.769	445.927	823.881	327.704	2996.9	411.4	141.759	113.402	110.264	301.984	221.397	170.839	8.18928	0	226.728	241.324	160.596	320.115	0	0	0
tDR-18:40-Gly-CCC-2-M2	15.2116	0	63.5331	0	30.5918	0	0	0	0	0	0	0	0	0	0	0	0	0	0	0	0
tDR-18:40-Gly-GCC-1-M4	68.4521	40.5388	68.3152	35.88	133.293	12.3112	4.765	12.457	15.3411	0	22.2069	0	0	0	5.97701	0	0	11.3138	0	0	0
tDR-18:40-Gly-TCC-1	30.4232	14.7414	15.7125	0	336.509	0	0	0	5.43329	16.1297	0	0	0	0	7.96935	0	0	0	0	0	0
tDR-18:40-His-GTG-2-M2	79.8608	31.694	35.5239	27.508	53.5356	24.6224	12.7067	9.02058	9.90777	25.9867	20.8611	0	0	0	8.36781	62.1715	0	35.9381	0	0	0
tDR-18:40-iMet-CAT-1-M2	21.5497	25.0604	105.205	31.096	534.263	25.6484	90.535	9.45013	13.743	17.0258	64.602	24.6995	0	0	7.57088	18.8151	0	13.3104	0	0	0
tDR-18:41-Arg-TCT-1-M4	144.51	36.1164	280.092	162.656	1384.28	101.568	54.4004	65.2918	65.1995	94.986	151.411	142.022	13.6488	0	39.4483	76.8963	36.0125	79.1969	0	0	0
tDR-18:41-Cys-GCA-1-M18	17.7468	9.58191	0	0	0	0	0	0	0	0	0	0	0	0	0	10.6346	0	0	0	0	0
tDR-18:41-Gln-CTG-1-M3	668.042	4168.87	1912.83	432.952	22891.4	1021.83	259.692	819.584	567.3	230.296	1209.27	1127.95	51.183	252.731	1640.49	360.758	959.684	1359.66	45.6431	184.794	0
tDR-18:41-Gln-TTG-1-M4	40.5642	285.983	289.657	34.684	2097.72	143.631	24.2221	72.5942	49.2192	33.1555	111.708	133.789	0	0	94.4367	22.9053	77.8648	113.804	0	0	0
tDR-18:41-Glu-CTC-1	162.257	176.16	241.836	167.44	1246.61	117.983	42.0908	45.962	47.6212	106.635	74.0232	76.1569	0	0	21.1188	87.5309	35.0392	95.1694	0	0	0
tDR-18:41-Glu-TTC-1-M2	107.749	132.673	51.2364	98.0719	146.403	80.0229	24.2221	24.4844	20.4547	64.5188	61.9103	43.2242	0	0	31.0804	13.9068	30.1726	73.8728	0	0	0
tDR-18:41-Gly-GCC-1-M4	278.879	568.281	355.922	235.612	654.445	233.913	45.6646	215.205	110.903	39.4281	255.043	162.605	0	0	158.988	40.0843	106.091	150.408	0	0	0
tDR-18:41-His-GTG-2-M2	925.371	898.488	1474.24	492.752	4560.36	591.964	559.093	184.278	169.71	609.344	294.074	440.475	39.5815	29.1613	367.785	942.389	205.368	272.863	30.4288	32.786	0
tDR-18:41-iMet-CAT-1-M2	191.412	103.927	510.315	228.436	4158.29	148.761	202.115	74.3124	108.346	78.8563	273.213	164.664	0	0	61.7624	39.2662	54.5054	77.2004	0	0	0
tDR-18:42-Gln-CTG-1-M3	15.2116	0	15.0293	0	105.979	0	0	6.87282	5.7529	0	10.0941	0	0	0	0	0	0	0	0	0	0
tDR-18:42-Glu-CTC-1	263.667	162.892	284.191	212.888	629.316	171.331	48.0471	59.2781	59.4466	140.687	90.1737	102.915	0	0	42.636	94.8934	75.9182	169.042	0	0	0
tDR-18:42-Glu-TTC-1-M2	27.8879	36.8535	27.3261	34.684	87.405	28.7262	12.3096	11.1683	11.1862	24.1945	12.1129	0	0	0	5.57854	22.0872	0	19.9656	0	0	0
tDR-18:42-Gly-GCC-1-M4	167.327	96.5561	137.314	78.9359	208.68	36.9337	17.8687	32.6459	31.9605	20.6102	53.835	28.8161	0	0	18.3295	19.6331	14.5997	40.5968	0	0	0
tDR-18:42-His-GTG-2-M2	76.0579	30.2199	31.425	46.644	30.5918	26.6743	24.6192	9.02058	8.62934	36.7399	21.534	0	0	0	7.96935	44.1745	12.653	21.9622	0	0	0
tDR-18:43-Gln-CTG-1-M3	77.3256	241.022	174.204	66.976	821.607	141.579	21.8396	57.9894	72.5504	18.818	110.362	80.2735	0	21.0609	58.9732	30.2677	41.8523	139.094	0	0	0
tDR-18:43-Gln-TTG-1-M4	13.944	16.2155	8.88098	0	29.4992	15.389	0	0	9.26856	0	12.7858	0	0	0	4.38314	0	0	21.2967	0	0	0
tDR-18:43-Glu-CTC-1	97.6077	91.3967	91.5424	111.228	205.402	40.0115	19.4571	24.0549	38.033	38.532	56.5268	78.2152	0	0	12.3525	63.8076	36.9858	102.49	0	0	0
tDR-18:43-Glu-TTC-1-M2	69.7198	50.8578	46.4543	60.996	111.441	70.7895	26.2075	17.6116	23.3312	34.0516	32.974	28.8161	0	0	21.9157	20.4512	24.3328	57.2348	0	0	0
tDR-18:43-Gly-GCC-1-M4	313.105	247.655	316.983	273.884	983.307	172.357	74.2546	100.085	85.6542	89.6094	187.75	148.197	0	0	59.7701	53.173	78.8381	133.77	0	0	0
tDR-18:43-His-GTG-2-M2	27.8879	12.5302	12.2967	0	17.481	0	0	0	0	15.2336	0	0	0	0	0	17.179	0	8.65177	0	0	0
tDR-18:43-SeC-TCA-1	15.2116	0	10.2473	0	164.977	0	11.1183	0	3.51566	0	0	0	0	0	0	0	0	0	0	0	0
tDR-18:44-Gln-CTG-1-M3	144.51	384.75	373.684	92.0919	5196.23	91.3082	12.7067	77.3192	61.0446	11.6492	103.632	109.09	0	19.4409	66.1456	17.997	69.105	101.825	0	0	0
tDR-18:44-Gln-TTG-1-M4	34.2261	131.935	107.255	29.9	2004.85	31.804	4.765	18.0412	21.4136	0	29.6093	37.0493	0	0	13.1494	0	34.0659	28.6174	0	0	0
tDR-18:44-Glu-CTC-1	183.807	243.97	297.171	210.496	3487.46	116.957	42.885	44.2438	46.6624	92.2977	121.129	148.197	0	0	40.6437	76.8963	70.0783	133.104	0	0	0
tDR-18:44-Glu-TTC-1-M2	360.007	292.617	334.745	358.8	6852.55	98.4898	116.742	48.9689	74.7877	160.401	183.039	148.197	8.18928	0	37.4559	80.1685	65.2118	117.797	0	0	0
tDR-18:44-Gly-GCC-1-M4	96.34	94.3449	109.987	143.52	329.954	69.7636	28.1929	57.1303	36.435	50.1813	86.809	39.1076	0	0	41.0421	32.7218	36.9858	49.2485	0	0	0
tDR-18:44-Gly-TCC-1	79.8608	56.0173	32.1081	68.172	199.939	37.9596	21.4425	19.3298	26.5272	87.8172	49.7974	45.2825	0	0	15.1418	0	13.6263	35.9381	0	0	0
tDR-18:44-His-GTG-2-M2	863.257	191.638	1085.53	578.864	1594.05	238.017	268.428	70.0169	52.7349	620.993	154.776	255.229	52.5479	0	44.2299	713.336	58.3986	112.473	0	0	0
tDR-18:45-Glu-CTC-1	64.6492	19.1638	38.2565	55.016	38.2397	26.6743	7.1475	12.8865	9.90777	32.2594	16.8234	0	0	0	7.96935	16.3609	10.7064	24.6243	0	0	0
tDR-18:45-Glu-TTC-1-M2	39.2966	10.319	7.51467	44.252	0	0	5.95625	0	4.47448	68.1032	8.74819	0	0	0	0	0	0	0	0	0	0
tDR-18:45-Gly-CCC-2-M2	15.2116	0	33.4745	0	19.6661	0	0	0	0	0	0	0	0	0	0	0	0	0	0	0	0
tDR-18:45-Gly-GCC-1-M4	30.4232	19.1638	46.4543	60.996	127.83	41.0374	10.7212	18.4707	9.58816	14.3375	43.068	30.8744	0	0	11.954	22.9053	0	9.98281	0	0	0
tDR-18:45-His-GTG-2-M2	27.8879	10.319	19.1283	14.352	14.2033	0	5.55917	0	6.39211	27.7789	16.8234	0	0	0	0	17.179	0	0	0	0	0
tDR-18:46-Arg-CCT-3-M2	36.7613	0	0	17.94	0	0	0	0	0	9.85704	0	0	0	0	0	0	0	0	0	0	0
tDR-18:46-Arg-TCT-1-M4	24.085	11.7931	12.9799	26.312	13.1108	0	9.53	8.59103	8.62934	15.2336	20.1881	37.0493	0	0	4.38314	8.99851	0	18.6346	0	0	0
tDR-18:46-Glu-CTC-1	258.597	249.867	241.153	260.728	260.03	253.406	49.6354	58.419	77.6641	150.544	84.7902	109.09	0	0	72.1226	76.8963	78.8381	202.318	0	0	0
tDR-18:46-Glu-TTC-1-M2	92.5371	25.0604	25.9598	78.9359	50.2579	30.778	16.2804	11.5979	12.145	141.583	18.8423	0	0	0	6.37548	8.99851	0	25.2898	0	0	0
tDR-18:46-Gly-GCC-1-M4	488.038	224.069	914.741	771.419	1249.89	670.961	135.008	224.655	146.06	333.347	299.457	236.704	27.2976	0	112.368	296.133	78.8381	158.394	0	0	0
tDR-18:46-His-GTG-2-M2	16.4792	0	0	0	0	0	0	0	0	0	0	0	0	0	0	8.99851	0	0	0	0	0
tDR-18:46-Lys-CTT-3-M3	22.8174	0	0	39.468	0	0	0	0	0	10.7531	0	0	0	0	0	0	0	0	0	0	0
tDR-18:47-Ala-TGC-2-M4	16.4792	18.4267	44.4049	17.94	360.546	0	9.53	8.59103	13.1038	0	58.5456	0	0	0	10.7586	0	0	11.9794	0	0	0
tDR-18:47-Ala-TGC-6	17.7468	8.10777	16.3957	0	0	0	0	0	0	0	0	0	0	0	0	0	0	0	0	0	0
tDR-18:48-Glu-CTC-1	1451.44	1885.42	2609.64	1596.66	6273.5	1699.97	419.717	597.076	633.458	905.055	880.203	843.901	11.6015	24.3011	501.272	449.925	587.879	1309.74	0	0	0
tDR-18:48-Glu-TTC-1-M2	261.132	60.4397	179.669	338.468	1242.24	55.4005	110.389	26.6322	52.4153	228.504	121.129	39.1076	8.18928	0	17.5326	28.6316	36.0125	61.8934	0	0	0
tDR-18:48-Gly-CCC-2-M2	295.358	161.418	747.368	113.62	1781.97	18.4668	0	11.1683	10.547	13.4414	95.5572	0	0	0	0	0	49.6388	13.9759	0	0	0
tDR-18:48-Gly-GCC-1-M4	3371.9	2778.75	14194.5	9615.83	133132	4856.78	3383.55	2610.81	2100.45	1799.36	6737.45	3768.74	143.995	87.4839	1888.34	1632.82	1871.68	2063.11	156.491	283.152	0
tDR-18:48-Gly-TCC-1	13.944	0	0	15.548	0	0	0	0	0	18.818	0	0	0	0	0	0	0	0	0	0	0
tDR-18:48-His-GTG-2-M2	339.725	149.625	118.185	204.516	226.161	82.0748	254.53	47.6802	41.5487	190.868	166.889	121.439	10.919	17.8208	29.0881	183.242	34.0659	63.89	0	0	0
tDR-18:48-iMet-CAT-1-M2	46.9024	13.2673	52.6027	16.744	746.22	0	50.4296	7.30237	11.8254	12.5453	93.5384	0	0	0	0	0	0	0	0	0	0
tDR-18:49-Glu-CTC-1	63.3816	72.9699	115.453	112.424	131.108	58.4783	18.6629	29.2095	39.6311	62.7266	41.7221	51.4574	0	0	23.908	25.3594	15.573	49.914	0	0	0
tDR-18:49-Glu-TTC-1-M2	147.045	40.5388	55.3353	119.6	175.903	56.4264	8.73583	18.9003	14.0626	64.5188	28.9363	0	0	0	7.57088	0	15.573	28.6174	0	0	0
tDR-18:49-Gly-CCC-2-M2	88.7342	111.298	337.477	17.94	793.201	17.4409	11.9125	6.87282	5.43329	0	50.4703	0	0	0	0	0	32.1192	16.638	0	0	0
tDR-18:49-Gly-GCC-1-M4	912.695	723.803	2761.3	1789.21	32384.7	676.091	1039.17	503.434	496.986	327.074	1548.43	736.87	17.061	24.3011	416	462.196	458.429	503.799	45.6431	0	0
tDR-18:49-His-GTG-2-M2	173.666	70.0216	67.6321	49.036	120.182	30.778	42.0908	15.4638	12.7842	63.6227	53.835	0	0	0	19.9234	55.6271	0	36.6036	0	0	0
tDR-18:50-Arg-ACG-1	29.1555	42.013	45.088	35.88	469.802	11.2853	19.8542	17.6116	11.5058	0	24.2258	0	0	0	10.7586	0	11.6797	0	0	0	0
tDR-18:50-Glu-CTC-1	30.4232	0	10.2473	0	16.3884	0	0	0	0	0	0	0	8.18928	0	5.18007	0	0	0	0	0	0
tDR-18:50-Glu-CTC-1-M2	21.5497	0	0	0	15.2959	0	0	0	0	0	0	0	0	0	0	0	0	0	0	0	0
tDR-18:50-Glu-TTC-1-M2	31.6908	0	0	0	20.7587	0	0	0	0	0	0	0	0	0	0	0	0	0	0	0	0
tDR-18:50-Gly-GCC-1-M4	661.704	373.694	1431.2	1422.04	22064.3	355.999	670.674	304.981	298.831	205.206	1229.46	479.583	14.3312	0	209.594	218.418	266.687	292.829	30.4288	53.6498	0
tDR-18:50-His-GTG-2-M2	48.17	8.10777	0	32.292	95.053	0	9.92708	0	0	21.5063	12.1129	26.7578	0	0	0	13.0887	0	0	0	0	0
tDR-18:51-Arg-CCT-3-M2	22.8174	26.5345	19.8114	40.664	40.4248	17.4409	17.8687	6.87282	10.547	23.2984	11.4399	0	0	0	7.96935	13.0887	0	13.9759	0	0	0
tDR-18:51-Asp-GTC-1	15.2116	0	0	15.548	14.2033	0	5.16208	0	0	13.4414	0	0	0	0	0	0	0	0	0	0	0
tDR-18:51-Gln-CTG-2-M2	39.2966	218.173	230.222	38.272	1493.53	130.294	10.3242	64.4327	40.5899	0	99.5948	121.439	0	22.681	80.8889	15.5429	56.452	95.1694	0	0	0
tDR-18:51-Gly-GCC-1-M4	35.4937	16.9526	88.8098	43.056	292.807	19.4928	15.0892	11.1683	9.26856	0	36.3386	0	0	0	7.96935	13.0887	0	23.9587	0	0	0
tDR-18:51-His-GTG-2-M2	40.5642	0	0	13.156	16.3884	0	9.92708	0	0	9.85704	10.0941	0	0	0	0	9.81655	0	0	0	0	0
tDR-18:51-Lys-CTT-3-M2	30.4232	0	10.2473	53.82	0	17.4409	9.13292	0	0	14.3375	0	0	0	0	0	0	0	0	0	0	0
tDR-18:51-iMet-CAT-1-M2	55.7758	101.716	153.026	55.016	1891.23	105.671	98.4767	44.6733	41.2291	22.4024	128.531	119.381	0	0	22.3142	16.3609	21.4128	37.9347	0	0	0
tDR-18:52-Arg-CCT-3-M2	25.3526	12.5302	8.88098	0	18.5736	0	0	0	4.47448	0	0	0	0	0	0	0	0	0	0	0	0
tDR-18:52-Asp-GTC-1	22.8174	0	10.2473	25.116	32.7769	0	5.16208	0	0	27.7789	9.42113	0	0	0	5.97701	0	0	0	0	0	0
tDR-18:52-Gly-GCC-1-M4	43.0995	21.375	81.9783	37.076	68.8315	47.193	5.16208	6.01372	7.99013	0	10.0941	0	0	0	9.16475	11.4526	0	14.6415	0	0	0
tDR-18:52-His-GTG-2-M2	20.2821	0	0	0	0	0	0	0	0	0	0	0	0	0	0	0	0	0	0	0	0
tDR-18:52-iMet-CAT-1	25.3526	11.7931	0	17.94	33.8694	0	8.73583	0	0	0	0	0	0	0	0	0	0	0	0	0	0
tDR-18:53-Gly-GCC-1-M4	35.4937	19.1638	89.4929	63.388	138.755	51.2967	11.1183	9.87968	12.7842	19.7141	10.0941	37.0493	0	0	11.1571	26.1775	12.653	20.6311	0	0	0
tDR-18:53-His-GTG-2-M2	32.9584	11.7931	10.2473	34.684	12.0182	0	11.5154	4.72506	4.15487	23.2984	10.767	0	0	0	4.78161	19.6331	0	9.31729	0	0	0
tDR-18:53-iMet-CAT-1	65.9169	61.9139	50.5533	62.192	999.695	24.6224	21.4425	16.323	12.4646	22.4024	24.2258	32.9327	0	0	12.3525	11.4526	17.5196	15.9725	0	0	0
tDR-18:54-Asp-GTC-1	31.6908	12.5302	12.9799	34.684	133.293	12.3112	13.8979	0	6.39211	48.3891	9.42113	0	0	0	12.3525	8.99851	0	0	0	0	0
tDR-18:54-Gly-GCC-1-M4	233.244	82.5518	307.418	204.516	694.87	155.942	46.4587	38.2301	23.0116	74.3758	63.2562	57.6323	22.5205	34.0215	30.2835	94.0753	38.9324	65.221	0	0	0
tDR-18:54-His-GTG-2-M2	131.834	42.75	41.6723	72.9559	87.405	27.7002	55.1946	15.8934	9.90777	88.7133	43.741	24.6995	0	0	7.96935	72.8061	14.5997	17.3035	0	0	0
tDR-18:54-iMet-CAT-1	73.5227	17.6897	34.1576	68.172	268.77	16.415	21.8396	6.44327	4.79408	26.8828	18.8423	0	0	0	4.78161	18.8151	0	12.6449	0	0	0
tDR-18:55-Arg-ACG-1	43.0995	128.987	21.8609	17.94	517.875	19.4928	11.5154	8.59103	7.67053	0	15.4776	0	0	0	13.9464	13.9068	13.6263	8.65177	0	0	0
tDR-18:55-Arg-ACG-3	13.944	26.5345	14.3462	0	482.913	17.4409	14.6921	8.16148	3.51566	0	0	0	0	0	12.3525	17.997	0	7.98625	0	0	0
tDR-18:55-Arg-CCT-1-M2	17.7468	30.2199	9.56413	0	171.532	14.3631	5.16208	0	5.43329	11.6492	28.2634	37.0493	0	0	7.96935	0	14.5997	11.3138	0	0	0
tDR-18:55-Arg-CCT-3-M2	64.6492	75.1811	39.6228	29.9	324.491	0	7.94167	7.73192	11.1862	20.6102	10.767	0	0	0	15.9387	19.6331	12.653	9.31729	0	0	0
tDR-18:55-Asp-GTC-1	38.029	22.1121	8.88098	28.704	346.342	0	25.8104	6.01372	3.83526	65.4149	12.1129	0	0	0	5.18007	0	0	0	0	0	0
tDR-18:55-Gln-CTG-2-M2	25.3526	25.7974	81.9783	16.744	184.643	49.2449	0	20.6185	5.7529	0	31.6281	28.8161	0	0	31.4789	0	15.573	0	0	0	0
tDR-18:55-Glu-CTC-1	70.9874	103.927	65.5826	74.1519	509.134	37.9596	8.73583	17.1821	22.3724	39.4281	28.9363	0	0	0	23.1111	22.9053	32.1192	44.5899	0	0	0
tDR-18:55-Glu-TTC-1-M2	19.0145	11.7931	10.9304	22.724	160.607	0	4.36792	4.72506	0	17.9219	0	0	0	0	0	0	0	0	0	0	0
tDR-18:55-Gly-GCC-1-M4	120.425	95.8191	166.689	131.56	1077.27	93.3601	30.5754	19.3298	20.1351	48.3891	59.2185	24.6995	12.2839	0	24.705	42.5384	23.3594	45.9209	0	0	0
tDR-18:55-His-GTG-2-M2	105.213	64.8621	18.4451	50.232	193.384	22.5706	29.3842	7.30237	9.58816	79.7524	20.8611	34.991	0	0	7.96935	28.6316	10.7064	22.6277	0	0	0
tDR-18:55-Lys-CTT-3-M2	30.4232	11.7931	10.2473	43.056	21.8513	38.9855	5.55917	0	4.15487	15.2336	16.1505	0	0	0	4.78161	20.4512	0	12.6449	0	0	0
tDR-18:55-iMet-CAT-1	2143.57	2466.97	1275.45	1282.11	44618.1	348.818	300.592	409.792	337.184	276.893	717.352	792.444	23.203	38.8817	224.736	247.05	312.433	491.82	0	62.5915	0
tDR-18:56-Ala-TGC-2-M3	15.2116	0	23.2272	0	245.827	0	5.55917	7.30237	0	0	35.6657	0	0	0	0	8.99851	0	0	0	0	0
tDR-18:56-Arg-ACG-1	120.425	421.604	398.278	186.576	4322.18	106.697	226.337	129.295	122.089	14.3375	229.472	168.78	18.4259	40.5018	211.985	122.707	130.424	62.5589	0	0	0
tDR-18:56-Arg-ACG-3	60.8463	175.423	159.174	199.732	3671.01	139.527	346.654	85.0512	76.7053	33.1555	241.585	181.13	17.061	22.681	260.996	123.525	102.198	88.5142	0	0	0
tDR-18:56-Arg-CCT-3-M2	63.3816	34.6423	126.383	37.076	176.995	33.8559	14.295	19.3298	15.0215	43.9086	14.8046	51.4574	0	0	15.9387	39.2662	0	21.9622	0	0	0
tDR-18:56-Asp-GTC-1	102.678	32.4311	94.275	165.048	1113.32	25.6484	129.846	19.7594	24.9292	88.7133	104.305	47.3408	0	0	13.5479	35.994	19.4662	16.638	0	0	0
tDR-18:56-Asp-GTC-2	25.3526	0	23.9103	23.92	126.737	0	9.13292	0	5.43329	16.1297	0	0	0	0	7.17241	0	0	0	0	0	0
tDR-18:56-Cys-GCA-3-M3	16.4792	0	21.8609	14.352	0	0	0	0	0	0	0	0	0	0	0	8.99851	0	0	0	0	0
tDR-18:56-Gln-CTG-2-M2	1472.99	6911.5	13797.6	934.075	55786.3	7058.43	422.894	2143.46	1370.79	421.164	3065.9	3593.78	147.407	693.391	3986.27	927.664	1564.11	3084.69	73.8984	265.269	368.274
tDR-18:56-Gln-CTG-4	29.1555	156.259	212.46	0	453.414	19.4928	0	4.72506	3.51566	0	10.0941	0	0	0	26.6973	0	0	0	0	0	0
tDR-18:56-Gln-TTG-1-M2	131.834	182.793	430.386	68.172	1967.71	149.787	13.5008	74.3124	55.2917	60.9344	111.708	119.381	17.7434	0	87.2643	29.4497	65.2118	88.5142	0	0	0
tDR-18:56-Glu-CTC-1	77.3256	43.4871	211.777	96.8759	454.506	87.2045	16.6775	24.4844	24.9292	51.0774	30.2822	59.6906	0	0	11.5556	45.8106	12.653	38.6002	0	0	0
tDR-18:56-Glu-TTC-1-M2	73.5227	20.638	128.433	74.1519	229.438	40.0115	10.3242	12.457	12.7842	38.532	20.8611	0	0	0	10.7586	23.7233	0	27.2863	0	0	0
tDR-18:56-Gly-CCC-2-M2	51.9729	14.0043	226.123	0	108.164	0	0	0	0	0	0	0	0	0	0	0	0	0	0	0	0
tDR-18:56-Gly-GCC-1-M3	789.735	295.565	2414.94	1029.76	7167.21	720.206	339.109	292.524	205.187	310.049	736.194	450.767	25.9327	19.4409	161.379	332.945	155.73	302.812	52.1636	59.6109	0
tDR-18:56-Gly-GCC-1-M4	20.2821	0	41.6723	28.704	99.4232	0	8.73583	7.73192	4.15487	18.818	10.0941	0	0	0	0	14.7248	0	0	0	0	0
tDR-18:56-Gly-GCC-3	67.1845	22.8492	181.035	82.5239	417.359	90.2823	38.12	16.7525	12.4646	28.675	57.1997	30.8744	0	0	11.954	54.8091	0	21.9622	0	0	0
tDR-18:56-Gly-TCC-1	13.944	0	20.4946	0	55.7207	19.4928	5.95625	0	4.15487	23.2984	7.40232	0	0	0	0	0	0	0	0	0	0
tDR-18:56-His-GTG-2-M2	145.778	56.7544	133.215	111.228	169.347	76.9451	80.6079	21.9071	25.2488	114.7	47.1056	86.4484	8.87172	0	33.0728	128.433	11.6797	30.6139	0	0	0
tDR-18:56-Lys-CTT-3-M2	22.8174	11.7931	38.2565	39.468	31.6843	48.2189	10.3242	6.87282	7.35092	15.2336	16.8234	28.8161	0	0	7.17241	26.1775	0	20.6311	0	0	0
tDR-18:56-iMet-CAT-1	1281.58	598.501	2465.5	1450.75	16400.5	686.35	897.011	588.485	591.909	440.878	1693.78	831.551	19.1083	32.4014	207.601	429.474	184.929	389.329	0	86.4359	0
tDR-18:57-Arg-CCT-3-M2	27.8879	50.8578	30.7418	23.92	48.0728	44.1152	11.9125	11.5979	9.90777	30.4672	11.4399	0	0	0	11.5556	13.9068	0	17.9691	0	0	0
tDR-18:57-Asp-GTC-1	24.085	0	0	15.548	28.4066	14.3631	5.16208	0	0	12.5453	9.42113	0	0	0	0	0	0	0	0	0	0
tDR-18:57-Gln-CTG-2-M2	27.8879	61.9139	48.5038	40.664	172.625	37.9596	9.53	18.0412	20.4547	22.4024	74.6961	47.3408	0	0	16.3372	0	0	38.6002	0	0	0
tDR-18:57-Gln-TTG-1-M2	17.7468	0	10.2473	0	0	0	0	6.87282	5.43329	9.85704	13.4588	0	0	0	0	0	0	0	0	0	0
tDR-18:57-Glu-CTC-1	21.5497	8.10777	0	15.548	15.2959	0	0	7.30237	6.39211	0	8.74819	0	0	0	5.18007	8.99851	0	7.98625	0	0	0
tDR-18:57-Glu-TTC-1-M2	48.17	21.375	28.6924	53.82	33.8694	48.2189	8.33875	8.16148	10.547	0	16.8234	0	0	0	10.3601	17.997	18.4929	40.5968	0	0	0
tDR-18:57-Gly-GCC-1-M3	237.047	115.72	210.411	252.356	425.007	157.994	30.5754	40.3778	31.0017	83.3368	57.1997	72.0403	0	0	43.4329	41.7204	43.799	57.9003	0	0	0
tDR-18:57-Gly-TCC-1	17.7468	11.056	0	15.548	0	17.4409	0	0	3.51566	0	14.1317	0	0	0	5.18007	0	0	10.6483	0	0	0
tDR-18:57-His-GTG-2-M2	330.852	147.414	82.6614	202.124	128.922	164.15	125.875	52.8348	62.9623	103.947	138.625	98.7982	0	0	49.0115	116.981	25.3061	66.5521	0	0	0
tDR-18:57-Lys-CTT-3-M2	30.4232	28.0087	16.3957	58.604	17.481	66.6858	13.1037	9.87968	9.90777	26.8828	30.9551	0	0	0	12.751	14.7248	10.7064	29.9484	0	0	0
tDR-18:57-iMet-CAT-1	110.284	133.41	117.502	100.464	2102.09	68.7376	111.183	61.8554	49.2192	65.4149	176.31	61.7489	0	0	36.2605	31.9038	23.3594	47.9175	0	0	0
tDR-18:58-Asp-GTC-1	43.0995	29.4828	27.3261	53.82	31.6843	30.778	5.95625	6.01372	11.1862	96.7782	26.9175	0	0	0	7.57088	9.81655	0	17.3035	0	0	0
tDR-18:58-Gln-CTG-2-M2	91.2695	167.315	77.8793	99.2679	269.863	95.412	32.5608	48.9689	43.7859	60.9344	126.512	84.3901	9.55416	0	44.6283	58.8993	37.9591	70.5452	0	0	0
tDR-18:58-Gln-TTG-1-M2	16.4792	16.9526	11.6136	17.94	19.6661	14.3631	4.36792	14.1752	9.58816	12.5453	17.4964	24.6995	0	0	7.17241	0	0	16.638	0	0	0
tDR-18:58-Glu-CTC-1	57.0434	23.5862	29.3755	40.664	26.2215	20.5187	0	12.457	14.0626	13.4414	14.1317	0	0	0	6.77394	0	0	10.6483	0	0	0
tDR-18:58-Glu-TTC-1-M2	112.819	61.9139	73.0973	116.012	85.2199	54.3746	25.8104	25.3435	20.1351	60.9344	59.8915	37.0493	0	0	14.3448	31.9038	15.573	51.2451	0	0	0
tDR-18:58-Gly-CCC-1	40.5642	17.6897	12.9799	25.116	0	0	8.73583	4.72506	7.03132	26.8828	8.74819	0	0	0	5.97701	11.4526	0	7.98625	0	0	0
tDR-18:58-Gly-GCC-1-M2	289.02	89.9225	170.105	351.624	238.179	155.942	40.1054	54.553	20.1351	95.8821	82.0984	61.7489	8.87172	0	24.3065	40.0843	23.3594	45.9209	0	0	0
tDR-18:58-Gly-GCC-4	19.0145	0	0	14.352	0	0	0	0	0	0	0	0	0	0	0	0	0	0	0	0	0
tDR-18:58-Gly-TCC-1	16.4792	11.056	7.51467	0	0	15.389	5.95625	0	4.47448	48.3891	14.8046	0	0	0	4.78161	0	0	0	0	0	0
tDR-18:58-His-GTG-2-M2	135.637	56.7544	40.306	132.756	63.3686	47.193	85.3729	20.1889	20.7743	95.8821	49.1245	30.8744	8.18928	0	17.931	85.8949	16.5463	38.6002	0	0	0
tDR-18:58-Lys-CTT-3-M2	22.8174	19.1638	12.2967	41.86	19.6661	31.804	7.54458	0	6.39211	21.5063	15.4776	0	0	0	6.37548	0	16.5463	23.2932	0	0	0
tDR-18:58-iMet-CAT-1	129.298	56.0173	142.096	157.872	370.379	83.1007	34.9433	25.3435	24.29	48.3891	72.6773	55.574	0	0	8.36781	37.6301	0	36.6036	0	0	0
tDR-18:59-Gln-CTG-2-M2	17.7468	23.5862	10.2473	0	76.4794	12.3112	4.36792	0	4.79408	0	14.1317	0	0	0	4.38314	0	0	0	0	0	0
tDR-18:59-Glu-CTC-1	15.2116	0	0	0	30.5918	0	0	0	0	0	0	0	0	0	0	0	0	0	0	0	0
tDR-18:59-Glu-TTC-1-M2	27.8879	16.9526	21.1777	34.684	76.4794	27.7002	21.0454	7.73192	5.7529	30.4672	12.7858	0	0	0	5.57854	17.997	0	17.3035	0	0	0
tDR-18:59-Gly-GCC-1-M2	287.752	109.086	107.938	289.432	1382.09	64.6339	33.355	25.3435	17.8979	99.4664	47.1056	34.991	8.18928	0	16.7356	29.4497	31.1459	27.2863	0	0	0
tDR-18:59-His-GTG-2-M2	110.284	20.638	16.3957	37.076	28.4066	13.3372	31.7667	7.30237	4.79408	33.1555	19.5152	0	0	0	6.37548	31.0858	0	11.3138	0	0	0
tDR-18:59-iMet-CAT-1	67.1845	120.879	187.867	90.8959	1857.36	98.4898	114.757	52.4053	44.1055	26.8828	165.543	78.2152	0	0	25.9004	52.355	0	55.9037	0	0	0
tDR-18:60-Arg-TCT-4	15.2116	39.0647	17.0788	0	0	0	0	0	0	0	0	0	0	0	0	0	0	0	0	0	0
tDR-18:60-Asp-GTC-1	40.5642	30.9569	19.1283	43.056	558.3	0	20.6483	5.15462	6.39211	88.7133	12.7858	28.8161	0	0	4.78161	0	0	10.6483	0	0	0
tDR-18:60-Gln-CTG-2-M2	114.087	207.854	115.453	49.036	3134.56	30.778	17.0746	33.0755	28.1253	29.5711	67.2938	72.0403	0	0	25.5019	21.2692	42.8256	37.9347	0	0	0
tDR-18:60-Glu-CTC-1	30.4232	9.58191	18.4451	29.9	197.754	13.3372	4.36792	4.72506	11.8254	14.3375	8.07525	0	0	0	0	8.99851	0	0	0	0	0
tDR-18:60-Glu-TTC-1-M2	91.2695	107.612	56.0185	169.832	937.419	98.4898	68.2983	22.7662	18.5371	85.1289	53.835	32.9327	8.18928	0	19.5249	75.2603	49.6388	55.2382	0	0	0
tDR-18:60-Gly-CCC-1	13.944	11.056	0	0	21.8513	0	0	0	0	0	0	0	0	0	0	0	0	0	0	0	0
tDR-18:60-Gly-CCC-2-M2	19.0145	22.1121	38.9397	0	76.4794	0	0	0	0	0	0	0	0	0	0	0	0	0	0	0	0
tDR-18:60-Gly-GCC-1-M2	1020.44	944.923	629.183	999.855	14850.1	280.08	131.037	161.511	135.193	258.971	403.763	304.628	13.6488	21.0609	192.061	170.154	193.689	199.656	0	53.6498	0
tDR-18:60-Gly-TCC-1	16.4792	12.5302	0	17.94	159.514	0	10.7212	0	5.7529	30.4672	17.4964	0	0	0	7.17241	0	0	0	0	0	0
tDR-18:60-His-GTG-2-M2	107.749	78.1294	32.7913	83.7199	667.556	47.193	79.4167	18.4707	13.4234	76.168	33.6469	26.7578	0	0	17.1341	92.4392	19.4662	17.9691	0	0	0
tDR-18:60-Lys-CTT-3-M2	24.085	15.4785	8.19783	26.312	16.3884	23.5965	7.94167	5.58417	6.39211	0	22.2069	0	0	0	5.18007	11.4526	10.7064	14.6415	0	0	0
tDR-18:60-iMet-CAT-1	51.9729	60.4397	81.9783	81.3279	260.03	57.4524	48.0471	28.3504	16.9391	22.4024	59.2185	45.2825	0	0	14.7433	36.8121	0	34.6071	0	0	0
tDR-18:61-Gln-CTG-2-M2	69.7198	185.005	113.403	77.7399	1800.54	80.0229	27.3987	48.1098	35.7958	21.5063	85.4631	72.0403	0	30.7814	61.364	49.9008	30.1726	59.8968	0	0	0
tDR-18:61-Glu-TTC-1-M2	117.89	291.88	240.47	118.404	2946.64	156.968	62.3421	39.9483	33.8782	28.675	104.305	39.1076	0	0	54.9885	99.8016	58.3986	132.439	0	0	0
tDR-18:61-Gly-CCC-2-M2	16.4792	12.5302	64.2163	0	32.7769	0	0	0	0	0	0	0	0	0	0	0	0	0	0	0	0
tDR-18:61-Gly-GCC-1-M2	1421.02	725.277	1657.33	1901.64	24809.9	413.452	263.266	416.235	324.719	261.659	1624.47	444.592	12.9664	19.4409	220.352	84.2588	281.287	340.081	39.1227	53.6498	0
tDR-18:61-His-GTG-2-M2	139.44	462.143	144.828	137.54	1866.1	159.02	179.482	53.2644	56.2505	85.1289	119.783	135.848	0	0	151.019	166.881	100.251	99.1626	0	0	0
tDR-18:61-Trp-CCA-2	40.5642	70.7587	50.5533	53.82	2550.04	25.6484	96.4912	33.0755	40.9095	0	111.708	34.991	0	0	24.3065	0	15.573	31.2795	0	0	0
tDR-18:61-iMet-CAT-1	340.993	532.164	746.685	467.636	16251.9	210.317	538.445	269.329	244.178	80.6485	1012.1	370.493	7.50684	0	122.329	110.436	119.717	190.339	0	50.6693	0
tDR-18:62-Gln-CTG-2-M2	362.543	637.565	301.27	147.108	11648.9	98.4898	35.3404	95.3604	101.315	35.8438	203.227	154.372	11.6015	30.7814	121.134	49.0828	79.8114	173.035	0	47.6887	0
tDR-18:62-Glu-CTC-1	29.1555	19.9009	54.6522	27.508	376.934	12.3112	10.3242	11.5979	10.547	12.5453	34.9928	24.6995	0	0	5.97701	0	0	8.65177	0	0	0
tDR-18:62-Glu-TTC-1-M2	212.962	563.858	344.992	266.708	7941.84	226.732	116.742	100.945	67.7563	102.155	189.768	137.906	10.919	0	115.954	169.336	148.916	220.953	0	0	0
tDR-18:62-Gly-CCC-2-M2	21.5497	15.4785	64.2163	0	72.1092	0	0	0	0	0	0	0	0	0	0	0	0	0	0	0	0
tDR-18:62-Gly-GCC-1-M2	1101.57	655.255	1258.37	1200.78	19733.9	325.221	227.926	363.4	261.437	170.258	1360.68	325.211	11.6015	25.9211	208.797	81.8046	309.513	265.543	0	38.7471	0
tDR-18:62-His-GTG-2-M2	115.355	113.509	46.4543	80.1319	202.124	90.2823	65.5187	42.9551	19.4959	61.8305	74.0232	45.2825	0	0	19.9234	82.6227	14.5997	34.6071	0	0	0
tDR-18:62-iMet-CAT-1	5343.07	10497.3	10362.1	8346.88	182168	3880.09	17964.8	4340.19	4090.31	2068.19	15602.7	6714.16	167.88	265.692	2736.27	1858.6	2402.13	3509.96	208.654	712.351	302.511
tDR-18:63-Arg-ACG-2	17.7468	28.7457	8.19783	34.684	1963.34	0	5.55917	0	0	0	8.07525	0	0	0	0	12.2707	17.5196	7.98625	0	0	0
tDR-18:63-Arg-CCT-3-M2	26.6203	44.9613	46.4543	38.272	1842.06	13.3372	19.06	6.87282	13.4234	18.818	20.1881	0	0	0	15.5402	0	0	7.98625	0	0	0
tDR-18:63-Gln-CTG-2-M2	39.2966	195.323	217.242	59.8	3490.74	137.475	10.7212	79.467	53.3741	14.3375	145.355	121.439	11.6015	34.0215	96.0306	26.9955	53.5321	71.2107	0	0	0
tDR-18:63-Glu-CTC-1	21.5497	8.10777	15.0293	23.92	86.3125	0	0	0	4.79408	0	8.07525	0	0	0	0	0	0	7.32073	0	0	0
tDR-18:63-Glu-TTC-1-M2	15.2116	18.4267	26.6429	17.94	185.736	12.3112	0	7.30237	3.83526	9.85704	10.767	0	0	0	0	0	0	0	0	0	0
tDR-18:63-Gly-CCC-2-M2	35.4937	54.5432	96.3244	0	88.4976	0	0	0	0	0	7.40232	0	0	0	0	0	0	0	0	0	0
tDR-18:63-Gly-GCC-1-M2	969.739	471.725	1075.28	1517.72	13789.2	277.002	298.607	257.731	227.239	227.608	987.2	316.978	17.7434	22.681	139.862	96.5295	178.116	250.901	0	44.7082	0
tDR-18:63-His-GTG-2-M2	129.298	107.612	34.8408	82.5239	149.681	65.6598	59.9596	16.7525	18.8567	83.3368	64.602	41.1659	0	0	29.4866	59.7174	20.4395	39.9312	0	0	0
tDR-18:63-Val-TAC-1	15.2116	44.2242	12.2967	0	573.596	0	0	0	6.71171	0	12.1129	0	0	0	0	0	0	7.98625	0	0	0
tDR-18:63-iMet-CAT-1	34.2261	8.84484	38.2565	34.684	589.984	0	10.3242	7.30237	6.71171	0	46.4327	0	0	0	0	0	0	8.65177	0	0	0
tDR-18:64-Gln-CTG-2-M2	29.1555	92.8708	63.5331	59.8	154.051	142.605	20.6483	63.5736	51.4565	0	117.764	76.1569	0	24.3011	62.5594	14.7248	32.1192	60.5624	0	0	0
tDR-18:64-Gln-TTG-1-M2	24.085	61.1768	30.0587	43.056	91.7753	59.5042	15.8833	26.2026	29.4037	21.5063	65.275	41.1659	0	37.2616	21.1188	8.99851	0	49.2485	0	0	0
tDR-18:64-Gly-GCC-1-M2	34.2261	11.056	38.9397	43.056	143.126	0	5.16208	9.87968	0	0	0	0	0	0	0	0	0	0	0	0	0
tDR-18:64-His-GTG-2-M2	20.2821	8.84484	13.663	14.352	0	0	13.1037	0	0	16.1297	8.74819	0	0	0	0	9.81655	0	9.98281	0	0	0
tDR-18:65-His-GTG-2-M2	20.2821	8.10777	0	0	36.0546	0	0	0	0	0	10.0941	0	0	0	0	0	0	0	0	0	0
tDR-18:65-iMet-CAT-1	60.8463	23.5862	48.5038	70.564	575.781	12.3112	50.0325	8.59103	13.743	31.3633	46.4327	22.6413	0	0	5.57854	0	0	7.98625	0	0	0
tDR-18:66-Arg-ACG-1	15.2116	35.3794	9.56413	0	575.781	0	7.1475	6.44327	3.83526	0	0	0	0	0	4.38314	0	0	0	0	0	0
tDR-18:66-Arg-CCG-3	34.2261	31.694	32.1081	57.408	51.3505	20.5187	24.6192	8.59103	7.99013	42.1164	7.40232	24.6995	0	0	6.37548	22.9053	0	7.32073	0	0	0
tDR-18:66-Arg-CCT-4	19.0145	36.8535	17.762	0	185.736	11.2853	7.94167	8.16148	7.67053	15.2336	10.0941	0	0	0	5.18007	0	0	13.3104	0	0	0
tDR-18:66-Gln-CTG-2-M2	21.5497	23.5862	21.8609	22.724	133.293	20.5187	4.765	17.1821	14.3822	0	47.7786	47.3408	0	0	10.7586	8.99851	0	17.9691	0	0	0
tDR-18:66-Glu-CTC-1	21.5497	0	19.1283	16.744	100.516	0	0	0	4.15487	0	0	0	0	0	0	0	0	12.6449	0	0	0
tDR-18:66-Glu-TTC-1-M2	84.9313	36.1164	29.3755	31.096	527.708	15.389	0	0	4.79408	18.818	16.8234	0	0	0	5.57854	0	0	9.98281	0	0	0
tDR-18:66-Gly-GCC-1-M2	76.0579	42.013	155.759	32.292	702.518	38.9855	26.6046	22.3367	28.4449	12.5453	72.6773	43.2242	0	0	7.17241	16.3609	15.573	22.6277	0	0	0
tDR-18:66-His-GTG-2-M2	254.794	91.3967	47.8206	127.972	92.8678	43.0893	86.1671	19.3298	17.2587	143.375	53.1621	59.6906	11.6015	19.4409	21.9157	78.5324	16.5463	29.9484	0	0	0
tDR-18:66-iMet-CAT-1	24.085	0	0	14.352	145.311	0	9.13292	0	0	0	7.40232	0	0	0	0	0	0	0	0	0	0
tDR-18:67-Gln-CTG-2-M2	19.0145	14.7414	17.0788	0	48.0728	15.389	4.765	9.02058	8.94895	0	16.1505	0	0	0	5.57854	13.9068	0	15.9725	0	0	0
tDR-18:67-Glu-CTC-1	121.693	42.75	224.074	83.7199	1140.64	85.1526	20.6483	18.0412	22.3724	31.3633	39.0304	34.991	0	0	14.3448	43.3565	17.5196	43.2588	0	0	0
tDR-18:67-Gly-CCC-2-M2	171.13	88.4484	564.284	22.724	464.339	31.804	0	0	5.7529	0	18.8423	0	0	0	0	8.99851	17.5196	15.9725	0	0	0
tDR-18:67-Gly-GCC-1-M2	243.385	111.298	435.851	196.144	2307.49	34.8818	116.345	67.8691	78.9425	24.1945	310.897	67.9238	8.87172	0	30.2835	38.4482	29.1993	53.2416	0	0	0
tDR-18:67-His-GTG-2-M2	93.8048	8.10777	81.2951	39.468	28.4066	16.415	13.1037	0	4.79408	46.5969	14.8046	22.6413	8.18928	0	0	35.176	0	7.98625	0	0	0
tDR-18:e12-SeC-TCA-1	17.7468	25.0604	91.5424	0	64.4612	15.389	37.7229	22.7662	7.67053	18.818	21.534	0	0	0	19.1264	25.3594	0	0	0	0	0
tDR-18:e13-SeC-TCA-1	26.6203	19.1638	112.72	21.528	71.0166	30.778	43.6792	37.371	19.8155	33.1555	20.8611	22.6413	0	0	23.1111	20.4512	16.5463	9.98281	0	0	0
tDR-18:e2-SeC-TCA-1	21.5497	18.4267	71.0478	25.116	53.5356	0	41.6937	16.7525	4.47448	25.0906	22.2069	0	0	0	14.7433	20.4512	0	7.32073	0	0	0
tDR-18:e21-SeC-TCA-1	796.073	353.056	1607.46	556.14	4922	240.069	680.204	398.624	355.401	366.502	886.259	576.323	37.5342	30.7814	136.674	190.605	58.3986	129.776	0	0	0
tDR-18:e24-SeC-TCA-1	21.5497	11.056	110.671	20.332	46.9802	26.6743	30.9725	13.3161	9.26856	17.9219	25.5716	24.6995	0	0	7.96935	26.1775	0	0	0	0	0
tDR-18:e3-SeC-TCA-1	138.172	77.3923	321.765	57.408	524.43	45.1411	130.64	74.3124	26.2076	178.323	68.6397	115.265	8.87172	0	50.2069	105.528	18.4929	13.3104	0	0	0
tDR-19:38-Glu-CTC-1	16.4792	0	8.19783	27.508	28.4066	21.5446	5.16208	0	0	0	12.1129	0	0	0	0	0	0	9.31729	0	0	0
tDR-19:38-Gly-GCC-1-M4	34.2261	20.638	7.51467	16.744	0	0	0	5.58417	7.03132	0	7.40232	0	0	0	0	0	0	13.9759	0	0	0
tDR-19:38-His-GTG-2-M2	16.4792	15.4785	30.7418	13.156	62.2761	18.4668	23.4279	6.44327	6.0725	0	11.4399	0	0	0	9.16475	34.3579	10.7064	11.9794	0	0	0
tDR-19:39-Glu-CTC-1	39.2966	72.9699	37.5734	69.368	39.3323	82.0748	13.5008	18.0412	16.6195	10.7531	28.2634	0	0	0	10.3601	57.2632	14.5997	43.9244	0	0	0
tDR-19:39-Glu-TTC-1-M2	44.3671	36.1164	52.6027	46.644	29.4992	85.1526	37.7229	24.0549	15.9803	30.4672	24.8987	37.0493	0	0	32.6743	49.0828	36.0125	69.8797	0	0	0
tDR-19:39-Gly-GCC-1-M4	39.2966	72.9699	28.6924	0	0	16.415	0	6.01372	15.0215	9.85704	0	0	0	0	0	0	13.6263	21.9622	0	0	0
tDR-19:40-Cys-GCA-1-M19	60.8463	13.2673	101.107	0	40.4248	18.4668	7.54458	0	0	0	0	0	0	0	8.76628	37.6301	0	0	0	0	0
tDR-19:40-Glu-CTC-1	48.17	56.7544	56.0185	60.996	18.5736	38.9855	23.0308	15.8934	16.6195	21.5063	20.1881	37.0493	0	0	14.7433	49.0828	16.5463	38.6002	0	0	0
tDR-19:40-Glu-TTC-1-M2	109.016	100.979	144.828	93.2879	121.274	150.812	69.0925	21.9071	31.9605	50.1813	60.5644	34.991	0	0	41.8391	70.352	52.5587	73.2073	0	0	0
tDR-19:40-Gly-GCC-1-M4	22.8174	14.7414	11.6136	14.352	0	0	0	4.72506	3.51566	0	0	0	0	0	0	0	0	0	0	0	0
tDR-19:40-Lys-CTT-3-M6	17.7468	0	0	19.136	15.2959	12.3112	0	5.15462	4.15487	0	0	0	0	0	0	0	0	0	0	0	0
tDR-19:41-Arg-TCT-1-M4	29.1555	0	36.2071	52.624	187.921	26.6743	25.0162	10.7388	12.145	33.1555	26.9175	34.991	10.2366	0	12.3525	42.5384	0	27.2863	0	0	0
tDR-19:41-Gln-CTG-1-M3	84.9313	342	219.975	124.384	1115.51	283.158	82.9904	98.3673	81.1798	33.1555	176.31	197.596	0	34.0215	209.992	136.614	147.943	191.67	0	0	0
tDR-19:41-Gln-TTG-1-M4	20.2821	33.9052	34.1576	13.156	86.3125	60.5302	7.1475	14.1752	15.3411	11.6492	34.9928	28.8161	0	0	17.931	0	14.5997	21.9622	0	0	0
tDR-19:41-Glu-CTC-1	25.3526	38.3276	31.425	33.488	22.9438	21.5446	10.7212	9.45013	8.62934	0	9.42113	24.6995	0	0	5.18007	8.99851	0	13.9759	0	0	0
tDR-19:41-Glu-TTC-1-M2	39.2966	46.4354	20.4946	40.664	14.2033	29.7521	10.3242	10.7388	6.39211	0	14.8046	0	0	0	9.56321	0	0	28.6174	0	0	0
tDR-19:41-Gly-GCC-1-M4	77.3256	150.362	45.7712	74.1519	27.3141	76.9451	9.13292	39.9483	29.4037	15.2336	81.4255	30.8744	0	0	27.0958	13.0887	33.0925	45.2554	0	0	0
tDR-19:41-His-GTG-2-M2	96.34	111.298	297.171	107.64	474.172	174.409	145.73	35.6528	41.5487	123.661	72.0043	102.915	14.3312	0	54.59	221.691	25.3061	73.2073	0	0	0
tDR-19:41-Lys-CTT-2	59.5787	126.039	110.671	29.9	42.61	28.7262	18.6629	17.6116	16.6195	22.4024	49.7974	55.574	0	0	4.78161	0	0	23.2932	0	0	0
tDR-19:41-Lys-CTT-3-M6	15.2116	11.056	0	16.744	0	0	0	0	0	0	0	0	0	0	0	0	0	0	0	0	0
tDR-19:42-Arg-TCT-1-M4	16.4792	0	0	57.408	0	16.415	21.8396	7.30237	6.71171	16.1297	12.7858	0	0	0	4.78161	20.4512	0	7.98625	0	0	0
tDR-19:42-Glu-CTC-1	116.622	56.0173	46.4543	81.3279	63.3686	56.4264	11.5154	9.02058	16.2999	25.0906	24.8987	32.9327	0	0	9.56321	38.4482	20.4395	68.5486	0	0	0
tDR-19:42-Glu-TTC-1-M2	16.4792	0	0	16.744	0	0	0	0	0	0	0	0	0	0	0	0	0	7.98625	0	0	0
tDR-19:42-Gly-GCC-1-M4	39.2966	16.2155	19.8114	37.076	0	0	0	6.01372	7.99013	14.3375	12.1129	0	0	0	0	8.99851	0	13.3104	0	0	0
tDR-19:42-Lys-CTT-3-M5	63.3816	0	37.5734	0	0	0	0	0	6.39211	17.9219	0	0	0	0	6.77394	0	0	0	0	0	0
tDR-19:42-Lys-CTT-3-M6	58.3111	0	71.0478	118.404	453.414	33.8559	11.5154	0	16.9391	0	34.9928	0	0	0	11.5556	36.8121	21.4128	34.6071	0	0	0
tDR-19:43-Gln-CTG-1-M3	32.9584	88.4484	52.6027	23.92	45.8876	66.6858	14.295	23.6253	26.8469	0	49.7974	49.3991	0	0	22.3142	17.179	15.573	37.9347	0	0	0
tDR-19:43-Glu-CTC-1	53.2405	44.2242	29.3755	43.056	27.3141	43.0893	11.1183	7.73192	14.7018	23.2984	22.8799	0	0	0	0	16.3609	11.6797	59.8968	0	0	0
tDR-19:43-Glu-TTC-1-M2	21.5497	28.7457	21.1777	16.744	19.6661	46.1671	14.295	7.73192	9.90777	13.4414	13.4588	0	0	0	11.1571	0	14.5997	23.2932	0	0	0
tDR-19:43-Gly-GCC-1-M4	67.1845	44.9613	21.1777	49.036	26.2215	32.8299	9.53	7.30237	14.3822	23.2984	26.2446	26.7578	0	0	5.18007	26.1775	11.6797	30.6139	0	0	0
tDR-19:44-Ala-AGC-4-M3	27.8879	0	0	52.624	0	14.3631	44.0762	0	6.0725	11.6492	0	0	0	0	0	51.5369	0	0	0	0	0
tDR-19:44-Arg-CCG-3	20.2821	0	0	16.744	0	0	29.3842	0	0	0	0	0	0	0	0	17.997	0	0	0	0	0
tDR-19:44-Gln-CTG-1-M3	25.3526	18.4267	23.2272	14.352	185.736	12.3112	5.95625	7.30237	8.30974	0	14.1317	0	0	0	5.57854	0	0	7.32073	0	0	0
tDR-19:44-Glu-CTC-1	22.8174	12.5302	21.1777	23.92	99.4232	12.3112	8.73583	4.72506	4.47448	12.5453	13.4588	0	0	0	0	12.2707	0	16.638	0	0	0
tDR-19:44-Glu-TTC-1-M2	34.2261	15.4785	26.6429	25.116	209.772	0	8.33875	0	0	11.6492	7.40232	0	0	0	0	0	0	9.98281	0	0	0
tDR-19:44-Gly-GCC-1-M4	17.7468	0	15.7125	0	16.3884	12.3112	4.36792	10.3092	7.99013	0	15.4776	0	0	0	5.97701	9.81655	0	11.3138	0	0	0
tDR-19:44-His-GTG-2-M2	129.298	25.0604	178.986	157.872	292.807	54.3746	96.4912	17.6116	15.9803	92.2977	35.6657	37.0493	11.6015	0	12.751	152.157	0	15.9725	0	0	0
tDR-19:45-Arg-CCG-3	35.4937	11.7931	8.88098	41.86	0	21.5446	81.4021	9.02058	7.03132	17.9219	0	0	0	0	0	107.164	0	10.6483	0	0	0
tDR-19:45-Arg-CCT-3-M2	26.6203	8.84484	8.19783	34.684	0	0	0	6.44327	4.15487	0	0	0	0	0	0	0	0	8.65177	0	0	0
tDR-19:45-Arg-TCT-1-M4	20.2821	0	0	38.272	0	0	7.1475	0	0	16.1297	11.4399	0	0	0	0	13.0887	0	9.98281	0	0	0
tDR-19:45-Glu-CTC-1	17.7468	14.7414	11.6136	0	0	13.3372	4.765	0	0	0	0	0	0	0	0	0	0	9.31729	0	0	0
tDR-19:46-Arg-CCG-3	51.9729	21.375	10.9304	100.464	0	20.5187	57.9742	5.58417	7.67053	18.818	7.40232	0	8.87172	0	7.57088	67.8978	0	11.9794	0	0	0
tDR-19:46-Arg-CCT-3-M2	62.114	26.5345	10.2473	88.5039	0	26.6743	10.3242	6.87282	10.8666	16.1297	0	0	0	0	0	17.997	13.6263	7.98625	0	0	0
tDR-19:46-Arg-TCT-1-M4	46.9024	13.2673	26.6429	102.856	16.3884	35.9077	21.4425	19.3298	24.9292	43.0125	40.3763	0	0	0	15.9387	53.173	13.6263	23.2932	0	0	0
tDR-19:46-Glu-CTC-1	114.087	80.3406	72.4141	110.032	34.962	101.568	18.2658	23.1958	29.0841	19.7141	27.5904	37.0493	0	0	23.1111	26.9955	23.3594	65.8865	0	0	0
tDR-19:46-Glu-TTC-1-M2	31.6908	10.319	19.8114	21.528	0	0	0	0	8.30974	11.6492	0	0	0	0	0	0	0	7.32073	0	0	0
tDR-19:46-Gly-GCC-1-M4	70.9874	56.0173	36.2071	125.58	37.1471	45.1411	23.0308	18.4707	23.3312	21.5063	37.6845	28.8161	0	0	9.96168	26.9955	10.7064	26.6208	0	0	0
tDR-19:46-Lys-CTT-3-M4	15.2116	0	10.2473	25.116	0	0	0	0	5.43329	0	0	0	0	0	0	0	0	0	0	0	0
tDR-19:48-Arg-CCG-3	22.8174	0	0	39.468	0	0	38.9142	7.30237	0	16.1297	0	0	0	0	4.78161	40.9023	0	0	0	0	0
tDR-19:48-Glu-CTC-1	567.899	548.38	557.452	508.3	434.84	534.512	98.8737	146.907	167.473	172.05	180.347	246.995	0	0	128.705	148.884	179.089	431.923	0	0	0
tDR-19:48-Glu-TTC-1-M2	34.2261	0	15.0293	50.232	44.7951	11.2853	0	0	3.51566	15.2336	0	0	0	0	0	0	0	11.3138	0	0	0
tDR-19:48-Gly-GCC-1-M4	313.105	210.065	410.574	553.748	3095.23	343.688	127.861	170.532	117.934	156.816	372.135	220.238	0	0	102.406	134.16	83.7047	149.077	0	0	0
tDR-19:48-His-GTG-2-M2	60.8463	31.694	23.9103	46.644	24.0364	24.6224	39.3112	16.7525	6.39211	25.9867	27.5904	0	0	0	5.18007	44.9925	0	13.9759	0	0	0
tDR-19:49-Glu-CTC-1	68.4521	42.013	53.969	55.016	28.4066	42.0633	6.75042	9.45013	13.743	0	12.1129	0	0	0	13.1494	0	0	16.638	0	0	0
tDR-19:49-Glu-TTC-1-M2	22.8174	0	12.9799	0	0	12.3112	0	5.15462	5.11369	0	0	0	0	0	0	0	0	0	0	0	0
tDR-19:49-Gly-GCC-1-M4	59.5787	34.6423	76.513	117.208	622.761	55.4005	46.4587	23.6253	18.8567	17.0258	55.8538	0	0	0	18.3295	30.2677	18.4929	33.276	0	0	0
tDR-19:49-His-GTG-2-M2	26.6203	13.2673	0	22.724	15.2959	0	26.6046	6.87282	0	15.2336	9.42113	0	0	0	0	8.99851	0	7.32073	0	0	0
tDR-19:50-Glu-CTC-1	13.944	0	0	0	0	0	0	0	0	0	0	0	0	0	0	0	0	0	0	0	0
tDR-19:50-Gly-GCC-1-M4	35.4937	15.4785	56.0185	81.3279	453.414	19.4928	25.0162	9.87968	11.5058	15.2336	28.2634	0	0	0	5.18007	0	0	0	0	0	0
tDR-19:51-Arg-CCT-3-M2	29.1555	19.9009	20.4946	28.704	0	17.4409	18.2658	7.30237	11.5058	0	12.7858	0	0	0	6.77394	16.3609	0	16.638	0	0	0
tDR-19:51-Gln-CTG-2-M2	19.0145	56.7544	47.1375	20.332	61.1835	61.5561	6.35333	11.5979	11.5058	0	24.8987	24.6995	0	0	11.5556	31.0858	15.573	31.945	0	0	0
tDR-19:51-Lys-CTT-3-M3	50.7053	19.9009	7.51467	51.428	0	24.6224	9.53	0	6.71171	13.4414	7.40232	0	8.87172	0	7.57088	9.81655	0	12.6449	0	0	0
tDR-19:52-Arg-CCT-3-M2	13.944	8.10777	0	20.332	0	0	0	5.58417	0	0	0	0	0	0	0	0	0	0	0	0	0
tDR-19:54-Arg-CCT-3-M2	15.2116	11.7931	12.9799	17.94	0	11.2853	11.9125	0	0	13.4414	0	0	0	0	0	14.7248	0	0	0	0	0
tDR-19:54-Asp-GTC-1	15.2116	0	0	32.292	0	0	12.7067	0	0	19.7141	0	0	0	0	0	17.179	0	0	0	0	0
tDR-19:54-Gly-GCC-1-M4	32.9584	13.2673	19.8114	28.704	20.7587	14.3631	10.3242	9.45013	9.26856	12.5453	8.07525	0	0	0	0	27.8136	11.6797	19.9656	0	0	0
tDR-19:54-His-GTG-2-M2	31.6908	0	0	16.744	0	0	6.75042	0	0	0	0	0	0	0	0	12.2707	0	0	0	0	0
tDR-19:54-iMet-CAT-1	13.944	0	0	15.548	0	0	4.36792	0	0	0	0	0	0	0	0	0	0	0	0	0	0
tDR-19:55-Arg-CCT-3-M2	22.8174	0	0	26.312	12.0182	14.3631	12.7067	0	5.43329	15.2336	0	0	0	0	0	11.4526	0	0	0	0	0
tDR-19:55-Gln-CTG-2-M2	16.4792	0	15.0293	0	18.5736	18.4668	0	4.72506	0	0	11.4399	0	0	0	5.57854	0	0	0	0	0	0
tDR-19:55-Glu-CTC-1	22.8174	11.7931	9.56413	17.94	22.9438	21.5446	0	5.58417	4.15487	0	10.0941	0	0	0	5.18007	0	0	0	0	0	0
tDR-19:55-Gly-GCC-1-M4	31.6908	18.4267	12.9799	25.116	26.2215	19.4928	7.54458	0	0	0	0	0	0	0	4.78161	10.6346	0	12.6449	0	0	0
tDR-19:55-Lys-CTT-3-M2	70.9874	23.5862	47.1375	113.62	50.2579	58.4783	12.7067	9.87968	6.71171	51.0774	16.8234	22.6413	0	0	11.954	24.5414	14.5997	27.2863	0	0	0
tDR-19:55-iMet-CAT-1	96.34	88.4484	38.2565	89.6999	939.604	27.7002	27.3987	20.6185	13.1038	41.2203	37.6845	26.7578	0	0	8.36781	23.7233	12.653	16.638	0	0	0
tDR-19:56-Arg-CCT-3-M2	21.5497	19.1638	39.6228	22.724	12.0182	35.9077	9.92708	10.7388	5.7529	13.4414	14.8046	0	0	0	8.76628	16.3609	0	15.307	0	0	0
tDR-19:56-Gln-CTG-2-M2	304.232	835.837	1697.63	342.056	2592.65	1413.74	221.175	342.352	270.706	93.1938	588.821	652.48	32.0747	129.606	539.923	447.471	192.715	549.72	0	71.5331	0
tDR-19:56-Gln-TTG-1-M2	32.9584	29.4828	65.5826	21.528	64.4612	44.1152	11.1183	11.5979	9.26856	13.4414	28.2634	0	0	0	13.9464	16.3609	0	17.3035	0	0	0
tDR-19:56-Glu-CTC-1	13.944	11.7931	17.762	22.724	18.5736	17.4409	0	5.58417	8.94895	0	0	0	0	0	0	0	0	8.65177	0	0	0
tDR-19:56-Glu-TTC-1-M2	20.2821	0	10.2473	14.352	17.481	0	0	0	0	0	0	0	0	0	0	0	0	7.32073	0	0	0
tDR-19:56-Gly-GCC-1-M3	70.9874	30.2199	81.9783	70.564	163.884	49.2449	22.6337	14.1752	12.4646	20.6102	18.8423	0	0	0	7.96935	20.4512	10.7064	20.6311	0	0	0
tDR-19:56-His-GTG-2-M2	24.085	8.84484	20.4946	34.684	17.481	19.4928	21.0454	4.72506	3.83526	11.6492	14.1317	0	0	0	0	25.3594	0	0	0	0	0
tDR-19:56-Lys-CTT-3-M2	63.3816	36.1164	92.9087	83.7199	65.5538	88.2304	23.4279	31.7868	18.5371	34.9477	49.1245	45.2825	0	0	19.1264	64.6257	0	43.2588	0	0	0
tDR-19:56-SeC-TCA-1	16.4792	0	14.3462	0	15.2959	0	0	0	0	0	0	0	0	0	0	0	0	0	0	0	0
tDR-19:56-iMet-CAT-1	112.819	43.4871	134.581	95.6799	362.731	59.5042	43.2821	33.0755	37.0742	55.5578	78.0608	53.5157	0	0	16.3372	41.7204	16.5463	23.2932	0	0	0
tDR-19:57-Arg-CCT-3-M2	31.6908	51.5949	16.3957	22.724	0	31.804	19.8542	11.1683	13.4234	0	23.5528	28.8161	0	0	11.5556	10.6346	14.5997	24.6243	0	0	0
tDR-19:57-Gln-CTG-2-M2	29.1555	38.3276	37.5734	41.86	31.6843	53.3486	12.7067	16.7525	12.7842	0	48.4515	32.9327	0	0	12.751	42.5384	15.573	24.6243	0	0	0
tDR-19:57-Glu-TTC-1-M2	16.4792	0	0	15.548	0	14.3631	4.765	0	0	0	0	0	0	0	0	0	0	7.32073	0	0	0
tDR-19:57-Gly-GCC-1-M3	474.094	140.043	107.255	492.752	87.405	229.809	59.9596	32.6459	61.6838	114.7	60.5644	59.6906	0	0	33.4713	100.62	36.9858	95.1694	0	0	0
tDR-19:57-His-GTG-2-M2	38.029	25.7974	13.663	35.88	18.5736	25.6484	52.415	11.5979	9.26856	13.4414	29.6093	0	0	0	9.56321	35.176	0	8.65177	0	0	0
tDR-19:57-Lys-CTT-2	40.5642	39.8018	40.9891	28.704	20.7587	36.9337	14.6921	24.914	23.9704	9.85704	69.9855	61.7489	0	0	12.751	14.7248	0	23.9587	0	0	0
tDR-19:57-Lys-CTT-3-M2	54.5082	47.1725	23.9103	88.5039	36.0546	97.4638	13.8979	19.3298	19.1763	26.8828	51.8162	28.8161	0	0	19.9234	15.5429	30.1726	61.2279	0	0	0
tDR-19:57-iMet-CAT-1	31.6908	14.0043	15.7125	32.292	48.0728	12.3112	15.0892	6.01372	7.03132	14.3375	20.1881	0	0	0	0	0	0	8.65177	0	0	0
tDR-19:58-Arg-ACG-1	20.2821	22.1121	0	16.744	0	14.3631	39.7083	4.72506	0	0	0	0	0	0	7.17241	54.8091	0	9.31729	0	0	0
tDR-19:58-Asp-GTC-1	15.2116	9.58191	8.19783	29.9	0	0	5.55917	5.58417	5.11369	9.85704	11.4399	0	0	0	0	0	0	0	0	0	0
tDR-19:58-Gln-CTG-2-M2	169.863	176.897	118.185	159.068	79.7571	162.098	68.6954	47.6802	55.6113	27.7789	131.896	78.2152	14.3312	0	34.6667	251.958	65.2118	101.825	0	0	0
tDR-19:58-Glu-CTC-1	19.0145	8.10777	13.663	19.136	0	14.3631	0	0	6.39211	0	0	0	0	0	0	0	0	0	0	0	0
tDR-19:58-Glu-TTC-1-M2	36.7613	20.638	21.1777	23.92	0	22.5706	10.7212	8.59103	6.0725	18.818	20.8611	0	0	0	0	13.0887	12.653	17.9691	0	0	0
tDR-19:58-Gly-GCC-1-M2	327.049	78.8665	77.8793	437.736	39.3323	124.138	53.2092	20.6185	31.0017	93.1938	47.1056	61.7489	0	0	14.3448	62.1715	15.573	51.2451	0	0	0
tDR-19:58-Gly-GCC-4	26.6203	0	0	28.704	0	0	0	0	0	0	0	0	0	0	0	0	0	0	0	0	0
tDR-19:58-His-GTG-2-M2	35.4937	16.2155	0	63.388	0	20.5187	46.4587	9.87968	7.35092	43.9086	14.1317	0	0	0	7.17241	52.355	12.653	0	0	0	0
tDR-19:58-Lys-CTT-3-M2	57.0434	28.0087	32.7913	76.5439	14.2033	46.1671	11.9125	16.7525	18.8567	25.0906	35.6657	32.9327	0	0	9.96168	13.9068	15.573	26.6208	0	0	0
tDR-19:58-iMet-CAT-1	54.5082	18.4267	25.2766	69.368	28.4066	28.7262	23.0308	8.16148	9.90777	24.1945	26.2446	0	0	0	0	13.9068	0	16.638	0	0	0
tDR-19:59-Gln-CTG-2-M2	34.2261	14.0043	10.9304	28.704	14.2033	13.3372	6.75042	0	4.47448	0	10.767	0	0	0	0	29.4497	0	8.65177	0	0	0
tDR-19:59-Gly-GCC-1-M2	134.369	23.5862	25.2766	154.284	40.4248	29.7521	13.8979	7.30237	6.71171	33.1555	14.8046	22.6413	0	0	5.18007	31.9038	0	13.3104	0	0	0
tDR-19:59-iMet-CAT-1	20.2821	22.1121	26.6429	43.056	49.1653	20.5187	17.4717	10.7388	8.94895	16.1297	21.534	0	0	0	5.57854	13.9068	0	20.6311	0	0	0
tDR-19:60-Gln-CTG-2-M2	50.7053	19.1638	21.1777	39.468	116.904	13.3372	8.73583	4.72506	3.83526	0	0	0	0	0	4.78161	24.5414	0	7.98625	0	0	0
tDR-19:60-Glu-TTC-1-M2	29.1555	29.4828	15.0293	57.408	49.1653	20.5187	39.3112	11.1683	9.58816	25.9867	22.2069	0	0	0	7.96935	40.0843	14.5997	23.2932	0	0	0
tDR-19:60-Gly-GCC-1-M2	340.993	106.875	86.0772	459.264	378.027	105.671	75.8429	31.7868	27.1665	105.739	37.0116	53.5157	0	0	28.2912	112.072	33.0925	46.5864	0	0	0
tDR-19:60-His-GTG-2-M2	34.2261	11.056	8.88098	29.9	36.0546	11.2853	42.4879	0	3.83526	17.0258	0	0	0	0	0	40.0843	0	0	0	0	0
tDR-19:60-Lys-CTT-3-M2	38.029	50.1207	35.5239	75.3479	30.5918	44.1152	25.4133	18.0412	13.1038	29.5711	59.2185	30.8744	0	0	16.3372	41.7204	37.9591	39.9312	0	0	0
tDR-19:60-iMet-CAT-1	22.8174	14.0043	15.0293	27.508	0	21.5446	19.4571	5.15462	10.2274	11.6492	12.1129	37.0493	0	0	0	22.0872	10.7064	7.98625	0	0	0
tDR-19:61-Gln-CTG-2-M2	97.6077	82.5518	49.187	84.9159	103.793	66.6858	32.5608	21.048	18.8567	16.1297	47.7786	63.8072	0	21.0609	19.9234	98.9836	22.3861	38.6002	0	0	0
tDR-19:61-Gly-GCC-1-M2	109.016	56.7544	60.8005	184.184	512.412	57.4524	25.4133	18.9003	16.6195	34.9477	51.1433	26.7578	0	0	8.76628	19.6331	19.4662	21.9622	0	0	0
tDR-19:61-His-GTG-2-M2	27.8879	38.3276	15.0293	50.232	163.884	41.0374	39.3112	10.3092	8.94895	15.2336	22.8799	0	0	0	17.1341	49.9008	24.3328	17.3035	0	0	0
tDR-19:62-Gln-CTG-2-M2	35.4937	32.4311	14.3462	28.704	379.119	20.5187	11.9125	9.02058	8.94895	0	23.5528	0	0	0	7.57088	40.0843	0	23.9587	0	0	0
tDR-19:62-Glu-TTC-1-M2	20.2821	37.5906	13.663	19.136	265.493	23.5965	13.8979	6.01372	3.83526	0	16.8234	0	0	0	7.57088	15.5429	10.7064	9.31729	0	0	0
tDR-19:62-Gly-GCC-1-M2	77.3256	32.4311	32.1081	65.78	361.638	28.7262	6.35333	8.59103	9.90777	22.4024	31.6281	0	0	0	14.3448	13.9068	0	15.307	0	0	0
tDR-19:62-His-GTG-2-M2	17.7468	11.056	0	33.488	20.7587	15.389	15.8833	0	6.71171	18.818	11.4399	0	0	0	6.37548	13.9068	0	0	0	0	0
tDR-19:62-iMet-CAT-1	97.6077	242.496	224.074	205.712	3690.68	114.905	386.362	84.6216	90.1287	52.8696	331.085	135.848	0	0	49.8084	32.7218	36.9858	71.8762	0	0	0
tDR-19:63-Gln-CTG-2-M2	13.944	24.3233	18.4451	16.744	117.997	28.7262	5.55917	7.73192	7.99013	0	35.6657	0	0	0	11.5556	13.0887	0	11.3138	0	0	0
tDR-19:63-Gly-GCC-1-M2	67.1845	24.3233	25.9598	120.796	293.899	34.8818	16.2804	11.1683	10.2274	0	39.7033	0	0	0	4.38314	8.99851	12.653	19.9656	0	0	0
tDR-19:63-His-GTG-2-M2	29.1555	19.1638	0	19.136	15.2959	25.6484	15.4862	0	3.51566	17.0258	8.07525	0	0	0	7.96935	0	0	0	0	0	0
tDR-19:64-Gln-CTG-2-M2	19.0145	36.8535	36.8902	17.94	33.8694	76.9451	7.94167	23.6253	24.29	0	57.8727	30.8744	0	0	21.1188	9.81655	11.6797	28.6174	0	0	0
tDR-19:66-Arg-CCG-3	27.8879	17.6897	14.3462	38.272	0	17.4409	27.3987	5.58417	3.51566	11.6492	8.07525	0	0	0	6.37548	18.8151	0	0	0	0	0
tDR-19:66-Gln-CTG-2-M2	13.944	19.1638	17.762	0	13.1108	16.415	5.16208	10.7388	7.67053	0	35.6657	0	0	0	0	9.81655	0	12.6449	0	0	0
tDR-19:66-His-GTG-2-M2	31.6908	16.9526	0	31.096	0	0	21.8396	0	0	13.4414	0	0	0	0	0	13.0887	0	7.32073	0	0	0
tDR-19:67-Gln-CTG-2-M2	15.2116	11.056	8.19783	0	12.0182	0	0	9.02058	5.7529	0	22.2069	0	0	0	0	0	0	0	0	0	0
tDR-19:67-Glu-CTC-1	16.4792	14.0043	21.8609	15.548	31.6843	23.5965	0	0	4.15487	0	8.07525	0	0	0	0	0	0	0	0	0	0
tDR-19:67-His-GTG-2-M2	21.5497	0	0	0	0	0	0	0	0	0	0	0	0	0	0	0	0	0	0	0	0
tDR-19:e21-SeC-TCA-1	20.2821	8.10777	41.6723	14.352	102.701	0	17.8687	6.87282	5.43329	10.7531	16.1505	0	0	0	0	0	0	0	0	0	0
tDR-19:e3-SeC-TCA-1	13.944	10.319	23.9103	0	0	0	15.4862	5.15462	0	26.8828	0	0	0	0	4.78161	12.2707	0	0	0	0	0
tDR-1:23-Val-AAC-1-M4	34.2261	79.6035	420.139	123.188	328.861	239.043	201.321	60.9963	72.2308	69.8953	177.656	218.179	8.18928	0	56.1839	58.8993	38.9324	77.8659	0	0	0
tDR-1:32-Gly-GCC-2-M3	16.4792	9.58191	15.7125	25.116	0	15.389	20.6483	10.3092	10.8666	13.4414	8.07525	0	0	0	11.954	27.8136	0	19.9656	191.266	160.95	0
tDR-1:32-Pro-AGG-1-M3	13.944	0	0	0	0	15.389	12.7067	0	0	0	0	0	0	0	6.37548	0	0	0	0	0	0
tDR-1:33-Asp-GTC-1-M2	15.2116	0	0	0	0	0	0	0	0	0	0	0	0	0	0	0	0	0	0	0	0
tDR-1:33-Gly-GCC-2-M3	53.2405	13.2673	17.762	0	0	0	6.35333	0	8.94895	11.6492	0	0	47.7708	40.5018	11.5556	35.994	30.1726	17.3035	176.052	700.428	0
tDR-1:33-Lys-CTT-3	39.2966	0	9.56413	21.528	14.2033	12.3112	11.1183	0	4.15487	13.4414	0	0	23.203	0	15.5402	17.997	0	7.98625	221.695	321.899	0
tDR-1:34-Gly-GCC-2-M3	22.8174	12.5302	7.51467	0	0	0	4.765	6.44327	13.1038	0	0	0	18.4259	0	7.96935	0	0	0	278.206	110.28	0
tDR-1:35-Asp-GTC-1-M2	39.2966	19.9009	20.4946	28.704	0	21.5446	10.7212	5.58417	3.51566	0	14.8046	0	19.1083	0	9.16475	17.179	0	8.65177	26.0818	50.6693	0
tDR-1:35-Glu-CTC-1	20.2821	22.8492	10.2473	13.156	0	18.4668	12.7067	6.44327	4.79408	0	8.07525	0	46.4059	0	13.9464	31.9038	0	15.307	0	0	0
tDR-1:35-Gly-GCC-2-M3	67.1845	44.2242	30.0587	21.528	16.3884	18.4668	5.16208	9.02058	9.58816	17.0258	12.7858	0	140.583	71.2831	58.5747	13.0887	17.5196	10.6483	771.586	256.327	249.9
tDR-1:35-Lys-CTT-2	73.5227	9.58191	25.9598	0	0	0	0	0	0	0	0	0	0	0	0	0	0	0	0	0	0
tDR-1:35-Lys-CTT-3	173.666	17.6897	40.9891	34.684	0	15.389	5.55917	0	0	0	0	0	7.50684	0	4.38314	9.81655	0	0	0	0	0
tDR-1:35-Lys-TTT-1	24.085	0	0	34.684	0	0	10.3242	0	0	9.85704	7.40232	0	0	0	5.18007	8.99851	0	0	0	0	0
tDR-1:36-Asp-GTC-1-M2	44.3671	23.5862	43.7217	39.468	29.4992	17.4409	9.53	6.44327	4.79408	12.5453	10.0941	0	302.321	98.8244	48.613	143.976	152.81	40.5968	223.869	122.202	0
tDR-1:36-Glu-CTC-1	26.6203	18.4267	57.3848	0	159.514	22.5706	10.3242	6.87282	4.79408	0	0	0	88.0348	19.4409	16.7356	508.825	88.5712	33.9415	28.2553	0	0
tDR-1:36-Glu-TTC-1	30.4232	30.9569	34.8408	19.136	133.293	35.9077	5.16208	6.44327	5.11369	16.1297	11.4399	0	135.806	131.226	43.0345	77.7144	84.678	25.9553	249.951	0	210.442
tDR-1:36-Glu-TTC-2	22.8174	12.5302	26.6429	14.352	78.6645	18.4668	0	4.72506	0	0	0	0	116.015	113.405	27.4942	34.3579	53.5321	20.6311	349.931	0	355.122
tDR-1:36-Gly-GCC-2-M3	237.047	129.724	137.314	111.228	62.2761	34.8818	10.3242	12.457	10.547	68.9992	34.3198	45.2825	730.894	289.993	257.808	199.603	271.554	157.063	365.145	77.4942	276.206
tDR-1:36-Lys-CTT-2	19.0145	0	9.56413	0	0	0	0	0	0	0	0	0	0	0	0	0	0	0	0	0	0
tDR-1:36-Lys-CTT-3	73.5227	12.5302	18.4451	20.332	0	0	6.75042	0	0	0	0	0	9.55416	0	0	0	0	0	0	0	0
tDR-1:36-Lys-TTT-1	44.3671	13.2673	12.2967	25.116	0	0	4.36792	0	0	0	0	0	13.6488	0	6.77394	0	0	0	0	0	0
tDR-1:37-Arg-TCT-2-M3	16.4792	19.9009	15.7125	21.528	0	17.4409	8.73583	8.16148	8.30974	9.85704	0	22.6413	0	0	5.18007	0	0	0	0	0	0
tDR-1:37-Gly-GCC-2-M3	13.944	0	8.88098	16.744	0	0	0	0	0	0	0	0	0	0	0	0	0	0	0	0	0
tDR-1:37-Tyr-GTA-3-M2	22.8174	12.5302	21.1777	0	0	21.5446	5.95625	11.1683	12.145	0	7.40232	0	0	0	9.96168	0	0	0	0	0	0
tDR-1:45-Gln-CTG-1-M3	30.4232	19.9009	32.7913	35.88	0	40.0115	16.2804	10.3092	14.0626	12.5453	32.301	24.6995	0	0	14.7433	19.6331	21.4128	32.6105	0	0	0
tDR-1:46-Gln-CTG-1-M3	22.8174	15.4785	10.2473	29.9	0	13.3372	12.3096	7.30237	7.03132	0	17.4964	0	0	0	0	11.4526	0	0	0	0	0
tDR-1:48-Gln-CTG-1	17.7468	8.10777	0	21.528	0	11.2853	0	0	4.47448	0	15.4776	0	0	0	0	0	0	7.98625	0	0	0
tDR-1:48-Gln-CTG-2-M2	96.34	39.8018	24.5935	105.248	22.9438	70.7895	34.9433	22.3367	24.9292	45.7008	53.1621	41.1659	10.2366	0	19.5249	25.3594	17.5196	47.252	0	0	0
tDR-1:48-Glu-CTC-1	97.6077	148.151	109.304	234.416	100.516	204.161	48.0471	59.2781	46.6624	38.532	60.5644	72.0403	0	0	58.1762	56.4452	76.8915	163.053	0	0	0
tDR-1:48-Gly-CCC-1	17.7468	0	0	21.528	0	0	0	0	0	0	0	0	0	0	0	0	0	0	0	0	0
tDR-1:48-Gly-GCC-2-M3	144.51	431.923	198.114	299	91.7753	381.648	247.78	261.597	176.103	156.816	490.572	203.771	0	0	204.015	276.5	82.7314	246.243	0	0	0
tDR-1:49-Gln-CTG-2-M2	124.228	162.892	83.3446	169.832	78.6645	221.602	121.11	73.4533	85.6542	107.531	139.298	158.489	13.6488	37.2616	96.4291	82.6227	59.3719	153.735	0	0	0
tDR-20:38-His-GTG-2-M2	16.4792	14.0043	21.1777	0	0	13.3372	20.6483	6.01372	5.7529	14.3375	9.42113	0	0	0	5.57854	24.5414	0	11.3138	0	0	0
tDR-20:39-Glu-CTC-1	59.5787	53.8061	62.1668	84.9159	31.6843	89.2563	22.2367	23.1958	20.1351	21.5063	27.5904	47.3408	0	0	20.7203	58.0813	23.3594	49.914	0	0	0
tDR-20:39-Glu-TTC-1-M2	51.9729	44.9613	31.425	62.192	27.3141	47.193	24.2221	18.0412	12.4646	25.0906	24.2258	0	0	0	13.5479	21.2692	12.653	34.6071	0	0	0
tDR-20:39-Gly-GCC-1-M4	588.181	832.152	291.023	599.196	120.182	297.521	89.7408	73.0237	129.44	79.7524	101.614	240.821	8.87172	0	62.5594	126.797	122.637	254.894	0	0	0
tDR-20:40-Cys-GCA-1-M19	95.0724	25.7974	168.055	26.312	18.5736	25.6484	9.53	0	5.43329	13.4414	0	0	0	0	14.7433	50.7189	0	8.65177	0	0	0
tDR-20:40-Glu-CTC-1	82.3961	67.0734	47.1375	75.3479	39.3323	83.1007	28.59	17.1821	25.5684	10.7531	22.2069	26.7578	0	0	25.9004	26.9955	17.5196	59.8968	0	0	0
tDR-20:40-Glu-TTC-1-M2	103.946	102.453	119.552	120.796	89.5902	105.671	34.9433	28.7799	27.1665	65.4149	51.8162	0	0	0	36.659	63.8076	27.2527	83.1901	0	0	0
tDR-20:40-Gly-GCC-1-M4	96.34	66.3363	68.9984	106.444	32.7769	43.0893	17.4717	11.5979	17.2587	37.636	15.4776	32.9327	0	0	7.57088	29.4497	12.653	27.2863	0	0	0
tDR-20:41-Arg-TCT-1-M4	27.8879	9.58191	32.1081	51.428	300.455	28.7262	14.295	12.0274	8.62934	17.0258	31.6281	43.2242	0	0	6.77394	22.0872	18.4929	17.3035	0	0	0
tDR-20:41-Gln-CTG-1-M3	103.946	824.044	284.874	107.64	780.09	339.584	81.4021	127.147	88.2111	26.8828	191.114	244.937	8.18928	42.1219	212.782	117.799	167.409	235.594	0	0	0
tDR-20:41-Glu-CTC-1	29.1555	26.5345	38.9397	34.684	28.4066	45.1411	10.7212	10.3092	11.1862	0	9.42113	0	0	0	9.56321	17.997	0	28.6174	0	0	0
tDR-20:41-Glu-TTC-1-M2	40.5642	22.8492	15.0293	27.508	0	26.6743	8.33875	8.59103	8.30974	14.3375	16.8234	22.6413	0	0	10.3601	0	13.6263	28.6174	0	0	0
tDR-20:41-Gly-GCC-1-M4	262.4	313.992	187.867	321.724	95.053	219.55	50.8267	93.2126	94.6032	71.6875	148.719	168.78	0	0	55.387	94.8934	97.331	198.325	0	0	0
tDR-20:41-His-GTG-2-M2	145.778	97.2932	383.248	81.3279	166.07	221.602	111.58	39.5187	33.8782	100.363	81.4255	129.673	0	0	43.8314	235.597	41.8523	81.1935	0	0	0
tDR-20:41-Lys-CTT-3-M6	36.7613	8.10777	25.2766	22.724	99.4232	0	0	0	0	0	0	0	0	0	0	0	0	9.98281	0	0	0
tDR-20:41-iMet-CAT-1-M2	15.2116	49.3837	40.306	14.352	60.091	75.9192	23.4279	9.45013	12.7842	14.3375	7.40232	24.6995	0	0	23.1111	14.7248	0	14.6415	0	0	0
tDR-20:42-Arg-CCT-3-M2	24.085	10.319	12.9799	20.332	0	14.3631	4.36792	4.72506	8.94895	0	0	0	0	0	0	0	0	12.6449	0	0	0
tDR-20:42-Glu-CTC-1	248.456	129.724	197.431	275.08	102.701	229.809	53.2092	54.9826	58.1682	55.5578	61.2373	90.565	24.5678	19.4409	99.6168	71.9881	46.7189	109.811	0	0	0
tDR-20:42-Glu-TTC-1-M2	29.1555	8.84484	19.8114	28.704	0	15.389	7.1475	6.44327	4.47448	10.7531	10.767	0	0	0	0	0	0	10.6483	0	0	0
tDR-20:42-Gly-GCC-1-M4	121.693	29.4828	44.4049	70.564	17.481	29.7521	16.2804	12.8865	18.2175	21.5063	26.9175	0	0	0	11.1571	21.2692	20.4395	43.2588	0	0	0
tDR-20:42-Lys-CTT-3-M6	632.548	615.453	493.236	572.884	9738.01	147.735	64.3275	132.731	109.305	130.83	154.103	179.072	27.2976	22.681	144.644	157.883	179.089	246.243	0	41.7277	0
tDR-20:43-Gln-CTG-1-M3	49.4376	418.656	103.156	28.704	44.7951	92.3341	7.94167	36.9414	37.7134	0	76.7149	43.2242	0	0	26.6973	13.9068	41.8523	73.8728	0	0	0
tDR-20:43-Glu-CTC-1	160.989	122.354	98.3739	175.812	87.405	148.761	41.6937	53.6939	63.6015	36.7399	69.9855	43.2242	0	0	47.4176	45.8106	52.5587	85.8521	0	0	0
tDR-20:43-Glu-TTC-1-M2	38.029	47.9095	25.2766	47.84	27.3141	72.8414	19.06	15.4638	18.2175	0	32.974	37.0493	0	0	19.9234	10.6346	26.2794	45.9209	0	0	0
tDR-20:43-Gly-GCC-1-M4	344.796	196.798	170.105	304.98	64.4612	156.968	46.8558	55.4121	75.7465	68.1032	98.2489	102.915	0	0	28.2912	88.349	57.4253	151.073	0	0	0
tDR-20:43-His-GTG-2-M2	16.4792	0	0	0	0	0	6.35333	0	0	0	0	0	0	0	0	0	0	9.31729	0	0	0
tDR-20:44-Gln-CTG-1-M3	15.2116	13.2673	19.8114	0	37.1471	12.3112	0	0	4.15487	0	8.07525	0	0	0	0	0	0	0	0	0	0
tDR-20:44-Glu-CTC-1	29.1555	16.2155	22.544	22.724	72.1092	16.415	9.53	7.30237	7.67053	0	15.4776	0	0	0	0	11.4526	13.6263	15.307	0	0	0
tDR-20:44-Glu-TTC-1-M2	25.3526	0	7.51467	19.136	27.3141	0	6.75042	0	3.83526	0	7.40232	0	0	0	0	0	0	0	0	0	0
tDR-20:44-Gly-GCC-1-M4	102.678	75.1811	56.7016	127.972	22.9438	78.997	21.4425	34.7937	41.2291	38.532	45.7598	45.2825	0	0	21.1188	22.0872	22.3861	37.2691	0	0	0
tDR-20:44-His-GTG-2-M2	154.651	22.8492	183.085	106.444	62.2761	93.3601	52.415	12.457	7.03132	88.7133	16.8234	43.2242	7.50684	0	7.17241	111.254	0	15.9725	0	0	0
tDR-20:45-Arg-CCG-3	20.2821	0	0	29.9	0	0	26.2075	6.01372	3.83526	9.85704	0	0	0	0	0	23.7233	0	7.98625	0	0	0
tDR-20:45-Arg-TCT-1-M4	13.944	0	0	19.136	0	14.3631	0	0	4.15487	0	8.07525	0	0	0	0	0	0	0	0	0	0
tDR-20:45-Glu-CTC-1	21.5497	0	8.19783	0	0	12.3112	5.55917	0	6.39211	0	9.42113	0	0	0	0	0	0	7.32073	0	0	0
tDR-20:45-Gly-GCC-1-M4	34.2261	14.7414	0	39.468	0	13.3372	0	0	6.39211	0	7.40232	0	0	0	0	8.99851	0	11.3138	0	0	0
tDR-20:45-His-GTG-2-M2	29.1555	0	0	0	0	0	4.36792	0	0	0	0	0	0	0	0	0	0	0	0	0	0
tDR-20:46-Arg-CCG-3	19.0145	9.58191	8.19783	43.056	0	0	27.3987	6.87282	3.51566	16.1297	0	0	0	0	5.57854	27.8136	12.653	0	0	0	0
tDR-20:46-Arg-CCT-3-M2	20.2821	0	0	23.92	0	0	0	0	3.51566	9.85704	0	0	0	0	0	0	0	0	0	0	0
tDR-20:46-Arg-TCT-1-M4	27.8879	23.5862	18.4451	63.388	20.7587	17.4409	12.7067	12.457	21.094	14.3375	25.5716	22.6413	0	0	7.17241	20.4512	0	32.6105	0	0	0
tDR-20:46-Glu-CTC-1	124.228	90.6596	58.0679	141.128	29.4992	81.0489	15.8833	24.0549	17.2587	18.818	26.9175	45.2825	0	0	13.9464	17.997	19.4662	65.8865	0	0	0
tDR-20:46-Glu-TTC-1-M2	25.3526	11.056	17.762	20.332	0	14.3631	0	6.44327	4.47448	11.6492	0	0	0	0	0	0	0	7.98625	0	0	0
tDR-20:46-Gly-GCC-1-M4	160.989	100.241	55.3353	277.472	38.2397	81.0489	40.5025	48.9689	33.239	74.3758	101.614	57.6323	0	0	25.1034	62.1715	32.1192	40.5968	0	0	0
tDR-20:46-Lys-CTT-3-M4	16.4792	0	9.56413	33.488	14.2033	0	0	0	0	0	0	0	0	0	0	0	0	0	0	0	0
tDR-20:46-iMet-CAT-1-M2	16.4792	0	0	0	0	0	0	0	0	0	0	0	0	0	0	0	0	0	0	0	0
tDR-20:48-Gln-CTG-2-M2	21.5497	23.5862	23.9103	0	0	24.6224	0	6.87282	11.5058	0	16.1505	0	0	0	5.18007	0	0	12.6449	0	0	0
tDR-20:48-Glu-CTC-1	651.563	609.557	477.523	511.888	296.085	498.604	77.8283	139.175	144.781	160.401	206.592	228.471	0	0	139.464	134.978	164.489	409.295	0	0	0
tDR-20:48-Glu-TTC-1-M2	237.047	56.0173	80.612	257.14	76.4794	77.9711	29.7812	31.7868	27.1665	120.077	53.1621	37.0493	8.87172	0	16.3372	31.0858	18.4929	76.5349	0	0	0
tDR-20:48-Gly-GCC-1-M4	318.176	365.587	224.757	589.628	406.433	341.636	78.2254	179.552	123.048	142.479	337.142	183.188	0	0	76.5057	121.071	98.3043	196.994	0	0	0
tDR-20:48-His-GTG-2-M2	72.255	29.4828	19.1283	40.664	0	14.3631	39.3112	12.457	15.9803	33.1555	35.6657	26.7578	0	0	5.57854	64.6257	0	25.2898	0	0	0
tDR-20:49-Glu-TTC-1-M2	32.9584	8.84484	8.88098	22.724	0	11.2853	0	4.72506	3.83526	0	0	0	0	0	0	0	0	9.98281	0	0	0
tDR-20:49-Gly-GCC-1-M4	158.454	83.2889	89.4929	251.16	155.144	101.568	54.0033	36.9414	40.2703	44.8047	52.4891	32.9327	0	0	18.3295	70.352	29.1993	58.5658	0	0	0
tDR-20:49-His-GTG-2-M2	27.8879	14.0043	0	17.94	0	13.3372	14.6921	5.58417	3.83526	10.7531	14.8046	0	0	0	0	9.81655	0	0	0	0	0
tDR-20:50-Gly-GCC-1-M4	131.834	44.2242	40.9891	137.54	111.441	70.7895	28.1929	21.048	17.5783	13.4414	40.3763	26.7578	0	0	11.5556	35.994	15.573	31.945	0	0	0
tDR-20:50-Lys-CTT-3-M3	13.944	0	0	0	0	0	0	0	0	0	0	0	0	0	0	0	0	0	0	0	0
tDR-20:51-Arg-CCT-3-M2	21.5497	9.58191	0	26.312	0	0	14.295	0	6.39211	10.7531	0	0	0	0	5.57854	9.81655	0	12.6449	0	0	0
tDR-20:51-Gly-GCC-1-M4	38.029	27.2716	22.544	62.192	16.3884	22.5706	9.92708	8.16148	9.90777	12.5453	15.4776	0	0	0	5.18007	0	0	17.9691	0	0	0
tDR-20:51-Lys-CTT-3-M3	38.029	16.2155	7.51467	71.7599	14.2033	24.6224	12.7067	11.5979	12.4646	38.532	16.1505	0	0	0	15.1418	15.5429	11.6797	15.307	0	0	0
tDR-20:52-Arg-CCT-3-M2	16.4792	0	0	0	0	0	0	0	0	0	0	0	0	0	0	0	0	7.32073	0	0	0
tDR-20:52-Gly-GCC-1-M4	72.255	35.3794	23.9103	47.84	19.6661	32.8299	4.765	8.59103	11.5058	0	18.1693	0	0	0	5.18007	13.0887	0	19.3001	0	0	0
tDR-20:52-Lys-CTT-3-M2	21.5497	0	0	32.292	12.0182	0	0	0	0	0	0	0	0	0	0	0	0	0	0	0	0
tDR-20:53-Gly-GCC-1-M4	41.8319	28.0087	28.6924	53.82	24.0364	49.2449	9.92708	8.16148	13.4234	0	18.8423	0	0	0	14.7433	26.1775	15.573	43.9244	0	0	0
tDR-20:53-Lys-CTT-3-M2	20.2821	8.84484	10.2473	15.548	14.2033	0	0	5.58417	4.79408	12.5453	0	0	0	0	0	0	0	0	0	0	0
tDR-20:54-Asp-GTC-1	16.4792	0	0	25.116	0	0	0	0	0	0	0	0	0	0	4.38314	12.2707	0	0	0	0	0
tDR-20:54-Gly-GCC-1-M4	167.327	108.349	91.5424	208.104	51.3505	106.697	32.9579	18.9003	21.7332	25.9867	48.4515	57.6323	0	0	18.728	70.352	38.9324	51.2451	0	0	0
tDR-20:54-His-GTG-2-M2	13.944	0	0	13.156	0	0	7.54458	0	3.51566	0	9.42113	0	0	0	0	17.997	0	0	0	0	0
tDR-20:54-iMet-CAT-1	13.944	0	0	25.116	0	0	6.35333	0	0	12.5453	0	0	0	0	0	0	0	0	0	0	0
tDR-20:55-Gly-GCC-1-M4	55.7758	38.3276	21.1777	88.5039	18.5736	43.0893	13.1037	5.15462	8.94895	17.0258	18.8423	0	0	0	9.16475	24.5414	14.5997	21.2967	0	0	0
tDR-20:55-Lys-CTT-2	69.7198	118.668	77.8793	35.88	621.668	31.804	36.1346	24.4844	31.6409	43.0125	55.1809	37.0493	0	0	18.3295	23.7233	16.5463	29.2829	0	0	0
tDR-20:55-Lys-CTT-3-M2	181.271	125.302	126.383	251.16	940.697	111.827	46.0617	41.6665	26.8469	322.594	68.6397	67.9238	0	0	39.0498	71.9881	57.4253	97.8315	0	0	0
tDR-20:55-iMet-CAT-1	86.199	17.6897	11.6136	53.82	63.3686	0	4.36792	0	7.35092	25.0906	13.4588	22.6413	0	0	0	13.9068	0	7.32073	0	0	0
tDR-20:56-Arg-CCG-3	16.4792	0	12.9799	0	0	0	12.7067	0	0	0	0	0	0	0	0	11.4526	0	0	0	0	0
tDR-20:56-Arg-CCT-3-M2	26.6203	36.8535	45.088	34.684	37.1471	29.7521	21.4425	15.0343	10.2274	16.1297	22.2069	34.991	0	0	12.3525	23.7233	0	24.6243	0	0	0
tDR-20:56-Gln-CTG-2-M2	258.597	885.958	2518.1	204.516	1718.6	1760.5	135.008	381.871	246.735	85.1289	577.381	782.152	34.122	119.885	598.099	269.137	266.687	590.982	0	110.28	0
tDR-20:56-Gln-TTG-1-M2	25.3526	27.2716	53.2859	15.548	91.7753	49.2449	7.94167	11.1683	9.58816	0	20.8611	39.1076	0	0	15.9387	13.0887	0	17.9691	0	0	0
tDR-20:56-Glu-CTC-1	26.6203	0	7.51467	0	0	15.389	0	0	0	0	0	0	0	0	0	0	0	0	0	0	0
tDR-20:56-Glu-TTC-1-M2	13.944	10.319	17.0788	17.94	0	0	0	0	4.15487	11.6492	0	0	0	0	0	0	0	0	0	0	0
tDR-20:56-Gly-GCC-1-M3	65.9169	8.10777	31.425	60.996	28.4066	42.0633	9.53	7.30237	6.0725	15.2336	10.767	0	0	0	5.18007	9.81655	0	7.32073	0	0	0
tDR-20:56-His-GTG-2-M2	26.6203	13.2673	15.0293	14.352	0	0	13.5008	0	0	16.1297	10.0941	0	0	0	0	17.997	0	0	0	0	0
tDR-20:56-Lys-CTT-2	36.7613	109.086	101.79	26.312	411.896	35.9077	17.4717	40.8074	26.5272	34.0516	63.9291	63.8072	0	0	25.9004	16.3609	18.4929	30.6139	0	0	0
tDR-20:56-Lys-CTT-3-M2	163.525	131.935	231.589	190.164	727.647	164.15	58.7683	71.7351	63.9211	232.984	96.903	125.556	9.55416	0	74.1149	119.435	42.8256	92.5074	0	0	0
tDR-20:56-iMet-CAT-1	53.2405	28.7457	29.3755	59.8	42.61	23.5965	17.0746	18.0412	15.3411	39.4281	25.5716	24.6995	0	0	5.57854	17.997	0	15.9725	0	0	0
tDR-20:57-Arg-CCT-3-M2	40.5642	78.1294	35.5239	34.684	0	47.193	28.9871	17.6116	15.3411	11.6492	25.5716	24.6995	0	0	26.2988	13.9068	19.4662	35.9381	0	0	0
tDR-20:57-Gln-CTG-2-M2	54.5082	55.2802	37.5734	34.684	34.962	52.3227	13.5008	23.1958	17.5783	0	53.835	26.7578	0	0	8.76628	24.5414	18.4929	32.6105	0	0	0
tDR-20:57-Gly-GCC-1-M3	157.186	53.8061	43.7217	163.852	21.8513	63.608	7.54458	19.7594	19.1763	26.8828	24.8987	0	0	0	5.97701	19.6331	14.5997	24.6243	0	0	0
tDR-20:57-His-GTG-2-M2	32.9584	9.58191	7.51467	27.508	0	0	23.0308	6.87282	7.35092	17.0258	14.8046	0	0	0	0	11.4526	0	7.98625	0	0	0
tDR-20:57-Lys-CTT-2	54.5082	85.5001	79.9288	35.88	51.3505	57.4524	35.7375	35.2232	50.178	53.7656	115.745	90.565	0	0	31.8774	42.5384	20.4395	46.5864	0	0	0
tDR-20:57-Lys-CTT-3-M2	78.5932	57.4914	38.9397	127.972	54.6281	101.568	23.825	21.4776	25.2488	38.532	62.5832	80.2735	0	0	33.0728	18.8151	29.1993	69.2141	0	0	0
tDR-20:57-Lys-CTT-3-M3	36.7613	0	0	0	15.2959	30.778	4.765	0	0	18.818	0	0	0	0	4.78161	0	0	21.9622	0	0	0
tDR-20:57-iMet-CAT-1	25.3526	0	8.19783	35.88	0	0	8.73583	5.58417	4.79408	13.4414	8.07525	0	0	0	0	0	0	0	0	0	0
tDR-20:58-Arg-CCT-3-M2	24.085	32.4311	23.2272	26.312	16.3884	35.9077	15.8833	11.1683	9.90777	0	22.8799	0	0	0	10.7586	13.9068	0	19.9656	0	0	0
tDR-20:58-Asp-GTC-1	30.4232	0	0	0	0	0	0	0	0	0	0	0	0	0	0	0	0	0	0	0	0
tDR-20:58-Gln-CTG-2-M2	143.242	162.155	100.423	95.6799	73.2017	164.15	44.4733	51.1166	46.6624	20.6102	132.569	88.5067	0	17.8208	29.4866	84.2588	53.5321	97.8315	0	0	0
tDR-20:58-Glu-CTC-1	21.5497	11.7931	0	15.548	0	0	0	0	5.43329	0	0	0	0	0	0	0	0	0	0	0	0
tDR-20:58-Glu-TTC-1-M2	45.6348	31.694	41.6723	59.8	16.3884	44.1152	14.295	8.59103	11.1862	20.6102	37.0116	0	0	0	7.17241	21.2692	12.653	24.6243	0	0	0
tDR-20:58-Gly-CCC-1	19.0145	8.84484	0	0	0	0	0	0	0	0	0	0	0	0	0	0	0	0	0	0	0
tDR-20:58-Gly-GCC-1-M2	129.298	21.375	31.425	96.8759	27.3141	27.7002	7.94167	10.3092	10.8666	22.4024	18.1693	28.8161	0	0	5.57854	9.81655	14.5997	25.9553	0	0	0
tDR-20:58-His-GTG-2-M2	19.0145	0	0	13.156	17.481	0	10.7212	0	0	0	15.4776	0	0	0	0	10.6346	0	0	0	0	0
tDR-20:58-Lys-CTT-2	21.5497	21.375	22.544	15.548	28.4066	24.6224	6.75042	16.323	14.3822	16.1297	30.9551	22.6413	0	0	12.3525	0	13.6263	17.9691	0	0	0
tDR-20:58-Lys-CTT-3-M2	88.7342	47.1725	38.2565	111.228	55.7207	78.997	30.9725	24.914	26.5272	75.2719	68.6397	51.4574	0	0	19.5249	36.8121	24.3328	51.2451	0	0	0
tDR-20:58-iMet-CAT-1	83.6637	28.0087	28.0092	69.368	16.3884	32.8299	15.8833	13.3161	15.3411	25.9867	30.9551	28.8161	0	0	8.76628	16.3609	0	16.638	0	0	0
tDR-20:59-Gln-CTG-2-M2	29.1555	16.2155	11.6136	15.548	40.4248	15.389	5.16208	7.30237	4.47448	0	14.1317	28.8161	0	0	0	9.81655	18.4929	0	0	0	0
tDR-20:59-Gly-GCC-1-M2	30.4232	0	8.88098	21.528	0	0	0	0	0	0	0	0	0	0	0	8.99851	0	0	0	0	0
tDR-20:59-His-GTG-2-M2	17.7468	0	0	0	0	0	9.13292	0	0	0	0	0	0	0	0	13.9068	0	0	0	0	0
tDR-20:59-Lys-CTT-3-M2	20.2821	11.056	0	33.488	0	11.2853	7.1475	0	6.39211	22.4024	15.4776	0	0	0	0	11.4526	0	0	0	0	0
tDR-20:59-iMet-CAT-1	25.3526	38.3276	31.425	43.056	13.1108	40.0115	16.6775	14.1752	9.26856	19.7141	30.9551	0	0	0	7.17241	21.2692	14.5997	23.2932	0	0	0
tDR-20:60-Gln-CTG-2-M2	19.0145	10.319	7.51467	0	19.6661	0	0	0	3.51566	0	0	0	0	0	0	10.6346	0	0	0	0	0
tDR-20:60-Glu-TTC-1-M2	69.7198	36.8535	29.3755	145.912	41.5174	47.193	42.4879	16.7525	9.26856	53.7656	22.8799	0	0	0	8.36781	80.1685	20.4395	31.2795	0	0	0
tDR-20:60-Gly-GCC-1-M2	180.004	50.1207	54.6522	241.592	101.608	38.9855	37.3258	14.1752	12.4646	38.532	27.5904	26.7578	0	0	13.5479	41.7204	17.5196	27.9519	0	0	0
tDR-20:60-Lys-CTT-2	13.944	33.9052	28.0092	21.528	13.1108	22.5706	12.7067	12.0274	21.7332	15.2336	45.0868	34.991	0	0	8.76628	19.6331	13.6263	11.9794	0	0	0
tDR-20:60-Lys-CTT-3-M2	58.3111	72.2328	41.6723	130.364	50.2579	132.346	38.12	28.3504	22.692	81.5446	89.5007	55.574	10.2366	0	27.4942	82.6227	43.799	71.2107	0	0	0
tDR-20:60-iMet-CAT-1	39.2966	25.7974	21.1777	52.624	22.9438	30.778	24.2221	12.0274	7.67053	13.4414	18.8423	0	0	0	4.38314	37.6301	0	16.638	0	0	0
tDR-20:61-Gln-CTG-2-M2	19.0145	25.0604	21.8609	39.468	27.3141	41.0374	13.8979	9.45013	15.9803	0	37.0116	0	0	0	10.7586	36.8121	16.5463	25.2898	0	0	0
tDR-20:61-Gly-GCC-1-M2	49.4376	24.3233	19.1283	45.448	46.9802	19.4928	0	4.72506	5.11369	0	12.1129	0	0	0	4.38314	9.81655	0	8.65177	0	0	0
tDR-20:61-His-GTG-2-M2	21.5497	16.2155	11.6136	37.076	0	17.4409	25.0162	4.72506	6.0725	10.7531	11.4399	0	0	0	12.3525	26.9955	0	8.65177	0	0	0
tDR-20:61-Lys-CTT-3-M2	19.0145	22.8492	12.2967	37.076	0	42.0633	15.4862	12.0274	10.2274	15.2336	25.5716	0	0	0	13.9464	12.2707	10.7064	19.9656	0	0	0
tDR-20:61-iMet-CAT-1	15.2116	12.5302	10.9304	19.136	38.2397	0	4.36792	7.30237	3.83526	0	9.42113	0	0	0	0	0	0	0	0	0	0
tDR-20:62-Arg-CCT-3-M2	17.7468	19.9009	8.88098	0	0	23.5965	7.94167	6.01372	7.99013	0	7.40232	0	0	0	0	0	0	9.98281	0	0	0
tDR-20:62-Gln-CTG-2-M2	22.8174	16.2155	0	25.116	26.2215	0	5.95625	5.15462	0	0	8.07525	0	0	0	0	12.2707	10.7064	11.9794	0	0	0
tDR-20:62-Gly-GCC-1-M2	54.5082	50.8578	36.2071	59.8	88.4976	21.5446	10.3242	12.457	11.5058	13.4414	18.1693	0	0	0	6.37548	9.81655	25.3061	21.9622	0	0	0
tDR-20:62-iMet-CAT-1	36.7613	33.1681	23.2272	26.312	278.604	22.5706	43.6792	11.1683	11.8254	0	34.3198	0	0	0	6.37548	13.0887	0	12.6449	0	0	0
tDR-20:63-Gly-GCC-1-M2	148.313	57.4914	59.4342	162.656	117.997	65.6598	11.5154	18.4707	19.1763	34.0516	34.3198	22.6413	0	0	7.96935	31.9038	18.4929	25.9553	0	0	0
tDR-20:63-Lys-CTT-2	31.6908	66.3363	23.2272	0	221.79	11.2853	7.1475	11.5979	11.8254	11.6492	20.1881	0	0	0	16.3372	0	11.6797	10.6483	0	0	0
tDR-20:63-Lys-CTT-3	19.0145	12.5302	0	13.156	33.8694	11.2853	0	0	0	15.2336	0	0	0	0	5.97701	0	0	8.65177	0	0	0
tDR-20:63-Met-CAT-2-M2	34.2261	114.246	25.9598	25.116	1309.98	24.6224	0	9.02058	12.7842	10.7531	30.2822	26.7578	0	0	25.5019	13.9068	13.6263	21.2967	0	0	0
tDR-20:64-Gln-CTG-2-M2	30.4232	42.75	23.2272	28.704	24.0364	88.2304	8.73583	23.1958	20.4547	0	72.6773	51.4574	0	17.8208	19.9234	0	13.6263	35.9381	0	0	0
tDR-20:64-Gln-TTG-1-M2	15.2116	20.638	0	22.724	14.2033	34.8818	4.36792	10.3092	10.8666	0	19.5152	0	0	0	0	0	0	16.638	0	0	0
tDR-20:64-Gly-GCC-1-M2	20.2821	8.10777	8.19783	23.92	0	0	0	0	3.51566	0	10.767	0	0	0	0	0	0	0	0	0	0
tDR-20:65-Lys-CTT-3	15.2116	0	0	0	0	0	0	0	0	0	0	0	0	0	0	0	0	0	0	0	0
tDR-20:65-iMet-CAT-1	19.0145	0	0	15.548	12.0182	11.2853	0	0	0	0	0	0	0	0	0	0	0	0	0	0	0
tDR-20:66-Arg-CCG-3	26.6203	25.0604	0	41.86	0	22.5706	32.9579	6.01372	5.7529	20.6102	9.42113	0	0	0	8.36781	21.2692	0	12.6449	0	0	0
tDR-20:66-Gln-CTG-2-M2	27.8879	56.0173	32.7913	22.724	28.4066	28.7262	7.1475	22.3367	21.094	0	78.7337	43.2242	0	0	17.1341	11.4526	12.653	35.2726	0	0	0
tDR-20:66-Gly-GCC-1-M2	15.2116	8.84484	8.19783	13.156	15.2959	18.4668	6.35333	4.72506	7.35092	0	12.7858	0	0	0	0	0	0	8.65177	0	0	0
tDR-20:66-His-GTG-2-M2	32.9584	8.10777	0	0	0	0	8.73583	0	0	0	7.40232	0	0	0	0	9.81655	0	0	0	0	0
tDR-20:66-Lys-CTT-3	15.2116	0	0	19.136	13.1108	0	6.75042	0	7.99013	0	15.4776	0	0	0	5.97701	0	0	0	0	0	0
tDR-20:67-Gln-CTG-2-M2	31.6908	44.2242	31.425	15.548	13.1108	23.5965	5.95625	12.8865	10.8666	0	34.3198	0	0	0	7.57088	11.4526	0	17.9691	0	0	0
tDR-20:67-Gly-GCC-1-M2	54.5082	18.4267	91.5424	27.508	24.0364	17.4409	5.95625	7.30237	8.30974	0	24.8987	22.6413	0	0	0	10.6346	0	18.6346	0	0	0
tDR-20:67-His-GTG-2-M2	15.2116	0	0	0	0	0	0	0	0	0	0	0	0	0	0	0	0	0	0	0	0
tDR-20:67-Lys-CTT-3	20.2821	8.84484	0	0	31.6843	0	0	0	0	12.5453	0	0	0	0	0	0	0	0	0	0	0
tDR-20:67-iMet-CAT-1	25.3526	0	0	23.92	0	0	4.36792	0	4.79408	0	8.07525	0	0	0	0	0	0	0	0	0	0
tDR-20:68-Gln-CTG-2-M2	15.2116	8.10777	0	0	0	0	0	5.58417	3.83526	0	11.4399	0	0	0	0	0	0	0	0	0	0
tDR-20:69-iMet-CAT-1	32.9584	22.1121	0	22.724	0	19.4928	5.55917	6.44327	5.7529	13.4414	20.8611	0	0	0	0	0	0	7.32073	0	0	0
tDR-20:70-Gly-GCC-2	19.0145	0	0	0	0	0	0	0	0	9.85704	8.07525	0	0	0	0	0	0	0	0	0	0
tDR-20:e2-SeC-TCA-1	17.7468	0	10.2473	0	0	0	13.5008	9.87968	5.11369	0	7.40232	0	0	0	6.37548	0	0	0	0	0	0
tDR-20:e3-SeC-TCA-1	20.2821	13.2673	20.4946	0	0	0	13.1037	7.30237	0	28.675	0	0	0	0	5.57854	0	0	0	0	0	0
tDR-20a:39-Glu-CTC-1	95.0724	96.5561	140.046	132.756	137.663	164.15	48.8412	36.0823	41.8683	69.8953	55.1809	37.0493	0	0	49.4099	76.0783	66.1851	119.794	0	0	0
tDR-20a:40-Gln-CTG-1-M4	13.944	22.8492	40.306	28.704	86.3125	28.7262	14.295	21.048	6.71171	0	20.8611	32.9327	0	0	23.908	21.2692	10.7064	29.2829	0	0	0
tDR-20a:40-Glu-CTC-1	87.4666	59.7027	86.7603	74.1519	86.3125	85.1526	13.8979	16.7525	31.0017	60.9344	24.2258	37.0493	0	0	23.908	38.4482	24.3328	65.221	0	0	0
tDR-20a:40-Glu-TTC-1-M2	41.8319	11.056	62.1668	33.488	152.959	22.5706	10.3242	7.30237	7.99013	12.5453	10.0941	0	0	0	10.3601	22.9053	0	15.9725	0	0	0
tDR-20a:40-Lys-CTT-2-M2	22.8174	19.9009	30.0587	26.312	64.4612	20.5187	12.3096	18.0412	17.8979	0	34.3198	30.8744	0	0	10.7586	12.2707	0	0	0	0	0
tDR-20a:40-Lys-CTT-3-M6	26.6203	0	0	0	0	0	9.13292	0	7.67053	18.818	0	0	0	0	0	9.81655	0	0	0	0	0
tDR-20a:41-Arg-TCT-1-M4	36.7613	17.6897	86.7603	78.9359	722.184	33.8559	34.1492	21.9071	27.8057	51.0774	53.1621	43.2242	9.55416	0	17.5326	50.7189	27.2527	49.2485	0	0	0
tDR-20a:41-Gln-CTG-1-M4	205.356	1460.87	749.418	264.316	3256.93	410.374	211.248	332.902	201.032	150.544	341.852	673.063	16.3786	100.444	806.099	252.776	431.176	629.582	0	0	0
tDR-20a:41-Gln-TTG-1-M4	13.944	42.75	63.5331	0	119.089	45.1411	11.5154	22.7662	9.90777	17.9219	21.534	24.6995	0	0	22.7126	0	20.4395	31.945	0	0	0
tDR-20a:41-Glu-CTC-1	46.9024	50.8578	74.4636	66.976	156.236	48.2189	9.92708	17.1821	16.9391	42.1164	20.8611	24.6995	0	0	11.954	20.4512	15.573	39.2657	0	0	0
tDR-20a:41-His-GTG-2-M2	193.948	152.573	429.703	166.244	1405.04	231.861	241.824	69.5873	67.4367	199.829	93.5384	142.022	10.919	0	165.364	375.483	47.6922	95.835	0	0	0
tDR-20a:41-Lys-CTT-2-M2	50.7053	42.75	0	32.292	115.812	31.804	14.295	20.1889	33.239	28.675	43.068	53.5157	0	0	8.36781	12.2707	10.7064	25.9553	0	0	0
tDR-20a:42-Arg-TCT-1-M4	15.2116	11.056	0	35.88	0	0	10.3242	7.73192	4.79408	11.6492	12.1129	0	0	0	4.78161	11.4526	0	7.32073	0	0	0
tDR-20a:42-Glu-CTC-1	160.989	106.138	181.035	172.224	246.919	160.046	32.9579	41.6665	53.3741	109.323	49.1245	57.6323	0	0	43.8314	57.2632	58.3986	106.483	0	0	0
tDR-20a:42-Lys-CTT-2-M2	29.1555	63.388	44.4049	25.116	412.989	15.389	0	24.0549	22.3724	17.9219	37.0116	24.6995	0	0	10.3601	12.2707	12.653	14.6415	0	0	0
tDR-20a:43-Gln-CTG-1-M4	27.8879	72.2328	36.2071	0	25.1289	32.8299	5.95625	12.457	11.8254	0	24.8987	28.8161	0	0	10.7586	9.81655	10.7064	17.3035	0	0	0
tDR-20a:43-Glu-CTC-1	121.693	83.2889	101.79	147.108	128.922	124.138	42.0908	39.5187	47.3016	71.6875	34.9928	59.6906	0	0	41.0421	32.7218	56.452	95.1694	0	0	0
tDR-20a:44-Glu-CTC-1	65.9169	24.3233	71.0478	44.252	500.394	13.3372	7.94167	9.02058	17.2587	39.4281	20.1881	0	0	0	9.16475	0	11.6797	20.6311	0	0	0
tDR-20a:44-Glu-TTC-1-M2	57.0434	0	51.2364	63.388	432.655	12.3112	17.4717	6.01372	10.2274	17.0258	30.2822	0	0	0	0	0	0	7.32073	0	0	0
tDR-20a:44-His-GTG-2-M2	106.481	15.4785	122.284	137.54	262.215	40.0115	80.6079	16.323	15.3411	103.051	12.1129	39.1076	13.6488	0	13.9464	107.164	0	9.98281	0	0	0
tDR-20a:45-Arg-CCG-3	13.944	0	0	16.744	0	12.3112	20.6483	0	0	0	0	0	0	0	0	14.7248	0	0	0	0	0
tDR-20a:45-Arg-TCT-1-M4	16.4792	0	0	0	0	0	0	0	0	0	0	0	0	0	0	0	0	0	0	0	0
tDR-20a:45-Glu-CTC-1	17.7468	8.10777	14.3462	19.136	0	0	0	0	3.51566	12.5453	0	0	0	0	0	0	0	7.32073	0	0	0
tDR-20a:46-Arg-CCG-3	17.7468	0	0	27.508	0	0	24.2221	0	4.15487	18.818	0	0	0	0	5.97701	22.0872	0	0	0	0	0
tDR-20a:46-Arg-TCT-1-M4	38.029	17.6897	20.4946	63.388	14.2033	21.5446	14.295	14.1752	22.0528	26.8828	23.5528	24.6995	0	0	13.5479	17.179	14.5997	38.6002	0	0	0
tDR-20a:46-Glu-CTC-1	166.06	107.612	101.107	141.128	75.3868	126.19	19.06	27.4913	30.6821	97.6743	37.6845	45.2825	0	0	28.2912	30.2677	36.0125	103.821	0	0	0
tDR-20a:46-Glu-TTC-1-M2	22.8174	0	10.9304	19.136	29.4992	11.2853	7.1475	0	0	0	8.07525	0	0	0	0	0	0	0	0	0	0
tDR-20a:48-Arg-CCG-3	15.2116	0	0	39.468	12.0182	16.415	16.2804	0	0	11.6492	8.74819	0	0	0	0	26.1775	0	0	0	0	0
tDR-20a:48-Gln-CTG-2-M3	25.3526	12.5302	23.2272	14.352	0	15.389	0	9.45013	8.94895	0	20.1881	30.8744	0	0	5.18007	0	0	17.3035	0	0	0
tDR-20a:48-Glu-CTC-1	569.167	686.949	723.458	594.412	1100.21	615.561	90.1379	170.102	186.65	462.385	197.844	286.103	0	0	156.996	148.066	127.504	450.557	0	0	0
tDR-20a:48-Glu-TTC-1-M2	212.962	26.5345	241.836	403.052	1697.84	35.9077	118.728	34.7937	40.5899	146.959	160.832	69.9821	0	0	17.931	17.179	24.3328	31.945	0	0	0
tDR-20a:48-His-GTG-2-M2	78.5932	43.4871	28.6924	64.584	69.924	27.7002	118.728	18.0412	19.8155	99.4664	53.1621	43.2242	0	0	15.5402	105.528	10.7064	27.2863	0	0	0
tDR-20a:49-Gln-CTG-2-M3	19.0145	28.7457	19.8114	16.744	28.4066	33.8559	5.16208	9.45013	10.2274	0	26.9175	28.8161	0	0	11.1571	0	0	23.2932	0	0	0
tDR-20a:49-His-GTG-2-M2	25.3526	8.10777	7.51467	0	0	15.389	7.1475	5.15462	3.51566	0	10.767	0	0	0	5.57854	0	0	0	0	0	0
tDR-20a:51-Arg-CCG-3	15.2116	8.10777	0	32.292	0	14.3631	51.6208	5.15462	8.30974	0	0	0	0	0	6.77394	22.9053	0	0	0	0	0
tDR-20a:52-Arg-CCT-3-M2	19.0145	10.319	10.2473	0	0	0	6.35333	0	0	0	0	0	0	0	0	8.99851	0	7.98625	0	0	0
tDR-20a:54-His-GTG-2-M2	25.3526	9.58191	11.6136	23.92	17.481	0	17.4717	0	4.15487	22.4024	9.42113	0	0	0	7.96935	23.7233	0	0	0	0	0
tDR-20a:55-Gln-CTG-2-M3	21.5497	9.58191	30.0587	19.136	28.4066	22.5706	0	12.457	3.51566	0	10.767	26.7578	0	0	16.3372	9.81655	0	0	0	0	0
tDR-20a:56-Arg-CCG-3	16.4792	10.319	10.2473	22.724	0	18.4668	14.6921	5.58417	0	12.5453	0	0	0	0	6.37548	24.5414	0	0	0	0	0
tDR-20a:56-Arg-CCT-3-M2	50.7053	37.5906	87.4435	53.82	54.6281	51.2967	31.3696	30.9277	25.2488	40.3242	28.9363	45.2825	0	0	15.9387	29.4497	11.6797	23.9587	0	0	0
tDR-20a:56-Gln-CTG-2-M3	461.418	1211.74	3544.19	417.404	7035.01	2208.84	211.248	573.451	380.33	190.868	783.973	1029.15	72.3387	413.118	1408.98	455.652	478.869	835.228	47.8166	6259.15	0
tDR-20a:56-Gln-TTG-1-M2	46.9024	31.694	99.7402	34.684	313.566	63.608	5.16208	23.1958	13.4234	17.9219	28.9363	43.2242	0	0	39.8467	17.997	19.4662	27.9519	0	181.813	0
tDR-20a:56-Glu-CTC-1	30.4232	11.056	41.6723	17.94	58.9984	11.2853	0	8.59103	9.58816	14.3375	0	0	0	0	0	0	0	0	0	0	0
tDR-20a:56-Glu-TTC-1-M2	49.4376	8.84484	80.612	35.88	130.015	23.5965	13.1037	0	4.47448	25.9867	13.4588	0	0	0	5.97701	20.4512	0	8.65177	0	0	0
tDR-20a:56-His-GTG-2-M2	34.2261	9.58191	21.1777	40.664	40.4248	17.4409	17.8687	9.02058	8.30974	25.0906	16.1505	0	0	0	10.3601	34.3579	0	0	0	0	0
tDR-20a:57-Arg-CCT-3-M2	48.17	104.664	55.3353	81.3279	14.2033	109.775	38.9142	17.1821	31.9605	40.3242	43.068	39.1076	0	0	36.2605	27.8136	34.0659	71.8762	0	0	0
tDR-20a:57-Gln-CTG-2-M3	17.7468	24.3233	18.4451	13.156	12.0182	28.7262	9.13292	11.1683	12.145	0	32.301	0	0	0	11.1571	0	0	15.307	0	0	0
tDR-20a:57-Glu-TTC-1-M2	13.944	8.10777	0	0	15.2959	17.4409	7.1475	0	0	0	9.42113	0	0	0	0	0	0	0	0	0	0
tDR-20a:57-His-GTG-2-M2	40.5642	22.1121	8.88098	57.408	38.2397	20.5187	35.3404	14.6047	15.0215	27.7789	22.2069	24.6995	0	0	8.76628	44.9925	0	11.9794	0	0	0
tDR-20a:58-Arg-ACG-1	15.2116	47.9095	13.663	35.88	0	48.2189	28.9871	12.457	7.67053	0	16.1505	0	0	0	15.1418	55.6271	26.2794	13.9759	0	0	0
tDR-20a:58-Arg-CCT-3-M2	16.4792	49.3837	32.1081	37.076	12.0182	45.1411	30.9725	15.8934	19.8155	19.7141	24.2258	24.6995	0	0	15.1418	22.0872	19.4662	36.6036	0	0	0
tDR-20a:58-Gln-CTG-2-M3	55.7758	72.2328	67.6321	62.192	58.9984	72.8414	29.7812	43.3847	53.3741	16.1297	88.8278	65.8655	0	0	19.5249	33.5399	23.3594	62.5589	0	0	0
tDR-20a:58-Glu-CTC-1	20.2821	11.056	0	0	0	11.2853	0	0	4.47448	0	0	0	0	0	0	0	0	8.65177	0	0	0
tDR-20a:58-Glu-TTC-1-M2	32.9584	20.638	21.8609	25.116	18.5736	25.6484	22.2367	6.44327	8.30974	13.4414	18.8423	0	0	0	8.36781	15.5429	0	16.638	0	0	0
tDR-20a:58-His-GTG-2-M2	13.944	0	0	35.88	18.5736	0	30.9725	0	6.0725	25.0906	12.1129	0	0	0	0	28.6316	0	0	0	0	0
tDR-20a:59-Glu-TTC-1-M2	20.2821	0	17.0788	33.488	22.9438	15.389	11.5154	0	0	16.1297	0	0	0	0	0	18.8151	0	8.65177	0	0	0
tDR-20a:59-His-GTG-2-M2	20.2821	0	0	23.92	0	0	21.0454	0	0	0	7.40232	0	0	0	0	19.6331	0	0	0	0	0
tDR-20a:60-Arg-CCT-1-M2	20.2821	12.5302	0	20.332	0	13.3372	10.3242	0	0	40.3242	25.5716	22.6413	0	0	6.37548	9.81655	0	0	0	0	0
tDR-20a:60-Arg-CCT-3-M2	25.3526	36.1164	18.4451	35.88	12.0182	26.6743	39.7083	9.02058	11.1862	21.5063	25.5716	0	0	0	12.3525	17.179	0	18.6346	0	0	0
tDR-20a:60-Gln-CTG-2-M3	19.0145	13.2673	0	0	44.7951	0	0	0	6.71171	0	11.4399	0	0	0	0	0	0	0	0	0	0
tDR-20a:60-Glu-TTC-1-M2	43.0995	39.8018	27.3261	84.9159	95.053	42.0633	24.2221	11.1683	5.11369	25.9867	22.2069	34.991	0	0	12.751	25.3594	17.5196	21.9622	0	0	0
tDR-20a:61-Gln-CTG-2-M3	17.7468	30.2199	21.8609	0	29.4992	0	4.36792	9.87968	9.26856	0	12.7858	0	0	0	13.9464	0	0	20.6311	0	0	0
tDR-20a:61-Glu-TTC-1-M2	32.9584	35.3794	88.8098	53.82	324.491	29.7521	17.8687	12.457	7.99013	21.5063	18.8423	0	0	0	8.76628	41.7204	12.653	26.6208	0	0	0
tDR-20a:62-Glu-TTC-1-M2	39.2966	19.1638	65.5826	40.664	437.025	25.6484	12.3096	5.15462	0	9.85704	27.5904	0	0	0	4.38314	14.7248	0	11.3138	0	0	0
tDR-20a:66-Arg-CCG-3	41.8319	28.0087	10.2473	57.408	15.2959	18.4668	33.355	6.44327	10.2274	17.0258	0	0	0	0	8.36781	18.8151	0	9.31729	0	0	0
tDR-20a:66-Gln-CTG-2-M3	32.9584	60.4397	42.3554	32.292	76.4794	41.0374	5.55917	24.4844	17.5783	0	88.1549	41.1659	0	0	15.1418	18.8151	11.6797	29.2829	0	0	0
tDR-20a:67-Gln-CTG-2-M3	27.8879	39.0647	15.7125	37.076	41.5174	32.8299	7.94167	10.3092	20.4547	0	45.0868	0	0	0	9.16475	14.7248	0	21.2967	0	0	0
tDR-20a:70-Glu-CTC-1	21.5497	0	8.19783	75.3479	134.385	52.3227	10.3242	15.8934	18.2175	52.8696	57.1997	28.8161	0	0	5.97701	0	0	34.6071	0	0	0
tDR-21:40-Cys-GCA-1-M20	74.7903	10.319	138.68	27.508	29.4992	26.6743	5.55917	5.58417	0	20.6102	0	0	0	0	12.751	55.6271	0	13.9759	0	0	0
tDR-21:40-Glu-CTC-1	74.7903	98.7674	66.9489	87.3079	41.5174	114.905	26.6046	27.9208	34.5174	15.2336	26.2446	24.6995	0	0	28.2912	46.6286	29.1993	65.8865	0	0	0
tDR-21:40-Glu-TTC-1-M2	46.9024	43.4871	23.2272	66.976	21.8513	32.8299	16.6775	11.1683	10.2274	15.2336	28.9363	22.6413	0	0	12.3525	22.9053	11.6797	33.276	0	0	0
tDR-21:40-Gly-GCC-1-M4	215.497	78.8665	75.8299	118.404	125.645	52.3227	19.4571	20.6185	28.7645	30.4672	27.5904	32.9327	0	0	11.954	21.2692	16.5463	45.9209	0	0	0
tDR-21:40-Gly-GCC-1-M5	17.7468	0	0	0	0	0	0	0	0	0	0	0	0	0	0	0	0	0	0	0	0
tDR-21:40-Lys-CTT-2-M2	40.5642	30.9569	122.967	56.212	122.367	30.778	16.6775	26.6322	29.7233	33.1555	51.1433	34.991	0	0	27.0958	23.7233	0	33.276	0	0	0
tDR-21:40-Lys-CTT-3-M6	45.6348	0	28.0092	40.664	110.349	16.415	6.35333	6.87282	5.7529	13.4414	0	0	0	0	4.78161	0	0	11.9794	0	0	0
tDR-21:41-Arg-TCT-1-M4	40.5642	30.9569	80.612	59.8	536.448	61.5561	33.7521	20.6185	17.5783	34.0516	73.3502	47.3408	0	0	17.1341	71.9881	0	32.6105	0	0	0
tDR-21:41-Gln-CTG-1-M5	95.0724	650.833	349.774	60.996	553.929	212.369	58.7683	73.8828	57.529	40.3242	119.783	146.139	8.18928	22.681	213.18	55.6271	95.3844	138.428	0	0	0
tDR-21:41-Glu-CTC-1	27.8879	24.3233	53.2859	59.8	36.0546	42.0633	4.765	13.7456	15.0215	10.7531	22.2069	0	0	0	15.5402	32.7218	19.4662	41.2623	0	0	0
tDR-21:41-Glu-TTC-1-M2	45.6348	21.375	12.2967	52.624	15.2959	19.4928	5.55917	8.59103	6.39211	17.9219	10.0941	0	0	0	5.57854	9.81655	0	20.6311	0	0	0
tDR-21:41-Gly-GCC-1-M4	578.04	473.199	293.755	498.732	218.513	411.4	90.535	108.676	162.36	134.414	183.039	298.453	0	0	90.4521	117.799	137.237	264.877	0	0	0
tDR-21:41-His-GTG-2-M2	87.4666	70.7587	223.391	60.996	93.9604	146.709	74.6517	21.9071	13.4234	57.35	26.9175	65.8655	0	0	28.2912	121.071	21.4128	38.6002	0	0	0
tDR-21:41-Lys-CTT-2-M2	48.17	48.6466	87.4435	57.408	104.886	37.9596	41.2967	23.6253	31.0017	28.675	55.8538	76.1569	0	0	11.5556	9.81655	0	35.9381	0	0	0
tDR-21:42-Glu-CTC-1	115.355	72.2328	90.8592	124.384	69.924	113.879	32.1637	39.0892	44.1055	24.1945	37.0116	49.3991	0	0	35.0651	40.0843	28.226	68.5486	0	0	0
tDR-21:42-Gly-GCC-1-M4	238.315	80.3406	60.8005	123.188	30.5918	52.3227	18.6629	21.048	28.1253	52.8696	34.9928	49.3991	0	0	13.9464	17.179	30.1726	49.914	0	0	0
tDR-21:42-Lys-CTT-2-M2	53.2405	56.0173	155.076	28.704	394.415	33.8559	19.06	34.7937	47.6212	20.6102	104.978	107.031	0	0	25.9004	10.6346	16.5463	40.5968	0	0	0
tDR-21:42-Lys-CTT-3-M6	195.215	91.3967	517.146	232.024	4010.8	142.605	56.3858	95.79	68.0759	56.4539	152.757	125.556	15.6961	0	131.096	76.8963	56.452	128.445	0	0	0
tDR-21:43-Gln-CTG-1-M5	58.3111	543.22	152.343	28.704	36.0546	183.642	15.4862	54.553	49.5388	16.1297	84.1172	90.565	0	21.0609	63.7548	13.9068	61.3185	91.8418	0	0	0
tDR-21:43-Glu-CTC-1	90.0019	74.444	68.9984	131.56	49.1653	114.905	34.5462	33.0755	39.6311	19.7141	38.3575	45.2825	0	0	28.6896	23.7233	34.0659	73.2073	0	0	0
tDR-21:43-Glu-TTC-1-M2	22.8174	0	8.19783	0	0	12.3112	0	5.58417	5.7529	0	0	0	0	0	0	0	0	7.32073	0	0	0
tDR-21:43-Gly-GCC-1-M4	186.342	65.5992	64.8995	160.264	52.443	81.0489	27.3987	17.6116	39.6311	49.2852	40.3763	0	0	0	9.96168	22.0872	22.3861	51.9106	0	0	0
tDR-21:44-Glu-CTC-1	19.0145	8.10777	13.663	16.744	45.8876	16.415	0	8.16148	5.11369	0	10.767	0	0	0	0	12.2707	0	15.307	0	0	0
tDR-21:44-Glu-TTC-1-M2	15.2116	0	0	0	0	0	0	0	0	0	0	0	0	0	0	0	0	0	0	0	0
tDR-21:44-Gly-GCC-1-M4	65.9169	38.3276	17.0788	39.468	19.6661	31.804	7.54458	15.4638	13.1038	25.0906	14.1317	0	0	0	8.76628	8.99851	10.7064	11.9794	0	0	0
tDR-21:44-His-GTG-2-M2	55.7758	0	58.7511	20.332	21.8513	12.3112	19.4571	0	4.79408	36.7399	0	0	0	0	0	34.3579	0	0	0	0	0
tDR-21:45-Arg-CCG-3	24.085	10.319	0	29.9	0	0	11.9125	0	3.51566	15.2336	0	0	0	0	0	9.81655	0	0	0	0	0
tDR-21:45-Glu-CTC-1	16.4792	11.056	0	22.724	0	0	0	0	0	0	0	0	0	0	0	0	0	0	0	0	0
tDR-21:46-Arg-CCG-3	19.0145	13.2673	10.2473	19.136	0	12.3112	10.3242	4.72506	5.7529	0	0	0	0	0	0	13.9068	0	0	0	0	0
tDR-21:46-Arg-TCT-1-M4	38.029	14.0043	12.2967	49.036	18.5736	20.5187	11.9125	12.457	10.2274	11.6492	17.4964	0	0	0	8.76628	12.2707	0	33.9415	0	0	0
tDR-21:46-Glu-CTC-1	46.9024	82.5518	36.8902	72.9559	37.1471	96.4379	12.7067	16.7525	24.9292	14.3375	27.5904	28.8161	0	0	17.5326	18.8151	18.4929	58.5658	0	0	0
tDR-21:46-Gly-GCC-1-M4	87.4666	34.6423	20.4946	133.952	37.1471	40.0115	18.6629	14.6047	17.5783	86.025	34.3198	22.6413	0	0	7.57088	22.9053	0	22.6277	0	0	0
tDR-21:48-Gln-CTG-2-M4	26.6203	8.10777	12.9799	0	0	0	0	0	0	0	0	0	0	0	0	0	0	0	0	0	0
tDR-21:48-Glu-CTC-1	296.626	380.328	261.647	261.924	201.032	333.429	31.3696	81.6148	76.0661	82.4407	106.997	90.565	0	0	70.9272	55.6271	83.7047	262.881	0	0	0
tDR-21:48-Glu-TTC-1-M2	43.0995	13.2673	17.762	60.996	36.0546	14.3631	5.55917	0	4.15487	13.4414	9.42113	0	0	0	0	0	0	9.98281	0	0	0
tDR-21:48-Gly-GCC-1-M4	386.628	263.871	194.015	621.92	688.315	272.899	100.462	100.945	101.315	321.698	187.077	174.955	0	0	48.613	80.1685	63.2652	118.463	0	0	0
tDR-21:48-His-GTG-2-M2	36.7613	14.7414	7.51467	27.508	0	0	10.3242	0	3.83526	19.7141	8.07525	0	0	0	0	13.0887	0	0	0	0	0
tDR-21:49-Gly-GCC-1-M4	53.2405	16.9526	30.7418	83.7199	198.846	28.7262	24.6192	12.457	3.83526	13.4414	22.2069	0	0	0	6.37548	0	0	7.32073	0	0	0
tDR-21:49-His-GTG-2-M2	15.2116	8.84484	0	0	0	0	5.16208	0	0	0	0	0	0	0	0	0	0	0	0	0	0
tDR-21:50-Gly-GCC-1-M4	48.17	0	8.19783	38.272	155.144	0	4.765	4.72506	6.0725	10.7531	11.4399	0	0	0	0	0	0	10.6483	0	0	0
tDR-21:51-Arg-CCG-3	24.085	0	0	25.116	0	11.2853	25.8104	0	5.7529	13.4414	0	0	0	0	4.78161	11.4526	0	0	0	0	0
tDR-21:51-Arg-CCT-3-M2	31.6908	16.2155	12.9799	25.116	0	22.5706	10.7212	0	6.71171	0	0	0	0	0	0	0	0	8.65177	0	0	0
tDR-21:51-Gly-GCC-1-M4	35.4937	21.375	12.2967	27.508	12.0182	21.5446	6.75042	0	5.43329	14.3375	0	0	0	0	0	0	0	9.98281	0	0	0
tDR-21:51-Lys-CTT-3-M3	24.085	0	0	27.508	12.0182	0	5.55917	4.72506	0	0	8.74819	0	0	0	0	0	0	0	0	0	0
tDR-21:52-Gly-GCC-1-M4	43.0995	11.7931	18.4451	47.84	14.2033	0	7.54458	0	6.39211	12.5453	8.07525	0	0	0	5.57854	8.99851	0	9.98281	0	0	0
tDR-21:53-Gly-GCC-1-M4	40.5642	27.2716	27.3261	52.624	0	24.6224	10.3242	5.58417	8.94895	9.85704	12.7858	0	0	0	5.18007	14.7248	10.7064	18.6346	0	0	0
tDR-21:53-Lys-CTT-2	16.4792	16.9526	20.4946	0	0	15.389	9.53	6.01372	12.4646	0	15.4776	0	0	0	4.38314	0	0	13.9759	0	0	0
tDR-21:53-Lys-CTT-3-M2	16.4792	0	0	25.116	0	0	0	0	0	15.2336	0	0	0	0	0	8.99851	0	7.32073	0	0	0
tDR-21:54-Arg-CCT-3-M2	22.8174	11.7931	8.19783	26.312	0	0	9.92708	5.15462	3.83526	0	8.07525	0	0	0	0	13.0887	0	0	0	0	0
tDR-21:54-Gly-GCC-1-M4	115.355	53.069	54.6522	141.128	42.61	42.0633	18.6629	18.0412	20.4547	43.9086	28.2634	28.8161	0	0	7.96935	34.3579	27.2527	49.2485	0	0	0
tDR-21:54-His-GTG-2-M2	19.0145	0	0	0	0	0	9.53	0	0	0	0	0	0	0	0	11.4526	0	0	0	0	0
tDR-21:55-Gly-GCC-1-M4	36.7613	18.4267	12.2967	59.8	20.7587	26.6743	4.765	0	5.43329	25.9867	9.42113	22.6413	0	0	5.57854	13.0887	0	11.3138	0	0	0
tDR-21:55-Lys-CTT-2	57.0434	39.0647	51.9196	27.508	112.534	25.6484	30.5754	21.4776	18.5371	18.818	39.7033	22.6413	0	0	11.1571	15.5429	0	13.9759	0	0	0
tDR-21:55-Lys-CTT-3-M2	68.4521	30.2199	43.7217	185.38	91.7753	82.0748	29.3842	10.7388	11.8254	67.2071	22.2069	0	10.919	0	9.96168	40.9023	21.4128	23.9587	0	0	0
tDR-21:55-iMet-CAT-1	19.0145	0	0	0	38.2397	0	4.36792	0	0	0	0	0	0	0	0	0	0	0	0	0	0
tDR-21:56-Arg-CCT-3-M2	26.6203	26.5345	44.4049	33.488	24.0364	28.7262	15.8833	12.8865	13.1038	30.4672	20.1881	0	0	0	8.76628	31.0858	0	14.6415	0	0	0
tDR-21:56-Arg-TCT-2-M2	22.8174	8.84484	14.3462	14.352	0	18.4668	4.36792	0	4.79408	12.5453	14.8046	0	0	0	0	0	0	8.65177	0	0	0
tDR-21:56-Gln-CTG-2-M4	316.908	898.488	3286.64	253.552	1740.45	2840.81	118.728	452.318	269.427	161.297	586.802	1099.13	29.3449	123.125	1013.3	269.137	292.966	573.013	23.9083	315.938	0
tDR-21:56-Glu-TTC-1-M2	13.944	0	12.2967	0	20.7587	0	0	0	0	0	7.40232	0	0	0	0	0	0	0	0	0	0
tDR-21:56-Gly-GCC-1-M3	15.2116	10.319	24.5935	27.508	20.7587	0	0	6.44327	6.0725	17.0258	8.74819	24.6995	0	0	0	0	0	9.31729	0	0	0
tDR-21:56-Lys-CTT-2	63.3816	44.2242	172.837	39.468	392.23	57.4524	48.0471	63.144	24.9292	34.0516	98.2489	90.565	12.9664	19.4409	84.4751	76.8963	22.3861	47.9175	0	0	0
tDR-21:56-Lys-CTT-3-M2	225.639	87.7113	247.301	259.532	371.471	207.239	82.5933	64.4327	45.0644	131.726	69.3126	74.0986	19.7908	19.4409	65.3486	169.336	44.7723	113.804	0	0	0
tDR-21:56-iMet-CAT-1	20.2821	0	0	26.312	24.0364	14.3631	6.75042	0	0	13.4414	0	0	0	0	0	0	0	0	0	0	0
tDR-21:57-Arg-CCT-3-M2	34.2261	33.1681	17.762	38.272	12.0182	62.582	19.8542	15.4638	13.743	10.7531	27.5904	0	0	0	15.9387	11.4526	19.4662	27.9519	0	0	0
tDR-21:57-Arg-TCT-2-M2	19.0145	25.0604	15.0293	28.704	0	31.804	8.73583	9.45013	14.7018	15.2336	33.6469	0	0	0	5.18007	11.4526	0	35.9381	0	0	0
tDR-21:57-Gln-CTG-2-M4	29.1555	36.8535	44.4049	16.744	12.0182	21.5446	7.1475	12.0274	8.94895	0	33.6469	0	0	0	11.954	0	10.7064	22.6277	0	0	0
tDR-21:57-Gly-GCC-1-M3	82.3961	14.7414	19.1283	60.996	19.6661	16.415	0	0	7.67053	0	10.0941	0	0	0	0	0	0	11.3138	0	0	0
tDR-21:57-His-GTG-2-M2	16.4792	0	0	15.548	0	0	0	0	0	0	0	0	0	0	0	0	0	0	0	0	0
tDR-21:57-Lys-CTT-2	22.8174	18.4267	30.0587	16.744	0	24.6224	9.53	15.0343	12.7842	0	26.9175	41.1659	0	0	9.56321	11.4526	11.6797	9.98281	0	0	0
tDR-21:57-Lys-CTT-3-M2	55.7758	31.694	50.5533	75.3479	46.9802	87.2045	18.2658	16.323	14.0626	25.9867	37.6845	49.3991	0	0	18.728	33.5399	28.226	44.5899	0	0	0
tDR-21:57-Lys-CTT-3-M3	15.2116	0	10.2473	16.744	0	13.3372	6.75042	0	0	11.6492	7.40232	0	0	0	0	0	0	0	0	0	0
tDR-21:57-iMet-CAT-1	29.1555	16.2155	10.9304	39.468	18.5736	20.5187	14.6921	5.15462	10.2274	14.3375	12.1129	22.6413	0	0	7.96935	9.81655	0	7.32073	0	0	0
tDR-21:58-Gln-CTG-2-M4	68.4521	112.035	77.8793	78.9359	25.1289	67.7117	18.2658	37.8005	30.0429	17.9219	60.5644	26.7578	0	0	26.2988	14.7248	19.4662	37.2691	0	0	0
tDR-21:58-Glu-TTC-1-M2	36.7613	18.4267	14.3462	37.076	0	25.6484	7.54458	0	5.11369	12.5453	11.4399	0	0	0	0	20.4512	0	17.3035	0	0	0
tDR-21:58-Gly-GCC-1-M2	49.4376	17.6897	10.2473	41.86	12.0182	16.415	0	8.59103	6.39211	19.7141	18.1693	0	0	0	0	0	0	7.98625	0	0	0
tDR-21:58-His-GTG-2-M2	13.944	0	0	0	0	0	0	0	0	0	0	0	0	0	0	0	0	0	0	0	0
tDR-21:58-Lys-CTT-3-M2	34.2261	22.1121	17.0788	38.272	14.2033	33.8559	13.5008	12.0274	10.8666	32.2594	37.6845	0	0	0	9.96168	13.0887	10.7064	34.6071	0	0	0
tDR-21:58-iMet-CAT-1	29.1555	16.2155	11.6136	60.996	0	12.3112	16.2804	5.15462	0	22.4024	0	0	0	0	0	17.997	0	9.31729	0	0	0
tDR-21:59-Glu-TTC-1-M2	25.3526	12.5302	0	19.136	0	0	14.6921	0	0	0	0	0	0	0	0	8.99851	0	0	0	0	0
tDR-21:59-Gly-GCC-1-M2	19.0145	0	0	16.744	0	0	0	0	0	0	0	0	0	0	0	0	0	0	0	0	0
tDR-21:59-Lys-CTT-3-M2	15.2116	0	0	0	0	15.389	0	0	0	0	0	0	0	0	0	0	0	0	0	0	0
tDR-21:60-Glu-TTC-1-M2	49.4376	46.4354	10.9304	89.6999	49.1653	57.4524	44.0762	7.30237	12.4646	37.636	22.2069	0	0	0	13.5479	58.0813	15.573	43.2588	0	0	0
tDR-21:60-Gly-GCC-1-M2	55.7758	30.9569	16.3957	90.8959	390.045	21.5446	8.73583	6.01372	7.67053	18.818	12.7858	0	0	0	19.1264	11.4526	0	17.3035	0	0	0
tDR-21:60-Lys-CTT-2	31.6908	36.1164	34.1576	0	13.1108	26.6743	18.2658	12.8865	15.0215	23.2984	36.3386	37.0493	0	0	8.76628	9.81655	13.6263	21.9622	0	0	0
tDR-21:60-Lys-CTT-3-M2	51.9729	80.3406	83.3446	123.188	54.6281	111.827	53.2092	28.3504	28.7645	75.2719	78.0608	49.3991	0	0	37.0575	89.9851	50.6121	83.8556	0	0	0
tDR-21:60-iMet-CAT-1	19.0145	22.1121	11.6136	29.9	0	34.8818	11.5154	6.44327	5.7529	0	27.5904	0	0	0	5.57854	17.997	0	13.9759	0	0	0
tDR-21:61-Glu-TTC-1-M2	29.1555	16.2155	10.9304	19.136	43.7025	18.4668	11.9125	0	7.03132	0	9.42113	0	0	0	5.57854	10.6346	0	13.9759	0	0	0
tDR-21:61-Gly-GCC-1-M2	35.4937	0	0	27.508	93.9604	13.3372	0	4.72506	0	0	0	0	0	0	0	0	0	13.3104	0	0	0
tDR-21:61-iMet-CAT-1	15.2116	8.84484	0	22.724	66.6463	0	12.3096	0	0	0	0	0	0	0	0	8.99851	0	7.98625	0	0	0
tDR-21:62-Glu-TTC-1-M2	17.7468	19.9009	8.88098	25.116	77.572	20.5187	6.75042	0	0	0	9.42113	0	0	0	0	13.0887	0	9.31729	0	0	0
tDR-21:62-Gly-GCC-1-M2	38.029	21.375	19.1283	29.9	144.218	0	0	6.44327	6.0725	0	7.40232	0	0	0	0	0	0	0	0	0	0
tDR-21:62-His-GTG-2-M2	13.944	0	0	0	0	0	4.765	0	0	0	0	0	0	0	0	0	0	0	0	0	0
tDR-21:62-iMet-CAT-1	16.4792	25.0604	18.4451	16.744	292.807	0	21.4425	10.7388	6.71171	0	12.1129	0	0	0	9.16475	0	0	0	0	0	0
tDR-21:63-Gly-GCC-1-M2	54.5082	21.375	25.2766	45.448	233.808	13.3372	0	0	0	0	27.5904	0	0	0	0	0	0	8.65177	0	0	0
tDR-21:63-His-GTG-2-M2	15.2116	18.4267	0	15.548	0	0	22.6337	0	3.83526	11.6492	9.42113	0	0	0	7.17241	18.8151	0	7.98625	0	0	0
tDR-21:64-Gln-CTG-2-M4	16.4792	37.5906	28.6924	20.332	17.481	28.7262	0	11.5979	9.90777	0	21.534	34.991	0	0	7.96935	11.4526	0	13.3104	0	0	0
tDR-21:64-Gln-TTG-1-M2	15.2116	16.9526	0	14.352	14.2033	18.4668	0	6.01372	7.35092	0	12.1129	0	0	0	0	0	0	17.3035	0	0	0
tDR-21:66-Arg-CCG-3	34.2261	44.9613	20.4946	38.272	20.7587	19.4928	30.5754	0	5.43329	10.7531	9.42113	0	0	0	10.7586	22.0872	11.6797	12.6449	0	0	0
tDR-21:66-Glu-CTC-1	15.2116	0	0	0	0	0	0	0	0	0	0	0	0	0	0	0	0	8.65177	0	0	0
tDR-21:66-His-GTG-2-M2	22.8174	0	0	17.94	0	0	17.0746	0	4.47448	10.7531	12.1129	0	0	0	0	20.4512	0	0	0	0	0
tDR-21:67-Gln-CTG-2-M4	15.2116	13.2673	9.56413	0	0	0	0	0	0	0	0	0	0	0	0	0	0	0	0	0	0
tDR-21:67-Gly-GCC-1-M2	20.2821	0	28.6924	0	50.2579	0	0	0	0	0	0	0	0	0	0	0	0	0	0	0	0
tDR-21:70-Glu-CTC-1	13.944	0	9.56413	101.66	69.924	62.582	12.7067	11.5979	19.4959	43.9086	53.1621	30.8744	0	0	0	0	0	21.2967	0	0	0
tDR-21:71-Glu-CTC-1	30.4232	14.0043	13.663	129.168	83.0348	108.749	25.0162	45.5324	61.3642	77.9602	146.7	72.0403	0	0	4.78161	12.2707	14.5997	31.2795	0	0	0
tDR-22:41-Arg-CCT-1-M2	15.2116	28.7457	86.0772	32.292	22.9438	55.4005	12.7067	26.6322	16.9391	42.1164	57.8727	55.574	0	0	20.3218	0	13.6263	22.6277	0	0	0
tDR-22:41-Arg-CCT-3-M2	30.4232	0	85.394	17.94	19.6661	35.9077	4.765	7.30237	7.67053	11.6492	0	24.6995	0	0	0	12.2707	0	0	0	0	0
tDR-22:41-Arg-TCT-1-M4	105.213	59.7027	306.735	89.6999	564.855	140.553	68.2983	71.3055	50.8173	124.557	147.373	185.247	11.6015	0	61.364	185.696	21.4128	91.1763	0	0	0
tDR-22:41-Gln-CTG-1-M5	124.228	871.217	540.373	226.044	1039.03	639.157	106.021	207.473	145.42	123.661	386.266	397.251	14.3312	50.2222	508.444	135.796	282.26	444.568	0	0	0
tDR-22:41-Glu-CTC-1	55.7758	67.0734	87.4435	76.5439	58.9984	84.1267	22.6337	30.4981	28.4449	20.6102	33.6469	43.2242	0	0	24.3065	34.3579	16.5463	43.9244	0	0	0
tDR-22:41-Glu-TTC-1-M2	86.199	84.026	30.0587	44.252	37.1471	60.5302	16.2804	21.9071	31.0017	21.5063	33.6469	0	0	0	18.728	9.81655	32.1192	59.8968	0	0	0
tDR-22:41-Gly-GCC-1-M4	100.143	78.8665	43.7217	126.776	45.8876	143.631	30.5754	20.6185	30.3625	33.1555	43.741	82.3318	0	0	18.3295	27.8136	30.1726	78.5314	0	0	0
tDR-22:41-His-GTG-2-M2	225.639	145.94	780.16	196.144	204.309	585.809	205.689	88.9171	66.1583	274.205	117.091	273.753	18.4259	0	106.391	450.743	50.6121	155.066	0	0	0
tDR-22:42-Arg-CCG-3	30.4232	0	0	25.116	0	11.2853	20.2512	0	4.47448	11.6492	0	0	0	0	0	0	0	0	0	0	0
tDR-22:42-Arg-TCT-1-M4	39.2966	32.4311	32.1081	75.3479	25.1289	41.0374	45.6646	32.6459	26.5272	34.0516	57.1997	55.574	0	0	20.3218	40.9023	23.3594	51.2451	0	0	0
tDR-22:42-Glu-CTC-1	171.13	192.375	174.204	273.884	112.534	266.743	56.3858	63.5736	79.2621	65.4149	78.0608	72.0403	0	0	79.6935	88.349	90.5178	182.353	0	0	0
tDR-22:42-Gly-GCC-1-M4	36.7613	12.5302	8.88098	20.332	0	14.3631	0	0	6.39211	9.85704	0	0	0	0	0	0	0	8.65177	0	0	0
tDR-22:42-His-GTG-2-M2	15.2116	11.056	10.2473	27.508	0	0	6.35333	5.58417	0	0	8.74819	0	0	0	0	13.0887	0	0	0	0	0
tDR-22:42-Lys-CTT-3-M6	29.1555	19.1638	47.8206	32.292	356.176	30.778	5.95625	9.02058	8.94895	15.2336	28.2634	24.6995	0	0	7.17241	11.4526	0	17.3035	0	0	0
tDR-22:43-Gln-CTG-1-M5	83.6637	598.501	211.777	108.836	122.367	438.074	31.3696	129.295	145.101	39.4281	254.37	279.928	10.2366	29.1613	154.207	35.994	182.009	233.598	0	0	0
tDR-22:43-Glu-CTC-1	218.033	211.539	190.599	279.864	128.922	278.028	46.8558	81.6148	100.356	39.4281	87.4819	84.3901	0	0	88.4597	71.17	108.037	204.98	0	0	0
tDR-22:43-Glu-TTC-1-M2	17.7468	25.7974	19.8114	17.94	18.5736	30.778	0	9.02058	14.0626	0	13.4588	0	0	0	7.17241	0	13.6263	19.9656	0	0	0
tDR-22:43-Gly-GCC-1-M4	73.5227	13.2673	21.8609	70.564	0	29.7521	9.92708	5.58417	11.1862	17.9219	17.4964	0	0	0	0	17.179	0	29.9484	0	0	0
tDR-22:44-Arg-CCG-3	26.6203	0	15.0293	64.584	0	18.4668	22.2367	0	12.145	13.4414	8.74819	0	0	0	4.38314	19.6331	0	0	0	0	0
tDR-22:44-Arg-TCT-1-M4	20.2821	0	0	17.94	0	13.3372	7.94167	8.16148	5.7529	13.4414	10.767	0	0	0	0	0	0	13.3104	0	0	0
tDR-22:44-Glu-CTC-1	17.7468	26.5345	26.6429	25.116	39.3323	46.1671	6.35333	10.3092	5.7529	12.5453	12.1129	0	0	0	0	9.81655	0	16.638	0	0	0
tDR-22:44-His-GTG-2-M2	44.3671	0	66.2658	35.88	18.5736	0	12.3096	0	4.15487	44.8047	12.1129	0	0	0	0	37.6301	0	0	0	0	0
tDR-22:45-Arg-CCG-3	57.0434	21.375	14.3462	75.3479	15.2959	26.6743	32.1637	10.3092	13.1038	20.6102	21.534	0	0	0	6.77394	35.994	0	13.9759	0	0	0
tDR-22:45-Arg-TCT-1-M4	30.4232	25.0604	17.762	22.724	13.1108	19.4928	7.1475	8.16148	9.90777	18.818	24.2258	26.7578	0	0	7.57088	10.6346	0	28.6174	0	0	0
tDR-22:45-Glu-CTC-1	21.5497	12.5302	17.0788	0	13.1108	22.5706	4.765	0	7.67053	0	0	0	0	0	0	0	0	11.3138	0	0	0
tDR-22:46-Arg-CCG-3	74.7903	25.0604	15.7125	70.564	14.2033	42.0633	32.9579	10.3092	15.6607	27.7789	11.4399	0	0	0	5.97701	32.7218	11.6797	16.638	0	0	0
tDR-22:46-Arg-CCT-3-M2	26.6203	0	0	0	0	0	0	0	5.43329	0	0	0	0	0	0	0	0	10.6483	0	0	0
tDR-22:46-Arg-TCT-1-M4	112.819	55.2802	58.7511	175.812	48.0728	88.2304	25.0162	64.0032	68.7152	69.8953	108.343	92.6233	18.4259	0	27.8927	60.5354	35.0392	96.5005	0	0	0
tDR-22:46-Glu-CTC-1	92.5371	140.78	80.612	101.66	39.3323	161.072	22.6337	29.639	31.3213	23.2984	45.0868	47.3408	0	0	24.705	17.179	32.1192	96.5005	0	0	0
tDR-22:46-Glu-TTC-1-M2	38.029	11.056	0	15.548	0	0	0	0	3.51566	0	0	0	0	0	0	0	0	0	0	0	0
tDR-22:46-Gly-GCC-1-M4	17.7468	0	0	27.508	0	0	0	0	0	0	0	0	0	0	0	0	0	0	0	0	0
tDR-22:48-Arg-CCG-3	26.6203	0	10.2473	40.664	16.3884	0	15.4862	7.73192	5.43329	25.0906	9.42113	0	0	0	5.57854	19.6331	0	0	0	0	0
tDR-22:48-Gln-CTG-2-M4	15.2116	0	15.7125	0	0	11.2853	0	6.44327	10.547	0	19.5152	0	0	0	5.18007	0	0	10.6483	0	0	0
tDR-22:48-Glu-CTC-1	545.082	737.807	450.197	531.024	337.602	650.443	52.8121	149.054	181.855	121.869	184.385	249.054	9.55416	0	159.387	108.8	154.756	439.909	0	0	0
tDR-22:48-Glu-TTC-1-M2	149.581	42.75	30.7418	125.58	28.4066	32.8299	11.5154	11.5979	12.145	43.9086	28.9363	24.6995	0	0	4.38314	0	0	35.2726	0	0	0
tDR-22:48-Gly-GCC-1-M4	39.2966	25.0604	23.2272	119.6	51.3505	56.4264	9.92708	21.4776	17.5783	43.9086	34.3198	0	0	0	8.76628	9.81655	13.6263	22.6277	0	0	0
tDR-22:48-His-GTG-2-M2	84.9313	33.1681	18.4451	26.312	0	18.4668	22.2367	12.457	13.1038	27.7789	42.3951	0	0	0	0	18.8151	0	22.6277	0	0	0
tDR-22:49-Arg-CCG-3	16.4792	9.58191	0	14.352	0	0	6.35333	0	5.7529	0	0	0	0	0	0	9.81655	0	0	0	0	0
tDR-22:49-Glu-CTC-1	16.4792	15.4785	11.6136	0	0	18.4668	0	4.72506	0	0	0	0	0	0	4.78161	0	0	0	0	0	0
tDR-22:49-His-GTG-2-M2	34.2261	16.2155	9.56413	20.332	0	13.3372	14.295	11.1683	4.79408	11.6492	15.4776	0	0	0	7.17241	0	0	7.32073	0	0	0
tDR-22:50-His-GTG-2-M2	25.3526	0	0	0	0	0	4.36792	0	0	0	0	0	0	0	0	0	0	0	0	0	0
tDR-22:51-Arg-CCG-3	39.2966	21.375	17.0788	69.368	0	24.6224	52.8121	12.0274	15.3411	11.6492	13.4588	30.8744	0	0	9.96168	24.5414	0	13.9759	0	0	0
tDR-22:51-Arg-CCT-1-M2	21.5497	0	8.88098	15.548	0	0	8.33875	0	5.7529	26.8828	19.5152	22.6413	0	0	0	0	0	0	0	0	0
tDR-22:51-Arg-CCT-3-M2	63.3816	27.2716	17.762	57.408	0	22.5706	24.6192	12.457	16.2999	21.5063	15.4776	0	0	0	9.56321	0	0	17.9691	0	0	0
tDR-22:51-Gln-CTG-2-M4	16.4792	86.2372	158.491	16.744	72.1092	244.173	8.33875	43.8142	33.8782	0	81.4255	55.574	0	0	40.2452	18.8151	37.9591	59.8968	0	0	0
tDR-22:51-Gly-GCC-1-M4	20.2821	0	0	19.136	0	11.2853	0	0	0	0	0	0	0	0	0	0	0	0	0	0	0
tDR-22:51-Lys-CTT-3-M3	16.4792	0	0	0	0	0	0	0	0	0	0	0	0	0	0	0	0	0	0	0	0
tDR-22:52-Arg-CCT-3-M2	24.085	14.7414	19.1283	25.116	0	11.2853	5.95625	7.30237	7.35092	9.85704	7.40232	0	0	0	4.78161	0	10.7064	10.6483	0	0	0
tDR-22:53-Arg-CCT-3-M2	15.2116	16.9526	11.6136	25.116	0	0	4.36792	0	0	0	9.42113	0	0	0	0	0	0	9.31729	0	0	0
tDR-22:53-Glu-TTC-1-M2	16.4792	0	0	0	0	0	0	0	0	0	0	0	0	0	0	0	0	0	0	0	0
tDR-22:53-Gly-GCC-1-M4	16.4792	0	0	21.528	0	0	0	0	0	0	0	0	0	0	0	0	0	0	0	0	0
tDR-22:53-Lys-CTT-3-M2	13.944	0	0	0	0	17.4409	0	0	0	0	0	0	0	0	0	0	0	0	0	0	0
tDR-22:54-Arg-CCT-3-M2	46.9024	27.2716	24.5935	70.564	20.7587	35.9077	36.9287	18.4707	17.8979	34.9477	26.2446	24.6995	0	0	12.3525	23.7233	10.7064	25.2898	0	0	0
tDR-22:54-Gly-GCC-1-M4	41.8319	14.0043	13.663	52.624	12.0182	21.5446	4.36792	0	5.43329	9.85704	8.07525	0	0	0	4.38314	12.2707	0	18.6346	0	0	0
tDR-22:54-His-GTG-2-M2	26.6203	13.2673	0	28.704	0	0	27.3987	0	0	25.9867	11.4399	0	0	0	0	42.5384	0	7.32073	0	0	0
tDR-22:55-Arg-CCT-1-M2	16.4792	0	0	0	0	0	0	0	0	19.7141	13.4588	0	0	0	0	0	0	8.65177	0	0	0
tDR-22:55-Arg-CCT-3-M2	58.3111	47.9095	21.8609	58.604	17.481	43.0893	39.3112	18.4707	10.547	25.9867	24.8987	0	0	0	5.97701	29.4497	0	25.9553	0	0	0
tDR-22:55-Glu-CTC-1	19.0145	13.2673	10.9304	0	0	0	0	0	0	0	8.07525	0	0	0	0	0	0	11.9794	0	0	0
tDR-22:55-His-GTG-2-M2	16.4792	0	0	0	0	0	5.16208	0	0	0	0	0	0	0	0	0	0	0	0	0	0
tDR-22:55-Lys-CTT-2	46.9024	15.4785	34.8408	40.664	27.3141	0	14.6921	9.45013	14.3822	26.8828	33.6469	30.8744	0	0	0	31.9038	0	13.3104	0	0	0
tDR-22:55-Lys-CTT-3-M2	49.4376	14.0043	15.0293	76.5439	29.4992	21.5446	8.33875	4.72506	0	69.8953	8.07525	28.8161	0	0	7.17241	17.997	0	19.9656	0	0	0
tDR-22:56-Arg-CCG-3	35.4937	24.3233	57.3848	51.428	15.2959	64.6339	53.2092	8.59103	14.3822	34.0516	10.767	34.991	0	0	11.5556	76.0783	0	13.3104	0	0	0
tDR-22:56-Arg-CCT-1-M2	15.2116	10.319	40.9891	25.116	19.6661	25.6484	13.8979	7.73192	8.94895	50.1813	16.1505	74.0986	0	0	7.96935	23.7233	0	11.9794	0	0	0
tDR-22:56-Arg-CCT-3-M2	77.3256	43.4871	129.799	44.252	27.3141	93.3601	24.2221	21.4776	22.0528	28.675	19.5152	51.4574	0	0	18.728	64.6257	22.3861	28.6174	0	0	0
tDR-22:56-Arg-TCT-2-M2	44.3671	49.3837	109.304	72.9559	27.3141	72.8414	15.8833	21.048	14.3822	43.0125	47.1056	53.5157	0	0	11.954	45.8106	17.5196	36.6036	0	0	0
tDR-22:56-Gln-CTG-2-M4	827.764	1834.57	12330.2	885.039	3747.49	11490.5	390.333	1703.6	949.867	519.735	2038.33	4540.6	105.096	304.573	2954.24	1062.64	1373.34	2340.64	39.1227	306.996	184.137
tDR-22:56-Gln-TTG-1-M2	41.8319	46.4354	416.04	62.192	134.385	254.432	15.0892	39.9483	24.6096	33.1555	82.7713	166.722	0	0	58.1762	39.2662	33.0925	76.5349	0	0	0
tDR-22:56-Glu-TTC-1-M2	15.2116	8.10777	19.8114	17.94	17.481	18.4668	0	0	0	0	0	0	0	0	0	0	0	15.9725	0	0	0
tDR-22:56-His-GTG-2-M2	22.8174	0	10.9304	19.136	0	0	13.8979	0	0	14.3375	0	0	0	0	0	13.9068	0	0	0	0	0
tDR-22:56-Lys-CTT-2	15.2116	13.2673	28.0092	20.332	25.1289	14.3631	10.3242	11.5979	4.79408	0	20.1881	24.6995	0	0	9.16475	12.2707	0	8.65177	0	0	0
tDR-22:56-Lys-CTT-3-M2	40.5642	17.6897	46.4543	66.976	20.7587	43.0893	17.8687	9.87968	7.03132	28.675	19.5152	37.0493	0	0	7.96935	51.5369	0	26.6208	0	0	0
tDR-22:57-Arg-CCG-3	31.6908	30.9569	13.663	41.86	13.1108	34.8818	60.3567	17.1821	12.4646	11.6492	32.301	0	0	0	20.3218	29.4497	15.573	14.6415	0	0	0
tDR-22:57-Arg-CCT-1-M2	21.5497	40.5388	10.2473	50.232	0	49.2449	19.06	8.59103	11.1862	33.1555	89.5007	67.9238	0	0	21.5172	17.997	30.1726	56.5692	0	0	0
tDR-22:57-Arg-CCT-3-M2	65.9169	129.724	70.3647	90.8959	25.1289	91.3082	49.6354	42.5256	42.8271	19.7141	52.4891	39.1076	0	0	52.1992	31.9038	37.9591	64.5555	0	0	0
tDR-22:57-Arg-TCT-2-M2	50.7053	107.612	51.9196	92.0919	40.4248	116.957	30.1783	37.8005	33.5586	41.2203	111.035	57.6323	0	0	29.0881	22.9053	33.0925	104.487	0	0	0
tDR-22:57-Gln-CTG-2-M4	57.0434	71.4958	43.0386	75.3479	38.2397	82.0748	13.1037	30.4981	34.837	19.7141	80.7525	53.5157	0	22.681	15.1418	17.179	17.5196	49.914	0	0	0
tDR-22:57-Glu-TTC-1-M2	32.9584	20.638	10.9304	19.136	0	18.4668	0	4.72506	7.35092	0	18.1693	0	0	0	4.78161	0	0	22.6277	0	0	0
tDR-22:57-Gly-GCC-1-M3	15.2116	0	0	0	0	0	0	0	0	0	0	0	0	0	0	0	0	0	0	0	0
tDR-22:57-His-GTG-2-M2	54.5082	18.4267	0	15.548	0	15.389	7.54458	0	4.47448	18.818	18.8423	0	0	0	0	8.99851	0	14.6415	0	0	0
tDR-22:57-Lys-CTT-2	13.944	25.7974	19.8114	21.528	0	17.4409	11.1183	12.8865	13.743	0	16.8234	22.6413	0	0	8.76628	8.99851	0	18.6346	0	0	0
tDR-22:57-Lys-CTT-3-M2	58.3111	29.4828	19.1283	83.7199	18.5736	61.5561	18.2658	8.16148	14.3822	23.2984	28.9363	0	0	0	7.17241	22.0872	18.4929	29.2829	0	0	0
tDR-22:57-iMet-CAT-1	27.8879	0	0	32.292	0	0	8.33875	0	3.51566	0	0	0	0	0	0	9.81655	0	0	0	0	0
tDR-22:58-Arg-CCG-3	17.7468	14.7414	0	19.136	0	17.4409	28.9871	6.44327	4.47448	0	0	0	0	0	0	14.7248	0	0	0	0	0
tDR-22:58-Arg-CCT-3-M2	16.4792	42.013	24.5935	39.468	0	54.3746	23.4279	14.1752	11.5058	10.7531	30.9551	0	0	0	9.16475	23.7233	10.7064	25.9553	0	0	0
tDR-22:58-Arg-TCT-2-M2	27.8879	24.3233	0	29.9	15.2959	11.2853	10.7212	16.7525	9.58816	15.2336	32.974	32.9327	0	0	7.17241	9.81655	11.6797	22.6277	0	0	0
tDR-22:58-Gln-CTG-2-M4	87.4666	119.405	81.2951	132.756	76.4794	114.905	36.5317	51.9757	53.3741	28.675	113.054	86.4484	11.6015	0	32.2758	62.1715	36.0125	87.1832	0	0	0
tDR-22:58-Glu-TTC-1-M2	77.3256	57.4914	38.9397	88.5039	29.4992	43.0893	16.6775	20.1889	10.8666	18.818	35.6657	26.7578	0	0	13.1494	15.5429	16.5463	37.2691	0	0	0
tDR-22:58-His-GTG-2-M2	16.4792	0	0	0	0	0	0	0	0	14.3375	0	0	0	0	0	0	0	0	0	0	0
tDR-22:58-Lys-CTT-2	13.944	16.9526	16.3957	0	0	0	10.7212	6.01372	7.99013	0	14.8046	0	0	0	0	0	0	7.98625	0	0	0
tDR-22:58-Lys-CTT-3-M2	34.2261	14.0043	10.9304	45.448	13.1108	30.778	8.33875	9.87968	11.1862	24.1945	24.8987	0	0	0	7.17241	9.81655	0	14.6415	0	0	0
tDR-22:58-iMet-CAT-1	13.944	0	0	16.744	0	0	5.16208	4.72506	4.79408	11.6492	9.42113	0	0	0	0	0	0	0	0	0	0
tDR-22:59-Glu-TTC-1-M2	44.3671	16.2155	8.88098	38.272	0	17.4409	11.9125	5.58417	6.39211	13.4414	21.534	0	0	0	5.18007	13.9068	0	16.638	0	0	0
tDR-22:59-His-GTG-2-M2	24.085	0	0	0	0	0	0	0	0	0	0	0	0	0	0	0	0	0	0	0	0
tDR-22:60-Arg-CCT-3-M2	21.5497	29.4828	12.9799	15.548	13.1108	0	19.4571	8.16148	6.71171	15.2336	14.8046	0	0	0	6.77394	11.4526	0	9.98281	0	0	0
tDR-22:60-Glu-TTC-1-M2	287.752	109.086	58.0679	222.456	86.3125	141.579	67.1071	42.096	31.0017	76.168	82.0984	57.6323	8.18928	0	28.2912	72.8061	30.1726	68.5486	0	0	0
tDR-22:60-Lys-CTT-3-M2	25.3526	27.2716	27.3261	52.624	0	37.9596	34.1492	8.16148	10.2274	18.818	27.5904	0	0	0	11.954	42.5384	10.7064	36.6036	0	0	0
tDR-22:61-Arg-CCT-3-M2	41.8319	36.8535	28.0092	37.076	13.1108	25.6484	13.8979	12.457	11.1862	16.1297	30.9551	0	0	0	4.78161	13.9068	0	29.9484	0	0	0
tDR-22:61-Gln-CTG-2-M4	13.944	10.319	0	0	0	0	0	0	3.83526	0	0	0	0	0	0	0	0	11.9794	0	0	0
tDR-22:61-Glu-TTC-1-M2	41.8319	28.7457	21.1777	34.684	29.4992	38.9855	9.92708	11.1683	10.2274	0	28.9363	0	0	0	7.57088	13.0887	0	25.2898	0	0	0
tDR-22:62-Glu-TTC-1-M2	43.0995	42.013	30.0587	37.076	43.7025	25.6484	12.3096	9.87968	8.94895	0	34.3198	0	0	0	12.3525	22.9053	0	22.6277	0	0	0
tDR-22:62-His-GTG-2-M2	25.3526	10.319	0	27.508	0	0	12.7067	0	4.79408	19.7141	17.4964	0	0	0	0	11.4526	0	0	0	0	0
tDR-22:63-Arg-CCG-3	21.5497	12.5302	27.3261	40.664	15.2959	45.1411	37.3258	8.59103	7.35092	29.5711	0	0	0	0	5.97701	21.2692	0	13.9759	0	0	0
tDR-22:63-Arg-CCT-3-M2	38.029	22.8492	34.1576	19.136	17.481	17.4409	0	8.16148	4.79408	0	10.767	0	0	0	0	0	0	16.638	0	0	0
tDR-22:63-Arg-TCT-1	13.944	14.7414	7.51467	38.272	0	18.4668	13.8979	17.1821	10.2274	0	24.8987	0	0	0	0	0	0	25.9553	0	0	0
tDR-22:63-Gly-GCC-1-M2	13.944	0	0	25.116	12.0182	0	0	0	0	0	0	0	0	0	0	0	0	0	0	0	0
tDR-22:63-His-GTG-2-M2	70.9874	55.2802	19.8114	72.9559	29.4992	45.1411	65.1217	22.3367	10.547	63.6227	32.301	43.2242	0	0	17.5326	53.9911	15.573	21.2967	0	0	0
tDR-22:64-Gln-CTG-2-M4	69.7198	165.841	92.2255	83.7199	69.924	230.835	17.8687	75.1715	68.0759	15.2336	185.731	104.973	10.919	40.5018	64.5517	35.994	72.9983	122.456	0	0	0
tDR-22:64-Gln-TTG-1-M2	16.4792	35.3794	22.544	35.88	28.4066	35.9077	5.16208	24.0549	22.3724	14.3375	56.5268	47.3408	0	0	13.5479	0	13.6263	39.2657	0	0	0
tDR-22:64-His-GTG-2-M2	15.2116	9.58191	0	0	0	0	12.7067	0	0	13.4414	0	0	0	0	0	17.997	0	7.98625	0	0	0
tDR-22:66-Arg-CCG-3	115.355	117.931	64.8995	161.46	55.7207	122.086	100.859	35.2232	36.1154	50.1813	43.741	43.2242	10.919	19.4409	54.59	112.89	17.5196	61.8934	0	0	0
tDR-22:66-Arg-CCT-4	34.2261	18.4267	14.3462	23.92	0	0	9.53	7.73192	7.67053	0	10.0941	0	0	0	0	13.0887	0	11.9794	0	0	0
tDR-22:66-Arg-TCT-1	25.3526	44.2242	25.9598	38.272	41.5174	103.619	12.7067	60.1372	44.7448	17.0258	111.708	113.206	0	0	57.3793	17.179	43.799	94.5039	0	0	0
tDR-22:66-Arg-TCT-3	26.6203	36.8535	19.1283	0	46.9802	19.4928	0	4.72506	0	0	18.1693	0	0	0	6.37548	0	0	7.98625	0	0	0
tDR-22:66-Gln-CTG-2-M4	27.8879	31.694	25.2766	20.332	21.8513	35.9077	11.1183	18.9003	24.29	0	73.3502	34.991	0	0	6.77394	0	0	21.9622	0	0	0
tDR-22:66-Glu-CTC-1	21.5497	10.319	12.2967	20.332	0	20.5187	0	5.15462	3.83526	0	14.8046	0	0	0	0	0	0	7.98625	0	0	0
tDR-22:66-Glu-TTC-1-M2	21.5497	0	0	21.528	0	0	0	0	0	0	0	0	0	0	0	0	0	0	0	0	0
tDR-22:66-His-GTG-2-M2	100.143	28.7457	16.3957	55.016	0	17.4409	53.2092	8.16148	8.62934	50.1813	32.974	0	0	0	4.38314	58.8993	0	17.9691	0	0	0
tDR-22:67-Arg-CCG-3	25.3526	26.5345	14.3462	45.448	0	26.6743	50.0325	17.6116	23.0116	21.5063	15.4776	0	0	0	7.57088	17.179	0	7.32073	0	0	0
tDR-22:67-Arg-TCT-1	15.2116	19.9009	9.56413	23.92	0	41.0374	0	15.0343	15.6607	10.7531	31.6281	24.6995	0	0	18.3295	0	0	28.6174	0	0	0
tDR-22:67-Glu-CTC-1	29.1555	14.7414	53.2859	13.156	42.61	31.804	4.36792	5.15462	7.35092	0	16.1505	0	0	0	4.38314	13.9068	0	15.9725	0	0	0
tDR-22:67-His-GTG-2-M2	26.6203	0	23.9103	14.352	0	0	4.36792	4.72506	0	11.6492	0	0	0	0	0	20.4512	0	0	0	0	0
tDR-22:68-Arg-CCG-3	15.2116	0	0	22.724	0	11.2853	11.9125	0	0	0	9.42113	0	0	0	0	0	0	7.98625	0	0	0
tDR-22:68-Arg-TCT-1	35.4937	43.4871	18.4451	72.9559	26.2215	131.32	22.6337	56.7008	60.4054	47.493	108.343	47.3408	0	25.9211	61.7624	15.5429	58.3986	85.8521	0	0	0
tDR-22:68-Arg-TCT-3	15.2116	19.1638	0	0	0	15.389	0	6.44327	0	0	10.767	0	0	0	8.36781	0	0	7.32073	0	0	0
tDR-22:69-Glu-TTC-1	21.5497	0	7.51467	0	0	14.3631	0	6.44327	4.79408	0	17.4964	0	0	0	0	0	0	8.65177	0	0	0
tDR-22:70-Glu-CTC-1	35.4937	19.9009	16.3957	240.396	76.4794	133.372	17.0746	39.9483	48.2604	126.349	143.336	72.0403	0	0	5.57854	0	15.573	69.2141	0	0	0
tDR-22:70-His-GTG-2-M2	13.944	0	0	84.9159	13.1108	29.7521	67.1071	15.0343	9.90777	108.427	42.3951	0	0	0	0	44.9925	0	13.9759	0	0	0
tDR-22:71-Arg-CCG-3	30.4232	11.7931	8.19783	106.444	34.962	61.5561	75.0487	29.2095	17.5783	64.5188	78.7337	28.8161	0	0	0	26.9955	0	15.9725	0	0	0
tDR-22:71-Arg-CCT-4	16.4792	12.5302	7.51467	49.036	32.7769	42.0633	38.5171	46.3915	81.819	36.7399	93.5384	39.1076	0	0	5.57854	0	0	13.3104	0	0	0
tDR-22:71-Arg-TCT-3	17.7468	0	0	23.92	0	0	0	0	0	14.3375	16.1505	0	0	0	0	0	0	0	0	0	0
tDR-22:71-Glu-CTC-1	78.5932	52.332	35.5239	318.136	164.977	277.002	63.5333	107.388	145.42	172.946	405.109	230.529	0	0	11.5556	13.9068	19.4662	73.8728	0	0	0
tDR-22:71-Glu-TTC-1	25.3526	16.9526	17.0788	147.108	57.9058	69.7636	34.5462	26.2026	41.5487	62.7266	146.7	43.2242	0	0	4.38314	0	0	26.6208	0	0	0
tDR-22:71-His-GTG-2-M2	39.2966	0	0	155.48	27.3141	49.2449	149.303	15.8934	23.9704	102.155	172.945	49.3991	0	0	6.77394	26.1775	0	12.6449	28.2553	0	0
tDR-22:71-Lys-CTT-2	25.3526	46.4354	32.1081	38.272	76.4794	93.3601	28.9871	65.7214	83.0974	17.9219	423.278	193.48	0	0	7.57088	8.99851	10.7064	33.9415	0	0	0
tDR-22:72-Gln-CTG-2	21.5497	26.5345	18.4451	29.9	52.443	34.8818	32.5608	192.869	301.388	16.1297	170.926	49.3991	0	0	7.57088	0	0	25.2898	0	0	0
tDR-22:72-Glu-CTC-1	32.9584	29.4828	15.0293	33.488	18.5736	28.7262	40.1054	131.013	269.427	13.4414	39.7033	28.8161	0	0	10.3601	0	0	17.3035	0	0	0
tDR-22:72-Glu-TTC-1	24.085	16.2155	21.1777	31.096	27.3141	33.8559	54.4004	109.106	177.061	22.4024	41.7221	0	0	0	7.96935	8.99851	0	15.307	0	0	0
tDR-22:72-Gly-GCC-2	16.4792	0	40.9891	19.136	0	0	17.0746	15.8934	26.2076	18.818	0	0	0	0	0	8.99851	0	0	0	0	0
tDR-22:72-His-GTG-2-M2	44.3671	49.3837	34.8408	181.792	97.2381	216.472	269.222	95.3604	102.593	151.44	420.586	220.238	13.6488	40.5018	27.8927	88.349	19.4662	53.9072	69.5515	47.6887	0
tDR-23:42-Arg-CCG-3	25.3526	0	0	21.528	0	0	13.8979	0	5.43329	0	0	0	0	0	0	0	0	0	0	0	0
tDR-23:42-Arg-TCT-1-M4	29.1555	31.694	10.2473	44.252	14.2033	48.2189	36.9287	25.3435	19.4959	29.5711	41.7221	63.8072	0	0	13.1494	54.8091	26.2794	37.2691	0	0	0
tDR-23:42-Glu-CTC-1	365.078	462.88	468.642	519.064	357.268	663.78	123.89	198.882	214.775	136.206	236.201	275.812	7.50684	0	185.287	184.878	209.262	413.954	0	0	0
tDR-23:42-Glu-TTC-1-M2	20.2821	24.3233	10.9304	35.88	0	24.6224	7.54458	0	6.71171	15.2336	11.4399	0	0	0	4.38314	0	0	13.9759	0	0	0
tDR-23:42-Gly-GCC-1-M4	16.4792	9.58191	10.9304	31.096	13.1108	20.5187	5.95625	8.16148	4.47448	0	7.40232	0	0	0	0	0	0	12.6449	0	0	0
tDR-23:42-Lys-CTT-3-M6	51.9729	14.7414	48.5038	71.7599	310.288	26.6743	11.9125	6.87282	6.0725	11.6492	22.8799	0	0	0	7.96935	26.1775	0	17.9691	0	0	0
tDR-23:43-Gln-CTG-1-M5	83.6637	391.384	206.995	112.424	194.476	544.771	33.7521	149.913	142.864	62.7266	208.611	259.345	12.2839	24.3011	163.77	40.9023	183.956	286.174	0	0	0
tDR-23:43-Glu-CTC-1	376.487	490.151	473.424	487.968	351.805	690.454	100.462	208.762	261.757	77.9602	248.987	222.296	0	0	215.172	116.981	286.153	451.223	0	0	0
tDR-23:43-Glu-TTC-1-M2	35.4937	56.7544	40.9891	34.684	36.0546	85.1526	6.35333	15.8934	22.692	0	24.2258	30.8744	0	0	18.728	9.81655	21.4128	38.6002	0	0	0
tDR-23:43-Gly-GCC-1-M4	25.3526	9.58191	15.0293	43.056	0	16.415	4.765	10.7388	12.7842	0	14.8046	0	0	0	0	13.0887	0	13.9759	0	0	0
tDR-23:44-Arg-CCG-3	41.8319	0	0	33.488	0	13.3372	23.0308	6.44327	4.15487	17.0258	0	0	0	0	5.18007	26.1775	0	9.31729	0	0	0
tDR-23:44-Gln-CTG-1-M5	15.2116	9.58191	40.306	22.724	45.8876	13.3372	0	5.58417	6.71171	0	7.40232	0	0	0	0	8.99851	0	10.6483	0	0	0
tDR-23:44-Glu-CTC-1	43.0995	46.4354	72.4141	60.996	124.552	109.775	12.7067	15.0343	14.3822	10.7531	26.2446	24.6995	0	0	15.1418	17.179	25.3061	43.2588	0	0	0
tDR-23:44-Glu-TTC-1-M2	16.4792	0	0	0	12.0182	0	0	0	0	0	0	0	0	0	0	0	0	0	0	0	0
tDR-23:44-Gly-GCC-1-M4	15.2116	8.10777	0	14.352	0	16.415	0	0	4.15487	0	9.42113	0	0	0	0	10.6346	0	0	0	0	0
tDR-23:44-His-GTG-2-M2	22.8174	0	14.3462	20.332	0	0	7.94167	0	0	15.2336	0	0	0	0	0	0	0	0	0	0	0
tDR-23:45-Arg-CCG-3	74.7903	36.1164	28.0092	137.54	0	48.2189	61.1508	15.4638	19.1763	43.0125	24.2258	0	0	0	8.36781	58.8993	14.5997	13.3104	0	0	0
[truncated: 24,901 more rows]

## Sheet: Table S2 ntDRs annotations
...1	source_type	tDR_name	synonyms	source_tRNAs	length	position	anticodon	isotype	mismatches	indels	mismatch_locations	tRNA_domains	group_ID	other_tDRs_in_group	sequence	start	end	class	GC
1	pre-tRNA	tDR-0i53:18-Met-CAT-2-2	tDR-0i53:18-Met-CAT-5-1	tRNA-Met-CAT-2-2,tRNA-Met-CAT-5-1	22	0i53..18	CAT	Met	1	0	G:18:A	None	89	28	GGGUGCCUCCUUAGCGCAGUAA	0	53	tRF_leader	0.590909
2	pre-tRNA	tDR-0i53:19-Met-CAT-2-2	tDR-0i53:19-Met-CAT-5-1	tRNA-Met-CAT-2-2,tRNA-Met-CAT-5-1	23	0i53..19	CAT	Met	1	0	G:19:A	None	89	28	GGGUGCCUCCUUAGCGCAGUAGA	0	53	tRF_leader	0.608696
3	mature tRNA	tDR-10:29-Ala-CGC-5-M2	tDR-10:29-Glu-CTC-1-M2	tRNA-Ala-CGC-5,tRNA-Glu-CTC-1	20	10..29	CGC,CTC	Glu,Ala	0	0	None	DSLE_CS	29	10514	GUCUAGUGGUUAGGAUUCGG	10	29	tRF5b	0.5
4	mature tRNA	tDR-10:29-Glu-TTC-1-M2	tDR-10:29-Glu-TTC-2-M2	tRNA-Glu-TTC-1,tRNA-Glu-TTC-2	20	10..29	TTC	Glu	0	0	None	DSLE_CS	29	10514	GUCUAGCGGUUAGGAUUCCU	10	29	tRF5b	0.5
5	mature tRNA	tDR-10:30-Glu-CTC-1	None	tRNA-Glu-CTC-1	21	10..30	CTC	Glu	0	0	None	DSLE_CS	29	10514	GUCUAGUGGUUAGGAUUCGGC	10	30	tRF5b	0.52381
6	mature tRNA	tDR-10:30-His-GTG-1-M2	tDR-10:30-His-GTG-2-M2	tRNA-His-GTG-1,tRNA-His-GTG-2	21	10..30	GTG	His	0	0	None	DSLE_CS	7	4407	GUAUAGUGGUUAGUACUCUGC	10	30	tRF5b	0.428571
7	mature tRNA	tDR-10:31-Glu-CTC-1	None	tRNA-Glu-CTC-1	22	10..31	CTC	Glu	0	0	None	DSLE_CS	29	10514	GUCUAGUGGUUAGGAUUCGGCG	10	31	tRF5b	0.545455
8	mature tRNA	tDR-10:31-Glu-TTC-1-M2	tDR-10:31-Glu-TTC-2-M2	tRNA-Glu-TTC-1,tRNA-Glu-TTC-2	22	10..31	TTC	Glu	0	0	None	DSLE_CS	29	10514	GUCUAGCGGUUAGGAUUCCUGG	10	31	tRF5b	0.545455
9	mature tRNA	tDR-10:31-His-GTG-1	None	tRNA-His-GTG-1	22	10..31	GTG	His	0	0	None	DSLE_CS	7	4407	GUAUAGUGGUUAGUACUCUGCA	10	31	tRF5b	0.409091
10	mature tRNA	tDR-10:31-His-GTG-2	None	tRNA-His-GTG-2	22	10..31	GTG	His	0	0	None	DSLE_CS	7	4407	GUAUAGUGGUUAGUACUCUGCG	10	31	tRF5b	0.454545
11	mature tRNA	tDR-10:32-Glu-CTC-1	None	tRNA-Glu-CTC-1	23	10..32	CTC	Glu	0	0	None	DSLE_CSL	29	10514	GUCUAGUGGUUAGGAUUCGGCGC	10	32	tRF5b	0.565217
12	mature tRNA	tDR-10:32-Glu-TTC-1-M2	tDR-10:32-Glu-TTC-2-M2	tRNA-Glu-TTC-1,tRNA-Glu-TTC-2	23	10..32	TTC	Glu	0	0	None	DSLE_CSL	29	10514	GUCUAGCGGUUAGGAUUCCUGGU	10	32	tRF5b	0.521739
13	mature tRNA	tDR-10:32-Gly-GCC-1-M4	tDR-10:32-Gly-GCC-2-M4,tDR-10:32-Gly-GCC-3-M4,tDR-10:32-Gly-GCC-4-M4	tRNA-Gly-GCC-1,tRNA-Gly-GCC-2,tRNA-Gly-GCC-3,tRNA-Gly-GCC-4	22	10..32	GCC	Gly	0	0	None	DSLE_CSL	29	10514	GUUCAGUGGUAGAAUUCUCGCC	10	32	tRF5b	0.5
14	mature tRNA	tDR-10:32-Lys-TTT-1-M2	tDR-10:32-Lys-TTT-2-M2	tRNA-Lys-TTT-1,tRNA-Lys-TTT-2	23	10..32	TTT	Lys	0	0	None	DSLE_CSL	27	5071	GCUCAGUCGGUAGAGCAUCAGAC	10	32	tRF5b	0.565217
15	mature tRNA	tDR-10:32-Pro-AGG-1-M3	tDR-10:32-Pro-CGG-1-M3,tDR-10:32-Pro-TGG-2-M3	tRNA-Pro-AGG-1,tRNA-Pro-CGG-1,tRNA-Pro-TGG-2	22	10..32	AGG,TGG,CGG	Pro	0	0	None	DSLE_CSL	1	576	GUCUAGGGGUAUGAUUCUCGCU	10	32	tRF5b	0.5
16	mature tRNA	tDR-10:32-Thr-TGT-2-M2	tDR-10:32-Thr-TGT-3-M2	tRNA-Thr-TGT-2,tRNA-Thr-TGT-3	23	10..32	TGT	Thr	0	0	None	DSLE_CSL	16	236	GCUCAGGGGUUAGAGCACUGGUC	10	32	tRF5b	0.608696
17	mature tRNA	tDR-10:33-Cys-GCA-1-M3	tDR-10:33-Cys-GCA-2-M3,tDR-10:33-Cys-GCA-3-M3	tRNA-Cys-GCA-1,tRNA-Cys-GCA-2,tRNA-Cys-GCA-3	23	10..33	GCA	Cys	0	0	None	DSLE_CSL	2	627	GCUCAGUGGUAGAGCAUUUGACU	10	33	tRF5b	0.478261
18	mature tRNA	tDR-10:33-Gln-CTG-1-M7	tDR-10:33-Gln-CTG-2-M7,tDR-10:33-Gln-CTG-3-M7,tDR-10:33-Gln-TTG-1-M7,tDR-10:33-Gln-TTG-2-M7,tDR-10:33-Gln-TTG-3-M7,tDR-10:33-Gln-TTG-5-M7	tRNA-Gln-CTG-1,tRNA-Gln-CTG-2,tRNA-Gln-CTG-3,tRNA-Gln-TTG-1,tRNA-Gln-TTG-2,tRNA-Gln-TTG-3,tRNA-Gln-TTG-5	24	10..33	CTG,TTG	Gln	0	0	None	DSLE_CSL	13	2605	GUGUAAUGGUUAGCACUCUGGACU	10	33	tRF5b	0.458333
19	mature tRNA	tDR-10:33-Glu-CTC-1	None	tRNA-Glu-CTC-1	24	10..33	CTC	Glu	0	0	None	DSLE_CSL	29	10514	GUCUAGUGGUUAGGAUUCGGCGCU	10	33	tRF5b	0.541667
20	mature tRNA	tDR-10:33-Glu-TTC-1-M2	tDR-10:33-Glu-TTC-2-M2	tRNA-Glu-TTC-1,tRNA-Glu-TTC-2	24	10..33	TTC	Glu	0	0	None	DSLE_CSL	29	10514	GUCUAGCGGUUAGGAUUCCUGGUU	10	33	tRF5b	0.5
21	mature tRNA	tDR-10:33-Gly-CCC-1	None	tRNA-Gly-CCC-1	23	10..33	CCC	Gly	0	0	None	DSLE_CSL	29	10514	GUGUAGUGGUAUCAUGCAAGAUU	10	33	tRF5b	0.391304
22	mature tRNA	tDR-10:33-Gly-GCC-1-M4	tDR-10:33-Gly-GCC-2-M4,tDR-10:33-Gly-GCC-3-M4,tDR-10:33-Gly-GCC-4-M4	tRNA-Gly-GCC-1,tRNA-Gly-GCC-2,tRNA-Gly-GCC-3,tRNA-Gly-GCC-4	23	10..33	GCC	Gly	0	0	None	DSLE_CSL	29	10514	GUUCAGUGGUAGAAUUCUCGCCU	10	33	tRF5b	0.478261
23	mature tRNA	tDR-10:33-His-GTG-2	None	tRNA-His-GTG-2	24	10..33	GTG	His	0	0	None	DSLE_CSL	7	4407	GUAUAGUGGUUAGUACUCUGCGUU	10	33	tRF5b	0.416667
24	mature tRNA	tDR-10:33-Lys-CTT-3	None	tRNA-Lys-CTT-3	24	10..33	CTT	Lys	0	0	None	DSLE_CSL	27	5071	GCUCAGUCGGUAGAGCAUGAGACU	10	33	tRF5b	0.541667
25	mature tRNA	tDR-10:33-Lys-TTT-1-M2	tDR-10:33-Lys-TTT-2-M2	tRNA-Lys-TTT-1,tRNA-Lys-TTT-2	24	10..33	TTT	Lys	0	0	None	DSLE_CSL	27	5071	GCUCAGUCGGUAGAGCAUCAGACU	10	33	tRF5b	0.541667
26	mature tRNA	tDR-10:33-Pro-AGG-1-M3	tDR-10:33-Pro-CGG-1-M3,tDR-10:33-Pro-TGG-2-M3	tRNA-Pro-AGG-1,tRNA-Pro-CGG-1,tRNA-Pro-TGG-2	23	10..33	AGG,TGG,CGG	Pro	0	0	None	DSLE_CSL	1	576	GUCUAGGGGUAUGAUUCUCGCUU	10	33	tRF5b	0.478261
27	mature tRNA	tDR-10:34-Cys-GCA-1-M3	tDR-10:34-Cys-GCA-2-M3,tDR-10:34-Cys-GCA-3-M3	tRNA-Cys-GCA-1,tRNA-Cys-GCA-2,tRNA-Cys-GCA-3	24	10..34	GCA	Cys	0	0	None	DSLE_CSL	2	627	GCUCAGUGGUAGAGCAUUUGACUG	10	34	tRF5c	0.5
28	mature tRNA	tDR-10:34-Glu-CTC-1	None	tRNA-Glu-CTC-1	25	10..34	CTC	Glu	0	0	None	DSLE_CSL	29	10514	GUCUAGUGGUUAGGAUUCGGCGCUC	10	34	tRF5c	0.56
29	mature tRNA	tDR-10:34-Glu-CTC-1-M2	tDR-10:34-Glu-TTC-3-M2	tRNA-Glu-CTC-1,tRNA-Glu-TTC-3	25	10..34	TTC,CTC	Glu	1	0	C:20:U,C:34:U	DSLE_CSL	29	10514	GUCUAGUGGUUAGGAUUCGGCGCUU	10	34	tRF5c	0.52
30	mature tRNA	tDR-10:34-Glu-TTC-1-M2	tDR-10:34-Glu-TTC-2-M2	tRNA-Glu-TTC-1,tRNA-Glu-TTC-2	25	10..34	TTC	Glu	0	0	None	DSLE_CSL	29	10514	GUCUAGCGGUUAGGAUUCCUGGUUU	10	34	tRF5c	0.48
31	mature tRNA	tDR-10:34-Gly-GCC-1-M4	tDR-10:34-Gly-GCC-2-M4,tDR-10:34-Gly-GCC-3-M4,tDR-10:34-Gly-GCC-4-M4	tRNA-Gly-GCC-1,tRNA-Gly-GCC-2,tRNA-Gly-GCC-3,tRNA-Gly-GCC-4	24	10..34	GCC	Gly	0	0	None	DSLE_CSL	29	10514	GUUCAGUGGUAGAAUUCUCGCCUG	10	34	tRF5c	0.5
32	mature tRNA	tDR-10:34-Lys-CTT-3	None	tRNA-Lys-CTT-3	25	10..34	CTT	Lys	0	0	None	DSLE_CSL	27	5071	GCUCAGUCGGUAGAGCAUGAGACUC	10	34	tRF5c	0.56
33	mature tRNA	tDR-10:34-Lys-CTT-3-M3	tDR-10:34-Lys-TTT-1-M3,tDR-10:34-Lys-TTT-2-M3	tRNA-Lys-CTT-3,tRNA-Lys-TTT-1,tRNA-Lys-TTT-2	25	10..34	CTT,TTT	Lys	1	0	C:28:G,C:34:U	DSLE_CSL	27	5071	GCUCAGUCGGUAGAGCAUGAGACUU	10	34	tRF5c	0.52
34	mature tRNA	tDR-10:34-Pro-CGG-1	None	tRNA-Pro-CGG-1	24	10..34	CGG	Pro	0	0	None	DSLE_CSL	1	576	GUCUAGGGGUAUGAUUCUCGCUUC	10	34	tRF5c	0.5
35	mature tRNA	tDR-10:34-Pro-TGG-2	None	tRNA-Pro-TGG-2	24	10..34	TGG	Pro	0	0	None	DSLE_CSL	1	576	GUCUAGGGGUAUGAUUCUCGCUUU	10	34	tRF5c	0.458333
36	mature tRNA	tDR-10:35-Ala-CGC-5-M2	tDR-10:35-Glu-CTC-1-M2	tRNA-Ala-CGC-5,tRNA-Glu-CTC-1	26	10..35	CGC,CTC	Glu,Ala	1	0	U:30:C,U:35:G	DSLE_CSL	29	10514	GUCUAGUGGUUAGGAUUCGGCGCUCG	10	35	tRF5c	0.576923
37	mature tRNA	tDR-10:35-Cys-GCA-1-M3	tDR-10:35-Cys-GCA-2-M3,tDR-10:35-Cys-GCA-3-M3	tRNA-Cys-GCA-1,tRNA-Cys-GCA-2,tRNA-Cys-GCA-3	25	10..35	GCA	Cys	0	0	None	DSLE_CSL	2	627	GCUCAGUGGUAGAGCAUUUGACUGC	10	35	tRF5c	0.52
38	mature tRNA	tDR-10:35-Cys-GCA-4-M15	tDR-10:35-Cys-GCA-5-M15,tDR-10:35-Cys-GCA-6-M15,tDR-10:35-Cys-GCA-7-M15,tDR-10:35-Cys-GCA-8-M15,tDR-10:35-Cys-GCA-9-M15,tDR-10:35-Cys-GCA-10-M15,tDR-10:35-Cys-GCA-12-M15,tDR-10:35-Cys-GCA-14-M15,tDR-10:35-Cys-GCA-15-M15,tDR-10:35-Cys-GCA-17-M15,tDR-10:35-Cys-GCA-19-M15,tDR-10:35-Cys-GCA-20-M15,tDR-10:35-Cys-GCA-23-M15,tDR-10:35-Cys-GCA-24-M15	tRNA-Cys-GCA-4,tRNA-Cys-GCA-5,tRNA-Cys-GCA-6,tRNA-Cys-GCA-7,tRNA-Cys-GCA-8,tRNA-Cys-GCA-9,tRNA-Cys-GCA-10,tRNA-Cys-GCA-12,tRNA-Cys-GCA-14,tRNA-Cys-GCA-15,tRNA-Cys-GCA-17,tRNA-Cys-GCA-19,tRNA-Cys-GCA-20,tRNA-Cys-GCA-23,tRNA-Cys-GCA-24	25	10..35	GCA	Cys	0	0	None	DSLE_CSL	2	627	GCUCAGGGGUAGAGCAUUUGACUGC	10	35	tRF5c	0.56
39	mature tRNA	tDR-10:35-Gln-CTG-1-M3	tDR-10:35-Gln-CTG-2-M3,tDR-10:35-Gln-CTG-3-M3	tRNA-Gln-CTG-1,tRNA-Gln-CTG-2,tRNA-Gln-CTG-3	26	10..35	CTG	Gln	0	0	None	DSLE_CSL	13	2605	GUGUAAUGGUUAGCACUCUGGACUCU	10	35	tRF5c	0.461538
40	mature tRNA	tDR-10:35-Glu-CTC-1	None	tRNA-Glu-CTC-1	26	10..35	CTC	Glu	0	0	None	DSLE_CSL	29	10514	GUCUAGUGGUUAGGAUUCGGCGCUCU	10	35	tRF5c	0.538462
41	mature tRNA	tDR-10:35-Glu-TTC-1-M2	tDR-10:35-Glu-TTC-2-M2	tRNA-Glu-TTC-1,tRNA-Glu-TTC-2	26	10..35	TTC	Glu	0	0	None	DSLE_CSL	29	10514	GUCUAGCGGUUAGGAUUCCUGGUUUU	10	35	tRF5c	0.461538
42	mature tRNA	tDR-10:35-Gly-CCC-1	None	tRNA-Gly-CCC-1	25	10..35	CCC	Gly	0	0	None	DSLE_CSL	29	10514	GUGUAGUGGUAUCAUGCAAGAUUCC	10	35	tRF5c	0.44
43	mature tRNA	tDR-10:35-Gly-GCC-1-M4	tDR-10:35-Gly-GCC-2-M4,tDR-10:35-Gly-GCC-3-M4,tDR-10:35-Gly-GCC-4-M4	tRNA-Gly-GCC-1,tRNA-Gly-GCC-2,tRNA-Gly-GCC-3,tRNA-Gly-GCC-4	25	10..35	GCC	Gly	0	0	None	DSLE_CSL	29	10514	GUUCAGUGGUAGAAUUCUCGCCUGC	10	35	tRF5c	0.52
44	mature tRNA	tDR-10:35-Lys-CTT-2	None	tRNA-Lys-CTT-2	26	10..35	CTT	Lys	0	0	None	DSLE_CSL	27	5071	GCUCAGUCGGUAGAGCAUGGGACUCU	10	35	tRF5c	0.576923
45	mature tRNA	tDR-10:35-Lys-CTT-3	None	tRNA-Lys-CTT-3	26	10..35	CTT	Lys	0	0	None	DSLE_CSL	27	5071	GCUCAGUCGGUAGAGCAUGAGACUCU	10	35	tRF5c	0.538462
46	mature tRNA	tDR-10:35-Lys-TTT-1-M2	tDR-10:35-Lys-TTT-2-M2	tRNA-Lys-TTT-1,tRNA-Lys-TTT-2	26	10..35	TTT	Lys	0	0	None	DSLE_CSL	27	5071	GCUCAGUCGGUAGAGCAUCAGACUUU	10	35	tRF5c	0.5
47	mature tRNA	tDR-10:35-Phe-GAA-1-M3	tDR-10:35-Phe-GAA-2-M3,tDR-10:35-Phe-GAA-3-M3	tRNA-Phe-GAA-1,tRNA-Phe-GAA-2,tRNA-Phe-GAA-3	26	10..35	GAA	Phe	0	0	None	DSLE_CSL	22	266	GCUCAGUUGGGAGAGCGUUAGACUGA	10	35	tRF5c	0.538462
48	mature tRNA	tDR-10:35-SeC-TCA-1	None	tRNA-SeC-TCA-1	26	10..35	TCA	SeC	0	0	None	DSLE_CSL	6	307	CCUCAGUGGUCUGGGGUGCAGGCUUC	10	35	tRF5c	0.653846
49	mature tRNA	tDR-10:35-Ser-GCT-1-M5	tDR-10:35-Ser-GCT-2-M5,tDR-10:35-Ser-GCT-3-M5,tDR-10:35-Ser-GCT-4-M5,tDR-10:35-Ser-GCT-5-M5	tRNA-Ser-GCT-1,tRNA-Ser-GCT-2,tRNA-Ser-GCT-3,tRNA-Ser-GCT-4,tRNA-Ser-GCT-5	26	10..35	GCT	Ser	0	0	None	DSLE_CSL	19	1632	GCCGAGUGGUUAAGGCGAUGGACUGC	10	35	tRF5c	0.615385
50	mature tRNA	tDR-10:36-Arg-TCT-1-M4	tDR-10:36-Arg-TCT-2-M4,tDR-10:36-Arg-TCT-3-M4,tDR-10:36-Arg-TCT-5-M4	tRNA-Arg-TCT-1,tRNA-Arg-TCT-2,tRNA-Arg-TCT-3,tRNA-Arg-TCT-5	27	10..36	TCT	Arg	0	0	None	DSLE_CSL	14	592	GCGCAAUGGAUAGCGCAUUGGACUUCU	10	36	tRF5c	0.518519
51	mature tRNA	tDR-10:36-Cys-GCA-1-M3	tDR-10:36-Cys-GCA-2-M3,tDR-10:36-Cys-GCA-3-M3	tRNA-Cys-GCA-1,tRNA-Cys-GCA-2,tRNA-Cys-GCA-3	26	10..36	GCA	Cys	0	0	None	DSLE_CSL	2	627	GCUCAGUGGUAGAGCAUUUGACUGCA	10	36	tRF5c	0.5
52	mature tRNA	tDR-10:36-Gln-CTG-1-M3	tDR-10:36-Gln-CTG-2-M3,tDR-10:36-Gln-CTG-3-M3	tRNA-Gln-CTG-1,tRNA-Gln-CTG-2,tRNA-Gln-CTG-3	27	10..36	CTG	Gln	0	0	None	DSLE_CSL	13	2605	GUGUAAUGGUUAGCACUCUGGACUCUG	10	36	tRF5c	0.481481
53	mature tRNA	tDR-10:36-Gln-TTG-1-M4	tDR-10:36-Gln-TTG-2-M4,tDR-10:36-Gln-TTG-3-M4,tDR-10:36-Gln-TTG-5-M4	tRNA-Gln-TTG-1,tRNA-Gln-TTG-2,tRNA-Gln-TTG-3,tRNA-Gln-TTG-5	27	10..36	TTG	Gln	0	0	None	DSLE_CSL	13	2605	GUGUAAUGGUUAGCACUCUGGACUUUG	10	36	tRF5c	0.444444
54	mature tRNA	tDR-10:36-Glu-CTC-1	None	tRNA-Glu-CTC-1	27	10..36	CTC	Glu	0	0	None	DSLE_CSL	29	10514	GUCUAGUGGUUAGGAUUCGGCGCUCUC	10	36	tRF5c	0.555556
55	mature tRNA	tDR-10:36-Glu-TTC-1-M2	tDR-10:36-Glu-TTC-2-M2	tRNA-Glu-TTC-1,tRNA-Glu-TTC-2	26	10..36	TTC	Glu	0	1	None	DSLE_CSL	29	10514	GUCUAGCGUUAGGAUUCCUGGUUUUC	10	36	tRF5c	0.461538
56	mature tRNA	tDR-10:36-Gly-CCC-1	None	tRNA-Gly-CCC-1	26	10..36	CCC	Gly	0	0	None	DSLE_CSL	29	10514	GUGUAGUGGUAUCAUGCAAGAUUCCC	10	36	tRF5c	0.461538
57	mature tRNA	tDR-10:36-Gly-GCC-1-M4	tDR-10:36-Gly-GCC-2-M4,tDR-10:36-Gly-GCC-3-M4,tDR-10:36-Gly-GCC-4-M4	tRNA-Gly-GCC-1,tRNA-Gly-GCC-2,tRNA-Gly-GCC-3,tRNA-Gly-GCC-4	26	10..36	GCC	Gly	0	0	None	DSLE_CSL	29	10514	GUUCAGUGGUAGAAUUCUCGCCUGCC	10	36	tRF5c	0.538462
58	mature tRNA	tDR-10:36-Lys-CTT-2	None	tRNA-Lys-CTT-2	27	10..36	CTT	Lys	0	0	None	DSLE_CSL	27	5071	GCUCAGUCGGUAGAGCAUGGGACUCUU	10	36	tRF5c	0.555556
59	mature tRNA	tDR-10:36-Lys-CTT-3	None	tRNA-Lys-CTT-3	27	10..36	CTT	Lys	0	0	None	DSLE_CSL	27	5071	GCUCAGUCGGUAGAGCAUGAGACUCUU	10	36	tRF5c	0.518519
60	mature tRNA	tDR-10:36-Lys-TTT-1-M2	tDR-10:36-Lys-TTT-2-M2	tRNA-Lys-TTT-1,tRNA-Lys-TTT-2	27	10..36	TTT	Lys	0	0	None	DSLE_CSL	27	5071	GCUCAGUCGGUAGAGCAUCAGACUUUU	10	36	tRF5c	0.481481
61	mature tRNA	tDR-10:37-Gln-CTG-1-M3	tDR-10:37-Gln-CTG-2-M3,tDR-10:37-Gln-CTG-3-M3	tRNA-Gln-CTG-1,tRNA-Gln-CTG-2,tRNA-Gln-CTG-3	28	10..37	CTG	Gln	0	0	None	DSLE_CSL	13	2605	GUGUAAUGGUUAGCACUCUGGACUCUGA	10	37	i_tRF	0.464286
62	mature tRNA	tDR-10:37-Glu-TTC-1-M2	tDR-10:37-Glu-TTC-2-M2	tRNA-Glu-TTC-1,tRNA-Glu-TTC-2	28	10..37	TTC	Glu	0	0	None	DSLE_CSL	29	10514	GUCUAGCGGUUAGGAUUCCUGGUUUUCA	10	37	i_tRF	0.464286
63	mature tRNA	tDR-10:37-Gly-GCC-1-M4	tDR-10:37-Gly-GCC-2-M4,tDR-10:37-Gly-GCC-3-M4,tDR-10:37-Gly-GCC-4-M4	tRNA-Gly-GCC-1,tRNA-Gly-GCC-2,tRNA-Gly-GCC-3,tRNA-Gly-GCC-4	27	10..37	GCC	Gly	0	0	None	DSLE_CSL	29	10514	GUUCAGUGGUAGAAUUCUCGCCUGCCA	10	37	i_tRF	0.518519
64	mature tRNA	tDR-10:38-Glu-CTC-1	None	tRNA-Glu-CTC-1	29	10..38	CTC	Glu	0	0	None	DSLE_CSL	29	10514	GUCUAGUGGUUAGGAUUCGGCGCUCUCAC	10	38	i_tRF	0.551724
65	mature tRNA	tDR-10:38-His-GTG-2	None	tRNA-His-GTG-2	29	10..38	GTG	His	0	0	None	DSLE_CSL	7	4407	GUAUAGUGGUUAGUACUCUGCGUUGUGGC	10	38	i_tRF	0.482759
66	mature tRNA	tDR-10:38-Lys-CTT-3	None	tRNA-Lys-CTT-3	29	10..38	CTT	Lys	0	0	None	DSLE_CSL	27	5071	GCUCAGUCGGUAGAGCAUGAGACUCUUAA	10	38	i_tRF	0.482759
67	mature tRNA	tDR-10:39-Glu-CTC-1	None	tRNA-Glu-CTC-1	30	10..39	CTC	Glu	0	0	None	DSLE_CSLE	29	10514	GUCUAGUGGUUAGGAUUCGGCGCUCUCACC	10	39	i_tRF	0.566667
68	mature tRNA	tDR-10:39-Glu-TTC-1-M2	tDR-10:39-Glu-TTC-2-M2	tRNA-Glu-TTC-1,tRNA-Glu-TTC-2	30	10..39	TTC	Glu	0	0	None	DSLE_CSLE	29	10514	GUCUAGCGGUUAGGAUUCCUGGUUUUCACC	10	39	i_tRF	0.5
69	mature tRNA	tDR-10:39-Lys-CTT-3	None	tRNA-Lys-CTT-3	30	10..39	CTT	Lys	0	0	None	DSLE_CSLE	27	5071	GCUCAGUCGGUAGAGCAUGAGACUCUUAAU	10	39	i_tRF	0.466667
70	mature tRNA	tDR-10:40-Cys-GCA-1-M3	tDR-10:40-Cys-GCA-2-M3,tDR-10:40-Cys-GCA-3-M3	tRNA-Cys-GCA-1,tRNA-Cys-GCA-2,tRNA-Cys-GCA-3	30	10..40	GCA	Cys	0	0	None	DSLE_CSLE	2	627	GCUCAGUGGUAGAGCAUUUGACUGCAGAUC	10	40	i_tRF	0.5
71	mature tRNA	tDR-10:40-Gln-CTG-1-M3	tDR-10:40-Gln-CTG-2-M3,tDR-10:40-Gln-CTG-3-M3	tRNA-Gln-CTG-1,tRNA-Gln-CTG-2,tRNA-Gln-CTG-3	31	10..40	CTG	Gln	0	0	None	DSLE_CSLE	13	2605	GUGUAAUGGUUAGCACUCUGGACUCUGAAUC	10	40	i_tRF	0.451613
72	mature tRNA	tDR-10:40-Glu-CTC-1	None	tRNA-Glu-CTC-1	31	10..40	CTC	Glu	0	0	None	DSLE_CSLE	29	10514	GUCUAGUGGUUAGGAUUCGGCGCUCUCACCG	10	40	i_tRF	0.580645
73	mature tRNA	tDR-10:40-Glu-TTC-1-M2	tDR-10:40-Glu-TTC-2-M2	tRNA-Glu-TTC-1,tRNA-Glu-TTC-2	31	10..40	TTC	Glu	0	0	None	DSLE_CSLE	29	10514	GUCUAGCGGUUAGGAUUCCUGGUUUUCACCC	10	40	i_tRF	0.516129
74	mature tRNA	tDR-10:40-Lys-CTT-3	None	tRNA-Lys-CTT-3	31	10..40	CTT	Lys	0	0	None	DSLE_CSLE	27	5071	GCUCAGUCGGUAGAGCAUGAGACUCUUAAUC	10	40	i_tRF	0.483871
75	mature tRNA	tDR-10:41-Arg-TCT-1-M4	tDR-10:41-Arg-TCT-2-M4,tDR-10:41-Arg-TCT-3-M4,tDR-10:41-Arg-TCT-5-M4	tRNA-Arg-TCT-1,tRNA-Arg-TCT-2,tRNA-Arg-TCT-3,tRNA-Arg-TCT-5	32	10..41	TCT	Arg	0	0	None	DSLE_CSLE	14	592	GCGCAAUGGAUAGCGCAUUGGACUUCUAAUUC	10	41	i_tRF	0.46875
76	mature tRNA	tDR-10:41-Gln-CTG-1-M3	tDR-10:41-Gln-CTG-2-M3,tDR-10:41-Gln-CTG-3-M3	tRNA-Gln-CTG-1,tRNA-Gln-CTG-2,tRNA-Gln-CTG-3	32	10..41	CTG	Gln	0	0	None	DSLE_CSLE	13	2605	GUGUAAUGGUUAGCACUCUGGACUCUGAAUCC	10	41	i_tRF	0.46875
77	mature tRNA	tDR-10:41-Glu-CTC-1	None	tRNA-Glu-CTC-1	32	10..41	CTC	Glu	0	0	None	DSLE_CSLE	29	10514	GUCUAGUGGUUAGGAUUCGGCGCUCUCACCGC	10	41	i_tRF	0.59375
78	mature tRNA	tDR-10:41-Glu-TTC-1-M2	tDR-10:41-Glu-TTC-2-M2	tRNA-Glu-TTC-1,tRNA-Glu-TTC-2	32	10..41	TTC	Glu	0	0	None	DSLE_CSLE	29	10514	GUCUAGCGGUUAGGAUUCCUGGUUUUCACCCA	10	41	i_tRF	0.5
79	mature tRNA	tDR-10:41-Gly-GCC-1-M4	tDR-10:41-Gly-GCC-2-M4,tDR-10:41-Gly-GCC-3-M4,tDR-10:41-Gly-GCC-4-M4	tRNA-Gly-GCC-1,tRNA-Gly-GCC-2,tRNA-Gly-GCC-3,tRNA-Gly-GCC-4	31	10..41	GCC	Gly	0	0	None	DSLE_CSLE	29	10514	GUUCAGUGGUAGAAUUCUCGCCUGCCACGCG	10	41	i_tRF	0.580645
80	mature tRNA	tDR-10:41-His-GTG-2	None	tRNA-His-GTG-2	32	10..41	GTG	His	0	0	None	DSLE_CSLE	7	4407	GUAUAGUGGUUAGUACUCUGCGUUGUGGCCGC	10	41	i_tRF	0.53125
81	mature tRNA	tDR-10:42-Glu-CTC-1	None	tRNA-Glu-CTC-1	33	10..42	CTC	Glu	0	0	None	DSLE_CSLE	29	10514	GUCUAGUGGUUAGGAUUCGGCGCUCUCACCGCC	10	42	i_tRF	0.606061
82	mature tRNA	tDR-10:43-Glu-CTC-1	None	tRNA-Glu-CTC-1	34	10..43	CTC	Glu	0	0	None	DSLE_CSLE	29	10514	GUCUAGUGGUUAGGAUUCGGCGCUCUCACCGCCG	10	43	i_tRF	0.617647
83	mature tRNA	tDR-10:43-Glu-TTC-1-M2	tDR-10:43-Glu-TTC-2-M2	tRNA-Glu-TTC-1,tRNA-Glu-TTC-2	34	10..43	TTC	Glu	0	0	None	DSLE_CSLE	29	10514	GUCUAGCGGUUAGGAUUCCUGGUUUUCACCCAGG	10	43	i_tRF	0.529412
84	mature tRNA	tDR-10:43-Gly-GCC-1-M4	tDR-10:43-Gly-GCC-2-M4,tDR-10:43-Gly-GCC-3-M4,tDR-10:43-Gly-GCC-4-M4	tRNA-Gly-GCC-1,tRNA-Gly-GCC-2,tRNA-Gly-GCC-3,tRNA-Gly-GCC-4	33	10..43	GCC	Gly	0	0	None	DSLE_CSLE	29	10514	GUUCAGUGGUAGAAUUCUCGCCUGCCACGCGGG	10	43	i_tRF	0.606061
85	mature tRNA	tDR-10:43-His-GTG-2	None	tRNA-His-GTG-2	34	10..43	GTG	His	0	0	None	DSLE_CSLE	7	4407	GUAUAGUGGUUAGUACUCUGCGUUGUGGCCGCAG	10	43	i_tRF	0.529412
86	mature tRNA	tDR-10:44-Glu-CTC-1	None	tRNA-Glu-CTC-1	35	10..44	CTC	Glu	0	0	None	DSLE_CSLE	29	10514	GUCUAGUGGUUAGGAUUCGGCGCUCUCACCGCCGC	10	44	i_tRF	0.628571
87	mature tRNA	tDR-10:44-Glu-TTC-1-M2	tDR-10:44-Glu-TTC-2-M2	tRNA-Glu-TTC-1,tRNA-Glu-TTC-2	35	10..44	TTC	Glu	0	0	None	DSLE_CSLE	29	10514	GUCUAGCGGUUAGGAUUCCUGGUUUUCACCCAGGC	10	44	i_tRF	0.542857
88	mature tRNA	tDR-10:44-Gly-CCC-1	None	tRNA-Gly-CCC-1	34	10..44	CCC	Gly	0	0	None	DSLE_CSLE	29	10514	GUGUAGUGGUAUCAUGCAAGAUUCCCAUUCUUGC	10	44	i_tRF	0.441176
89	mature tRNA	tDR-10:44-Gly-GCC-1-M4	tDR-10:44-Gly-GCC-2-M4,tDR-10:44-Gly-GCC-3-M4,tDR-10:44-Gly-GCC-4-M4	tRNA-Gly-GCC-1,tRNA-Gly-GCC-2,tRNA-Gly-GCC-3,tRNA-Gly-GCC-4	34	10..44	GCC	Gly	0	0	None	DSLE_CSLE	29	10514	GUUCAGUGGUAGAAUUCUCGCCUGCCACGCGGGA	10	44	i_tRF	0.588235
90	mature tRNA	tDR-10:44-Gly-TCC-1	None	tRNA-Gly-TCC-1	35	10..44	TCC	Gly	0	0	None	DSLE_CSLE	29	10514	GUAUAGUGGUGAGCAUAGCUGCCUUCCAAGCAGUU	10	44	i_tRF	0.485714
91	mature tRNA	tDR-10:44-His-GTG-2	None	tRNA-His-GTG-2	35	10..44	GTG	His	0	0	None	DSLE_CSLE	7	4407	GUAUAGUGGUUAGUACUCUGCGUUGUGGCCGCAGC	10	44	i_tRF	0.542857
92	mature tRNA	tDR-10:45-Glu-CTC-1	None	tRNA-Glu-CTC-1	36	10..45	CTC	Glu	0	0	None	DSLE_CSLE_V	29	10514	GUCUAGUGGUUAGGAUUCGGCGCUCUCACCGCCGCG	10	45	i_tRF	0.638889
93	mature tRNA	tDR-10:45-Glu-TTC-1-M2	tDR-10:45-Glu-TTC-2-M2	tRNA-Glu-TTC-1,tRNA-Glu-TTC-2	36	10..45	TTC	Glu	0	0	None	DSLE_CSLE_V	29	10514	GUCUAGCGGUUAGGAUUCCUGGUUUUCACCCAGGCG	10	45	i_tRF	0.555556
94	mature tRNA	tDR-10:45-Gly-CCC-1	None	tRNA-Gly-CCC-1	35	10..45	CCC	Gly	0	0	None	DSLE_CSLE_V	29	10514	GUGUAGUGGUAUCAUGCAAGAUUCCCAUUCUUGCG	10	45	i_tRF	0.457143
95	mature tRNA	tDR-10:46-Arg-TCT-1-M4	tDR-10:46-Arg-TCT-2-M4,tDR-10:46-Arg-TCT-3-M4,tDR-10:46-Arg-TCT-5-M4	tRNA-Arg-TCT-1,tRNA-Arg-TCT-2,tRNA-Arg-TCT-3,tRNA-Arg-TCT-5	37	10..46	TCT	Arg	0	0	None	DSLE_CSLE_V	14	592	GCGCAAUGGAUAGCGCAUUGGACUUCUAAUUCAAAGG	10	46	i_tRF	0.459459
96	mature tRNA	tDR-10:46-Glu-CTC-1	None	tRNA-Glu-CTC-1	37	10..46	CTC	Glu	0	0	None	DSLE_CSLE_V	29	10514	GUCUAGUGGUUAGGAUUCGGCGCUCUCACCGCCGCGG	10	46	i_tRF	0.648649
97	mature tRNA	tDR-10:46-Glu-TTC-1-M2	tDR-10:46-Glu-TTC-2-M2	tRNA-Glu-TTC-1,tRNA-Glu-TTC-2	37	10..46	TTC	Glu	0	0	None	DSLE_CSLE_V	29	10514	GUCUAGCGGUUAGGAUUCCUGGUUUUCACCCAGGCGG	10	46	i_tRF	0.567568
98	mature tRNA	tDR-10:46-Gly-CCC-1	None	tRNA-Gly-CCC-1	36	10..46	CCC	Gly	0	0	None	DSLE_CSLE_V	29	10514	GUGUAGUGGUAUCAUGCAAGAUUCCCAUUCUUGCGA	10	46	i_tRF	0.444444
99	mature tRNA	tDR-10:46-Gly-GCC-1-M4	tDR-10:46-Gly-GCC-2-M4,tDR-10:46-Gly-GCC-3-M4,tDR-10:46-Gly-GCC-4-M4	tRNA-Gly-GCC-1,tRNA-Gly-GCC-2,tRNA-Gly-GCC-3,tRNA-Gly-GCC-4	36	10..46	GCC	Gly	0	0	None	DSLE_CSLE_V	29	10514	GUUCAGUGGUAGAAUUCUCGCCUGCCACGCGGGAGG	10	46	i_tRF	0.611111
100	mature tRNA	tDR-10:48-Asp-GTC-1	None	tRNA-Asp-GTC-1	38	10..48	GTC	Asp	0	0	None	DSLE_CSLE_V	26	1274	GUAUAGUGGUGAGUAUCCCCGCCUGUCACGCGGGAGAC	10	48	i_tRF	0.605263
101	mature tRNA	tDR-10:48-Glu-CTC-1	None	tRNA-Glu-CTC-1	38	10..48	CTC	Glu	0	0	None	DSLE_CSLE_V	29	10514	GUCUAGUGGUUAGGAUUCGGCGCUCUCACCGCCGCGGC	10	48	i_tRF	0.657895
102	mature tRNA	tDR-10:48-Glu-TTC-1-M2	tDR-10:48-Glu-TTC-2-M2	tRNA-Glu-TTC-1,tRNA-Glu-TTC-2	38	10..48	TTC	Glu	0	0	None	DSLE_CSLE_V	29	10514	GUCUAGCGGUUAGGAUUCCUGGUUUUCACCCAGGCGGC	10	48	i_tRF	0.578947
103	mature tRNA	tDR-10:48-Gly-CCC-1	None	tRNA-Gly-CCC-1	37	10..48	CCC	Gly	0	0	None	DSLE_CSLE_V	29	10514	GUGUAGUGGUAUCAUGCAAGAUUCCCAUUCUUGCGAC	10	48	i_tRF	0.459459
104	mature tRNA	tDR-10:48-Gly-GCC-1-M4	tDR-10:48-Gly-GCC-2-M4,tDR-10:48-Gly-GCC-3-M4,tDR-10:48-Gly-GCC-4-M4	tRNA-Gly-GCC-1,tRNA-Gly-GCC-2,tRNA-Gly-GCC-3,tRNA-Gly-GCC-4	37	10..48	GCC	Gly	0	0	None	DSLE_CSLE_V	29	10514	GUUCAGUGGUAGAAUUCUCGCCUGCCACGCGGGAGGC	10	48	i_tRF	0.621622
105	mature tRNA	tDR-10:48-Gly-TCC-1	None	tRNA-Gly-TCC-1	38	10..48	TCC	Gly	0	0	None	DSLE_CSLE_V	29	10514	GUAUAGUGGUGAGCAUAGCUGCCUUCCAAGCAGUUGAC	10	48	i_tRF	0.5
106	mature tRNA	tDR-10:48-His-GTG-2	None	tRNA-His-GTG-2	38	10..48	GTG	His	0	0	None	DSLE_CSLE_V	7	4407	GUAUAGUGGUUAGUACUCUGCGUUGUGGCCGCAGCAAC	10	48	i_tRF	0.526316
107	mature tRNA	tDR-10:49-Gln-CTG-2-M2	tDR-10:49-Gln-CTG-3-M2	tRNA-Gln-CTG-2,tRNA-Gln-CTG-3	39	10..49	CTG	Gln	0	0	None	DSLE_CSLE_V_TS	13	2605	GUGUAAUGGUUAGCACUCUGGACUCUGAAUCCAGCGAUC	10	49	i_tRF	0.487179
108	mature tRNA	tDR-10:49-Glu-CTC-1	None	tRNA-Glu-CTC-1	39	10..49	CTC	Glu	0	0	None	DSLE_CSLE_V_TS	29	10514	GUCUAGUGGUUAGGAUUCGGCGCUCUCACCGCCGCGGCC	10	49	i_tRF	0.666667
109	mature tRNA	tDR-10:49-Glu-TTC-1-M2	tDR-10:49-Glu-TTC-2-M2	tRNA-Glu-TTC-1,tRNA-Glu-TTC-2	39	10..49	TTC	Glu	0	0	None	DSLE_CSLE_V_TS	29	10514	GUCUAGCGGUUAGGAUUCCUGGUUUUCACCCAGGCGGCC	10	49	i_tRF	0.589744
110	mature tRNA	tDR-10:49-Gly-CCC-1	None	tRNA-Gly-CCC-1	38	10..49	CCC	Gly	0	0	None	DSLE_CSLE_V_TS	29	10514	GUGUAGUGGUAUCAUGCAAGAUUCCCAUUCUUGCGACC	10	49	i_tRF	0.473684
111	mature tRNA	tDR-10:49-Gly-GCC-1-M4	tDR-10:49-Gly-GCC-2-M4,tDR-10:49-Gly-GCC-3-M4,tDR-10:49-Gly-GCC-4-M4	tRNA-Gly-GCC-1,tRNA-Gly-GCC-2,tRNA-Gly-GCC-3,tRNA-Gly-GCC-4	38	10..49	GCC	Gly	0	0	None	DSLE_CSLE_V_TS	29	10514	GUUCAGUGGUAGAAUUCUCGCCUGCCACGCGGGAGGCC	10	49	i_tRF	0.631579
112	mature tRNA	tDR-10:49-His-GTG-2	None	tRNA-His-GTG-2	39	10..49	GTG	His	0	0	None	DSLE_CSLE_V_TS	7	4407	GUAUAGUGGUUAGUACUCUGCGUUGUGGCCGCAGCAACC	10	49	i_tRF	0.538462
113	mature tRNA	tDR-10:50-Gly-CCC-1	None	tRNA-Gly-CCC-1	39	10..50	CCC	Gly	0	0	None	DSLE_CSLE_V_TS	29	10514	GUGUAGUGGUAUCAUGCAAGAUUCCCAUUCUUGCGACCC	10	50	i_tRF	0.487179
114	mature tRNA	tDR-10:50-Gly-GCC-1-M4	tDR-10:50-Gly-GCC-2-M4,tDR-10:50-Gly-GCC-3-M4,tDR-10:50-Gly-GCC-4-M4	tRNA-Gly-GCC-1,tRNA-Gly-GCC-2,tRNA-Gly-GCC-3,tRNA-Gly-GCC-4	39	10..50	GCC	Gly	0	0	None	DSLE_CSLE_V_TS	29	10514	GUUCAGUGGUAGAAUUCUCGCCUGCCACGCGGGAGGCCC	10	50	i_tRF	0.641026
115	mature tRNA	tDR-10:50-His-GTG-2	None	tRNA-His-GTG-2	40	10..50	GTG	His	0	0	None	DSLE_CSLE_V_TS	7	4407	GUAUAGUGGUUAGUACUCUGCGUUGUGGCCGCAGCAACCU	10	50	i_tRF	0.525
116	mature tRNA	tDR-10:52-Asp-GTC-1	None	tRNA-Asp-GTC-1	42	10..52	GTC	Asp	0	0	None	DSLE_CSLE_V_TS	26	1274	GUAUAGUGGUGAGUAUCCCCGCCUGUCACGCGGGAGACCGGG	10	52	i_tRF	0.642857
117	mature tRNA	tDR-10:52-Glu-CTC-1	None	tRNA-Glu-CTC-1	42	10..52	CTC	Glu	0	0	None	DSLE_CSLE_V_TS	29	10514	GUCUAGUGGUUAGGAUUCGGCGCUCUCACCGCCGCGGCCCGG	10	52	i_tRF	0.690476
118	mature tRNA	tDR-10:52-Glu-TTC-1-M2	tDR-10:52-Glu-TTC-2-M2	tRNA-Glu-TTC-1,tRNA-Glu-TTC-2	42	10..52	TTC	Glu	0	0	None	DSLE_CSLE_V_TS	29	10514	GUCUAGCGGUUAGGAUUCCUGGUUUUCACCCAGGCGGCCCGG	10	52	i_tRF	0.619048
119	mature tRNA	tDR-10:53-Glu-CTC-1	None	tRNA-Glu-CTC-1	43	10..53	CTC	Glu	0	0	None	DSLE_CSLE_V_TS	29	10514	GUCUAGUGGUUAGGAUUCGGCGCUCUCACCGCCGCGGCCCGGG	10	53	i_tRF	0.697674
120	mature tRNA	tDR-10:53-His-GTG-2	None	tRNA-His-GTG-2	43	10..53	GTG	His	0	0	None	DSLE_CSLE_V_TS	7	4407	GUAUAGUGGUUAGUACUCUGCGUUGUGGCCGCAGCAACCUCGG	10	53	i_tRF	0.55814
121	mature tRNA	tDR-10:54-Asp-GTC-1	None	tRNA-Asp-GTC-1	44	10..54	GTC	Asp	0	0	None	DSLE_CSLE_V_TSL	26	1274	GUAUAGUGGUGAGUAUCCCCGCCUGUCACGCGGGAGACCGGGGU	10	54	i_tRF	0.636364
122	mature tRNA	tDR-10:54-Gly-GCC-1-M4	tDR-10:54-Gly-GCC-2-M4,tDR-10:54-Gly-GCC-3-M4,tDR-10:54-Gly-GCC-4-M4	tRNA-Gly-GCC-1,tRNA-Gly-GCC-2,tRNA-Gly-GCC-3,tRNA-Gly-GCC-4	43	10..54	GCC	Gly	0	0	None	DSLE_CSLE_V_TSL	29	10514	GUUCAGUGGUAGAAUUCUCGCCUGCCACGCGGGAGGCCCGGGU	10	54	i_tRF	0.651163
123	mature tRNA	tDR-10:54-His-GTG-2	None	tRNA-His-GTG-2	44	10..54	GTG	His	0	0	None	DSLE_CSLE_V_TSL	7	4407	GUAUAGUGGUUAGUACUCUGCGUUGUGGCCGCAGCAACCUCGGU	10	54	i_tRF	0.545455
124	mature tRNA	tDR-10:55-Arg-CCT-3-M2	tDR-10:55-Arg-CCT-4-M2	tRNA-Arg-CCT-3,tRNA-Arg-CCT-4	46	10..55	CCT	Arg	0	0	None	DSLE_CSLE_V_TSL	27	5071	GCCUAAUGGAUAAGGCAUUGGCCUCCUAAGCCAGGGAUUGUGGGUU	10	55	i_tRF	0.521739
125	mature tRNA	tDR-10:55-Gln-CTG-2-M2	tDR-10:55-Gln-CTG-3-M2	tRNA-Gln-CTG-2,tRNA-Gln-CTG-3	45	10..55	CTG	Gln	0	0	None	DSLE_CSLE_V_TSL	13	2605	GUGUAAUGGUUAGCACUCUGGACUCUGAAUCCAGCGAUCCGAGUU	10	55	i_tRF	0.488889
126	mature tRNA	tDR-10:55-Glu-CTC-1	None	tRNA-Glu-CTC-1	45	10..55	CTC	Glu	0	0	None	DSLE_CSLE_V_TSL	29	10514	GUCUAGUGGUUAGGAUUCGGCGCUCUCACCGCCGCGGCCCGGGUU	10	55	i_tRF	0.666667
127	mature tRNA	tDR-10:55-Glu-TTC-1-M2	tDR-10:55-Glu-TTC-2-M2	tRNA-Glu-TTC-1,tRNA-Glu-TTC-2	45	10..55	TTC	Glu	0	0	None	DSLE_CSLE_V_TSL	29	10514	GUCUAGCGGUUAGGAUUCCUGGUUUUCACCCAGGCGGCCCGGGUU	10	55	i_tRF	0.6
128	mature tRNA	tDR-10:55-Lys-CTT-2	None	tRNA-Lys-CTT-2	46	10..55	CTT	Lys	0	0	None	DSLE_CSLE_V_TSL	27	5071	GCUCAGUCGGUAGAGCAUGGGACUCUUAAUCCCAGGGUCGUGGGUU	10	55	i_tRF	0.565217
129	mature tRNA	tDR-10:55-Lys-CTT-3	None	tRNA-Lys-CTT-3	46	10..55	CTT	Lys	0	0	None	DSLE_CSLE_V_TSL	27	5071	GCUCAGUCGGUAGAGCAUGAGACUCUUAAUCUCAGGGUCGUGGGUU	10	55	i_tRF	0.521739
130	mature tRNA	tDR-10:56-Gln-CTG-2-M2	tDR-10:56-Gln-CTG-3-M2	tRNA-Gln-CTG-2,tRNA-Gln-CTG-3	46	10..56	CTG	Gln	0	0	None	DSLE_CSLE_V_TSL	13	2605	GUGUAAUGGUUAGCACUCUGGACUCUGAAUCCAGCGAUCCGAGUUC	10	56	i_tRF	0.5
131	mature tRNA	tDR-10:56-Gln-TTG-1-M2	tDR-10:56-Gln-TTG-3-M2	tRNA-Gln-TTG-1,tRNA-Gln-TTG-3	46	10..56	TTG	Gln	0	0	None	DSLE_CSLE_V_TSL	13	2605	GUGUAAUGGUUAGCACUCUGGACUUUGAAUCCAGCGAUCCGAGUUC	10	56	i_tRF	0.478261
132	mature tRNA	tDR-10:56-Glu-CTC-1	None	tRNA-Glu-CTC-1	46	10..56	CTC	Glu	0	0	None	DSLE_CSLE_V_TSL	29	10514	GUCUAGUGGUUAGGAUUCGGCGCUCUCACCGCCGCGGCCCGGGUUC	10	56	i_tRF	0.673913
133	mature tRNA	tDR-10:56-Glu-TTC-1-M2	tDR-10:56-Glu-TTC-2-M2	tRNA-Glu-TTC-1,tRNA-Glu-TTC-2	46	10..56	TTC	Glu	0	0	None	DSLE_CSLE_V_TSL	29	10514	GUCUAGCGGUUAGGAUUCCUGGUUUUCACCCAGGCGGCCCGGGUUC	10	56	i_tRF	0.608696
134	mature tRNA	tDR-10:56-Gly-GCC-1-M3	tDR-10:56-Gly-GCC-2-M3,tDR-10:56-Gly-GCC-4-M3	tRNA-Gly-GCC-1,tRNA-Gly-GCC-2,tRNA-Gly-GCC-4	45	10..56	GCC	Gly	0	0	None	DSLE_CSLE_V_TSL	29	10514	GUUCAGUGGUAGAAUUCUCGCCUGCCACGCGGGAGGCCCGGGUUC	10	56	i_tRF	0.644444
135	mature tRNA	tDR-10:56-His-GTG-2	None	tRNA-His-GTG-2	46	10..56	GTG	His	0	0	None	DSLE_CSLE_V_TSL	7	4407	GUAUAGUGGUUAGUACUCUGCGUUGUGGCCGCAGCAACCUCGGUUC	10	56	i_tRF	0.543478
136	mature tRNA	tDR-10:57-Asp-GTC-1	None	tRNA-Asp-GTC-1	47	10..57	GTC	Asp	0	0	None	DSLE_CSLE_V_TSL	26	1274	GUAUAGUGGUGAGUAUCCCCGCCUGUCACGCGGGAGACCGGGGUUCG	10	57	i_tRF	0.638298
137	mature tRNA	tDR-10:57-Glu-TTC-1-M2	tDR-10:57-Glu-TTC-2-M2	tRNA-Glu-TTC-1,tRNA-Glu-TTC-2	47	10..57	TTC	Glu	0	0	None	DSLE_CSLE_V_TSL	29	10514	GUCUAGCGGUUAGGAUUCCUGGUUUUCACCCAGGCGGCCCGGGUUCG	10	57	i_tRF	0.617021
138	mature tRNA	tDR-10:57-Gly-GCC-1-M3	tDR-10:57-Gly-GCC-2-M3,tDR-10:57-Gly-GCC-4-M3	tRNA-Gly-GCC-1,tRNA-Gly-GCC-2,tRNA-Gly-GCC-4	46	10..57	GCC	Gly	0	0	None	DSLE_CSLE_V_TSL	29	10514	GUUCAGUGGUAGAAUUCUCGCCUGCCACGCGGGAGGCCCGGGUUCG	10	57	i_tRF	0.652174
139	mature tRNA	tDR-10:57-His-GTG-2	None	tRNA-His-GTG-2	47	10..57	GTG	His	0	0	None	DSLE_CSLE_V_TSL	7	4407	GUAUAGUGGUUAGUACUCUGCGUUGUGGCCGCAGCAACCUCGGUUCG	10	57	i_tRF	0.553191
140	mature tRNA	tDR-10:58-Asp-GTC-1	None	tRNA-Asp-GTC-1	48	10..58	GTC	Asp	0	0	None	DSLE_CSLE_V_TSL	26	1274	GUAUAGUGGUGAGUAUCCCCGCCUGUCACGCGGGAGACCGGGGUUCGA	10	58	i_tRF	0.625
141	mature tRNA	tDR-10:58-Glu-TTC-1-M2	tDR-10:58-Glu-TTC-2-M2	tRNA-Glu-TTC-1,tRNA-Glu-TTC-2	48	10..58	TTC	Glu	0	0	None	DSLE_CSLE_V_TSL	29	10514	GUCUAGCGGUUAGGAUUCCUGGUUUUCACCCAGGCGGCCCGGGUUCGA	10	58	i_tRF	0.604167
142	mature tRNA	tDR-10:58-Gly-CCC-1	None	tRNA-Gly-CCC-1	47	10..58	CCC	Gly	0	0	None	DSLE_CSLE_V_TSL	29	10514	GUGUAGUGGUAUCAUGCAAGAUUCCCAUUCUUGCGACCCGGGUUCGA	10	58	i_tRF	0.510638
143	mature tRNA	tDR-10:58-Gly-GCC-1-M2	tDR-10:58-Gly-GCC-2-M2	tRNA-Gly-GCC-1,tRNA-Gly-GCC-2	47	10..58	GCC	Gly	0	0	None	DSLE_CSLE_V_TSL	29	10514	GUUCAGUGGUAGAAUUCUCGCCUGCCACGCGGGAGGCCCGGGUUCGA	10	58	i_tRF	0.638298
144	mature tRNA	tDR-10:58-Gly-TCC-1	None	tRNA-Gly-TCC-1	48	10..58	TCC	Gly	0	0	None	DSLE_CSLE_V_TSL	29	10514	GUAUAGUGGUGAGCAUAGCUGCCUUCCAAGCAGUUGACCCGGGUUCGA	10	58	i_tRF	0.541667
145	mature tRNA	tDR-10:58-Lys-CTT-3	None	tRNA-Lys-CTT-3	49	10..58	CTT	Lys	0	0	None	DSLE_CSLE_V_TSL	27	5071	GCUCAGUCGGUAGAGCAUGAGACUCUUAAUCUCAGGGUCGUGGGUUCGA	10	58	i_tRF	0.530612
146	mature tRNA	tDR-10:59-Glu-CTC-1	None	tRNA-Glu-CTC-1	49	10..59	CTC	Glu	0	0	None	DSLE_CSLE_V_TSL	29	10514	GUCUAGUGGUUAGGAUUCGGCGCUCUCACCGCCGCGGCCCGGGUUCGAU	10	59	i_tRF	0.653061
147	mature tRNA	tDR-10:59-Glu-TTC-1-M2	tDR-10:59-Glu-TTC-2-M2	tRNA-Glu-TTC-1,tRNA-Glu-TTC-2	49	10..59	TTC	Glu	0	0	None	DSLE_CSLE_V_TSL	29	10514	GUCUAGCGGUUAGGAUUCCUGGUUUUCACCCAGGCGGCCCGGGUUCGAC	10	59	i_tRF	0.612245
148	mature tRNA	tDR-10:60-Asp-GTC-1	None	tRNA-Asp-GTC-1	50	10..60	GTC	Asp	0	0	None	DSLE_CSLE_V_TSL	26	1274	GUAUAGUGGUGAGUAUCCCCGCCUGUCACGCGGGAGACCGGGGUUCGAUU	10	60	i_tRF	0.6
149	mature tRNA	tDR-10:60-Glu-CTC-1	None	tRNA-Glu-CTC-1	50	10..60	CTC	Glu	0	0	None	DSLE_CSLE_V_TSL	29	10514	GUCUAGUGGUUAGGAUUCGGCGCUCUCACCGCCGCGGCCCGGGUUCGAUU	10	60	i_tRF	0.64
150	mature tRNA	tDR-10:60-Glu-TTC-1-M2	tDR-10:60-Glu-TTC-2-M2	tRNA-Glu-TTC-1,tRNA-Glu-TTC-2	50	10..60	TTC	Glu	0	0	None	DSLE_CSLE_V_TSL	29	10514	GUCUAGCGGUUAGGAUUCCUGGUUUUCACCCAGGCGGCCCGGGUUCGACU	10	60	i_tRF	0.6
151	mature tRNA	tDR-10:60-Gly-CCC-1	None	tRNA-Gly-CCC-1	49	10..60	CCC	Gly	0	0	None	DSLE_CSLE_V_TSL	29	10514	GUGUAGUGGUAUCAUGCAAGAUUCCCAUUCUUGCGACCCGGGUUCGAUU	10	60	i_tRF	0.489796
152	mature tRNA	tDR-10:60-Gly-GCC-1-M2	tDR-10:60-Gly-GCC-2-M2	tRNA-Gly-GCC-1,tRNA-Gly-GCC-2	49	10..60	GCC	Gly	0	0	None	DSLE_CSLE_V_TSL	29	10514	GUUCAGUGGUAGAAUUCUCGCCUGCCACGCGGGAGGCCCGGGUUCGAUU	10	60	i_tRF	0.612245
153	mature tRNA	tDR-11:30-Ala-CGC-5	None	tRNA-Ala-CGC-5	20	11..30	CGC	Ala	0	0	None	DSLE_CS	29	10514	UCUAGUGGUUAGGAUUCGGU	11	30	tRF5b	0.45
154	mature tRNA	tDR-11:30-Glu-CTC-1	None	tRNA-Glu-CTC-1	20	11..30	CTC	Glu	0	0	None	DSLE_CS	29	10514	UCUAGUGGUUAGGAUUCGGC	11	30	tRF5b	0.5
155	mature tRNA	tDR-11:30-Glu-TTC-1-M2	tDR-11:30-Glu-TTC-2-M2	tRNA-Glu-TTC-1,tRNA-Glu-TTC-2	20	11..30	TTC	Glu	0	0	None	DSLE_CS	29	10514	UCUAGCGGUUAGGAUUCCUG	11	30	tRF5b	0.5
156	mature tRNA	tDR-11:30-His-GTG-1-M2	tDR-11:30-His-GTG-2-M2	tRNA-His-GTG-1,tRNA-His-GTG-2	20	11..30	GTG	His	0	0	None	DSLE_CS	7	4407	UAUAGUGGUUAGUACUCUGC	11	30	tRF5b	0.4
157	mature tRNA	tDR-11:31-Glu-CTC-1	None	tRNA-Glu-CTC-1	21	11..31	CTC	Glu	0	0	None	DSLE_CS	29	10514	UCUAGUGGUUAGGAUUCGGCG	11	31	tRF5b	0.52381
158	mature tRNA	tDR-11:31-Glu-TTC-1-M2	tDR-11:31-Glu-TTC-2-M2	tRNA-Glu-TTC-1,tRNA-Glu-TTC-2	21	11..31	TTC	Glu	0	0	None	DSLE_CS	29	10514	UCUAGCGGUUAGGAUUCCUGG	11	31	tRF5b	0.52381
159	mature tRNA	tDR-11:31-Gly-GCC-1-M4	tDR-11:31-Gly-GCC-2-M4,tDR-11:31-Gly-GCC-3-M4,tDR-11:31-Gly-GCC-4-M4	tRNA-Gly-GCC-1,tRNA-Gly-GCC-2,tRNA-Gly-GCC-3,tRNA-Gly-GCC-4	20	11..31	GCC	Gly	0	0	None	DSLE_CS	29	10514	UUCAGUGGUAGAAUUCUCGC	11	31	tRF5b	0.45
160	mature tRNA	tDR-11:31-His-GTG-2	None	tRNA-His-GTG-2	21	11..31	GTG	His	0	0	None	DSLE_CS	7	4407	UAUAGUGGUUAGUACUCUGCG	11	31	tRF5b	0.428571
161	mature tRNA	tDR-11:31-Lys-CTT-3	None	tRNA-Lys-CTT-3	21	11..31	CTT	Lys	0	0	None	DSLE_CS	27	5071	CUCAGUCGGUAGAGCAUGAGA	11	31	tRF5b	0.52381
162	mature tRNA	tDR-11:31-Pro-AGG-1-M3	tDR-11:31-Pro-CGG-1-M3,tDR-11:31-Pro-TGG-2-M3	tRNA-Pro-AGG-1,tRNA-Pro-CGG-1,tRNA-Pro-TGG-2	20	11..31	AGG,TGG,CGG	Pro	0	0	None	DSLE_CS	1	576	UCUAGGGGUAUGAUUCUCGC	11	31	tRF5b	0.5
163	mature tRNA	tDR-11:32-Glu-CTC-1	None	tRNA-Glu-CTC-1	22	11..32	CTC	Glu	0	0	None	DSLE_CSL	29	10514	UCUAGUGGUUAGGAUUCGGCGC	11	32	tRF5b	0.545455
164	mature tRNA	tDR-11:32-Glu-TTC-1-M2	tDR-11:32-Glu-TTC-2-M2	tRNA-Glu-TTC-1,tRNA-Glu-TTC-2	22	11..32	TTC	Glu	0	0	None	DSLE_CSL	29	10514	UCUAGCGGUUAGGAUUCCUGGU	11	32	tRF5b	0.5
165	mature tRNA	tDR-11:32-Gly-GCC-1-M4	tDR-11:32-Gly-GCC-2-M4,tDR-11:32-Gly-GCC-3-M4,tDR-11:32-Gly-GCC-4-M4	tRNA-Gly-GCC-1,tRNA-Gly-GCC-2,tRNA-Gly-GCC-3,tRNA-Gly-GCC-4	21	11..32	GCC	Gly	0	0	None	DSLE_CSL	29	10514	UUCAGUGGUAGAAUUCUCGCC	11	32	tRF5b	0.47619
166	mature tRNA	tDR-11:32-Lys-CTT-2	None	tRNA-Lys-CTT-2	22	11..32	CTT	Lys	0	0	None	DSLE_CSL	27	5071	CUCAGUCGGUAGAGCAUGGGAC	11	32	tRF5b	0.590909
167	mature tRNA	tDR-11:32-Lys-CTT-3	None	tRNA-Lys-CTT-3	22	11..32	CTT	Lys	0	0	None	DSLE_CSL	27	5071	CUCAGUCGGUAGAGCAUGAGAC	11	32	tRF5b	0.545455
168	mature tRNA	tDR-11:32-Lys-TTT-1-M2	tDR-11:32-Lys-TTT-2-M2	tRNA-Lys-TTT-1,tRNA-Lys-TTT-2	22	11..32	TTT	Lys	0	0	None	DSLE_CSL	27	5071	CUCAGUCGGUAGAGCAUCAGAC	11	32	tRF5b	0.545455
169	mature tRNA	tDR-11:32-Pro-AGG-1-M3	tDR-11:32-Pro-CGG-1-M3,tDR-11:32-Pro-TGG-2-M3	tRNA-Pro-AGG-1,tRNA-Pro-CGG-1,tRNA-Pro-TGG-2	21	11..32	AGG,TGG,CGG	Pro	0	0	None	DSLE_CSL	1	576	UCUAGGGGUAUGAUUCUCGCU	11	32	tRF5b	0.47619
170	mature tRNA	tDR-11:33-Arg-TCT-1-M4	tDR-11:33-Arg-TCT-2-M4,tDR-11:33-Arg-TCT-3-M4,tDR-11:33-Arg-TCT-5-M4	tRNA-Arg-TCT-1,tRNA-Arg-TCT-2,tRNA-Arg-TCT-3,tRNA-Arg-TCT-5	23	11..33	TCT	Arg	0	0	None	DSLE_CSL	14	592	CGCAAUGGAUAGCGCAUUGGACU	11	33	tRF5b	0.521739
171	mature tRNA	tDR-11:33-Cys-GCA-1-M3	tDR-11:33-Cys-GCA-2-M3,tDR-11:33-Cys-GCA-3-M3	tRNA-Cys-GCA-1,tRNA-Cys-GCA-2,tRNA-Cys-GCA-3	22	11..33	GCA	Cys	0	0	None	DSLE_CSL	2	627	CUCAGUGGUAGAGCAUUUGACU	11	33	tRF5b	0.454545
172	mature tRNA	tDR-11:33-Gln-CTG-1-M7	tDR-11:33-Gln-CTG-2-M7,tDR-11:33-Gln-CTG-3-M7,tDR-11:33-Gln-TTG-1-M7,tDR-11:33-Gln-TTG-2-M7,tDR-11:33-Gln-TTG-3-M7,tDR-11:33-Gln-TTG-5-M7	tRNA-Gln-CTG-1,tRNA-Gln-CTG-2,tRNA-Gln-CTG-3,tRNA-Gln-TTG-1,tRNA-Gln-TTG-2,tRNA-Gln-TTG-3,tRNA-Gln-TTG-5	23	11..33	CTG,TTG	Gln	0	0	None	DSLE_CSL	13	2605	UGUAAUGGUUAGCACUCUGGACU	11	33	tRF5b	0.434783
173	mature tRNA	tDR-11:33-Glu-CTC-1	None	tRNA-Glu-CTC-1	23	11..33	CTC	Glu	0	0	None	DSLE_CSL	29	10514	UCUAGUGGUUAGGAUUCGGCGCU	11	33	tRF5b	0.521739
174	mature tRNA	tDR-11:33-Glu-TTC-1-M2	tDR-11:33-Glu-TTC-2-M2	tRNA-Glu-TTC-1,tRNA-Glu-TTC-2	23	11..33	TTC	Glu	0	0	None	DSLE_CSL	29	10514	UCUAGCGGUUAGGAUUCCUGGUU	11	33	tRF5b	0.478261
175	mature tRNA	tDR-11:33-Gly-CCC-1	None	tRNA-Gly-CCC-1	22	11..33	CCC	Gly	0	0	None	DSLE_CSL	29	10514	UGUAGUGGUAUCAUGCAAGAUU	11	33	tRF5b	0.363636
176	mature tRNA	tDR-11:33-Gly-GCC-1-M4	tDR-11:33-Gly-GCC-2-M4,tDR-11:33-Gly-GCC-3-M4,tDR-11:33-Gly-GCC-4-M4	tRNA-Gly-GCC-1,tRNA-Gly-GCC-2,tRNA-Gly-GCC-3,tRNA-Gly-GCC-4	22	11..33	GCC	Gly	0	0	None	DSLE_CSL	29	10514	UUCAGUGGUAGAAUUCUCGCCU	11	33	tRF5b	0.454545
177	mature tRNA	tDR-11:33-His-GTG-2	None	tRNA-His-GTG-2	23	11..33	GTG	His	0	0	None	DSLE_CSL	7	4407	UAUAGUGGUUAGUACUCUGCGUU	11	33	tRF5b	0.391304
178	mature tRNA	tDR-11:33-Lys-CTT-2	None	tRNA-Lys-CTT-2	23	11..33	CTT	Lys	0	0	None	DSLE_CSL	27	5071	CUCAGUCGGUAGAGCAUGGGACU	11	33	tRF5b	0.565217
179	mature tRNA	tDR-11:33-Lys-CTT-3	None	tRNA-Lys-CTT-3	23	11..33	CTT	Lys	0	0	None	DSLE_CSL	27	5071	CUCAGUCGGUAGAGCAUGAGACU	11	33	tRF5b	0.521739
180	mature tRNA	tDR-11:33-Lys-TTT-1-M2	tDR-11:33-Lys-TTT-2-M2	tRNA-Lys-TTT-1,tRNA-Lys-TTT-2	23	11..33	TTT	Lys	0	0	None	DSLE_CSL	27	5071	CUCAGUCGGUAGAGCAUCAGACU	11	33	tRF5b	0.521739
181	mature tRNA	tDR-11:33-Pro-AGG-1-M3	tDR-11:33-Pro-CGG-1-M3,tDR-11:33-Pro-TGG-2-M3	tRNA-Pro-AGG-1,tRNA-Pro-CGG-1,tRNA-Pro-TGG-2	22	11..33	AGG,TGG,CGG	Pro	0	0	None	DSLE_CSL	1	576	UCUAGGGGUAUGAUUCUCGCUU	11	33	tRF5b	0.454545
182	mature tRNA	tDR-11:34-Cys-GCA-1-M3	tDR-11:34-Cys-GCA-2-M3,tDR-11:34-Cys-GCA-3-M3	tRNA-Cys-GCA-1,tRNA-Cys-GCA-2,tRNA-Cys-GCA-3	23	11..34	GCA	Cys	0	0	None	DSLE_CSL	2	627	CUCAGUGGUAGAGCAUUUGACUG	11	34	tRF5b	0.478261
183	mature tRNA	tDR-11:34-Gln-CTG-1-M3	tDR-11:34-Gln-CTG-2-M3,tDR-11:34-Gln-CTG-3-M3	tRNA-Gln-CTG-1,tRNA-Gln-CTG-2,tRNA-Gln-CTG-3	24	11..34	CTG	Gln	0	0	None	DSLE_CSL	13	2605	UGUAAUGGUUAGCACUCUGGACUC	11	34	tRF5b	0.458333
184	mature tRNA	tDR-11:34-Glu-CTC-1	None	tRNA-Glu-CTC-1	24	11..34	CTC	Glu	0	0	None	DSLE_CSL	29	10514	UCUAGUGGUUAGGAUUCGGCGCUC	11	34	tRF5b	0.541667
185	mature tRNA	tDR-11:34-Glu-CTC-1-M2	tDR-11:34-Glu-TTC-3-M2	tRNA-Glu-CTC-1,tRNA-Glu-TTC-3	24	11..34	TTC,CTC	Glu	1	0	C:20:U,C:34:U	DSLE_CSL	29	10514	UCUAGUGGUUAGGAUUCGGCGCUU	11	34	tRF5b	0.5
186	mature tRNA	tDR-11:34-Glu-TTC-1-M2	tDR-11:34-Glu-TTC-2-M2	tRNA-Glu-TTC-1,tRNA-Glu-TTC-2	24	11..34	TTC	Glu	0	0	None	DSLE_CSL	29	10514	UCUAGCGGUUAGGAUUCCUGGUUU	11	34	tRF5b	0.458333
187	mature tRNA	tDR-11:34-Gly-GCC-1-M4	tDR-11:34-Gly-GCC-2-M4,tDR-11:34-Gly-GCC-3-M4,tDR-11:34-Gly-GCC-4-M4	tRNA-Gly-GCC-1,tRNA-Gly-GCC-2,tRNA-Gly-GCC-3,tRNA-Gly-GCC-4	23	11..34	GCC	Gly	0	0	None	DSLE_CSL	29	10514	UUCAGUGGUAGAAUUCUCGCCUG	11	34	tRF5b	0.478261
188	mature tRNA	tDR-11:34-His-GTG-2	None	tRNA-His-GTG-2	24	11..34	GTG	His	0	0	None	DSLE_CSL	7	4407	UAUAGUGGUUAGUACUCUGCGUUG	11	34	tRF5b	0.416667
189	mature tRNA	tDR-11:34-Lys-CTT-2	None	tRNA-Lys-CTT-2	24	11..34	CTT	Lys	0	0	None	DSLE_CSL	27	5071	CUCAGUCGGUAGAGCAUGGGACUC	11	34	tRF5b	0.583333
190	mature tRNA	tDR-11:34-Lys-CTT-3	None	tRNA-Lys-CTT-3	24	11..34	CTT	Lys	0	0	None	DSLE_CSL	27	5071	CUCAGUCGGUAGAGCAUGAGACUC	11	34	tRF5b	0.541667
191	mature tRNA	tDR-11:34-Pro-CGG-1	None	tRNA-Pro-CGG-1	23	11..34	CGG	Pro	0	0	None	DSLE_CSL	1	576	UCUAGGGGUAUGAUUCUCGCUUC	11	34	tRF5b	0.478261
192	mature tRNA	tDR-11:34-Ser-GCT-1-M5	tDR-11:34-Ser-GCT-2-M5,tDR-11:34-Ser-GCT-3-M5,tDR-11:34-Ser-GCT-4-M5,tDR-11:34-Ser-GCT-5-M5	tRNA-Ser-GCT-1,tRNA-Ser-GCT-2,tRNA-Ser-GCT-3,tRNA-Ser-GCT-4,tRNA-Ser-GCT-5	24	11..34	GCT	Ser	0	0	None	DSLE_CSL	19	1632	CCGAGUGGUUAAGGCGAUGGACUG	11	34	tRF5b	0.583333
193	mature tRNA	tDR-11:35-Ala-CGC-5-M2	tDR-11:35-Glu-CTC-1-M2	tRNA-Ala-CGC-5,tRNA-Glu-CTC-1	25	11..35	CGC,CTC	Glu,Ala	1	0	U:30:C,U:35:G	DSLE_CSL	29	10514	UCUAGUGGUUAGGAUUCGGCGCUCG	11	35	tRF5c	0.56
194	mature tRNA	tDR-11:35-Asp-GTC-1-M2	tDR-11:35-Asp-GTC-4-M2	tRNA-Asp-GTC-1,tRNA-Asp-GTC-4	25	11..35	GTC	Asp	0	0	None	DSLE_CSL	26	1274	UAUAGUGGUGAGUAUCCCCGCCUGU	11	35	tRF5c	0.52
195	mature tRNA	tDR-11:35-Cys-GCA-1-M3	tDR-11:35-Cys-GCA-2-M3,tDR-11:35-Cys-GCA-3-M3	tRNA-Cys-GCA-1,tRNA-Cys-GCA-2,tRNA-Cys-GCA-3	24	11..35	GCA	Cys	0	0	None	DSLE_CSL	2	627	CUCAGUGGUAGAGCAUUUGACUGC	11	35	tRF5c	0.5
196	mature tRNA	tDR-11:35-Gln-CTG-1-M3	tDR-11:35-Gln-CTG-2-M3,tDR-11:35-Gln-CTG-3-M3	tRNA-Gln-CTG-1,tRNA-Gln-CTG-2,tRNA-Gln-CTG-3	25	11..35	CTG	Gln	0	0	None	DSLE_CSL	13	2605	UGUAAUGGUUAGCACUCUGGACUCU	11	35	tRF5c	0.44
197	mature tRNA	tDR-11:35-Glu-CTC-1	None	tRNA-Glu-CTC-1	25	11..35	CTC	Glu	0	0	None	DSLE_CSL	29	10514	UCUAGUGGUUAGGAUUCGGCGCUCU	11	35	tRF5c	0.52
198	mature tRNA	tDR-11:35-Glu-TTC-1-M2	tDR-11:35-Glu-TTC-2-M2	tRNA-Glu-TTC-1,tRNA-Glu-TTC-2	25	11..35	TTC	Glu	0	0	None	DSLE_CSL	29	10514	UCUAGCGGUUAGGAUUCCUGGUUUU	11	35	tRF5c	0.44
199	mature tRNA	tDR-11:35-Gly-CCC-1	None	tRNA-Gly-CCC-1	24	11..35	CCC	Gly	0	0	None	DSLE_CSL	29	10514	UGUAGUGGUAUCAUGCAAGAUUCC	11	35	tRF5c	0.416667
200	mature tRNA	tDR-11:35-Gly-GCC-1-M4	tDR-11:35-Gly-GCC-2-M4,tDR-11:35-Gly-GCC-3-M4,tDR-11:35-Gly-GCC-4-M4	tRNA-Gly-GCC-1,tRNA-Gly-GCC-2,tRNA-Gly-GCC-3,tRNA-Gly-GCC-4	24	11..35	GCC	Gly	0	0	None	DSLE_CSL	29	10514	UUCAGUGGUAGAAUUCUCGCCUGC	11	35	tRF5c	0.5
201	mature tRNA	tDR-11:35-His-GTG-2	None	tRNA-His-GTG-2	25	11..35	GTG	His	0	0	None	DSLE_CSL	7	4407	UAUAGUGGUUAGUACUCUGCGUUGU	11	35	tRF5c	0.4
202	mature tRNA	tDR-11:35-Lys-CTT-2	None	tRNA-Lys-CTT-2	25	11..35	CTT	Lys	0	0	None	DSLE_CSL	27	5071	CUCAGUCGGUAGAGCAUGGGACUCU	11	35	tRF5c	0.56
203	mature tRNA	tDR-11:35-Lys-CTT-3	None	tRNA-Lys-CTT-3	25	11..35	CTT	Lys	0	0	None	DSLE_CSL	27	5071	CUCAGUCGGUAGAGCAUGAGACUCU	11	35	tRF5c	0.52
204	mature tRNA	tDR-11:35-Lys-TTT-1-M2	tDR-11:35-Lys-TTT-2-M2	tRNA-Lys-TTT-1,tRNA-Lys-TTT-2	25	11..35	TTT	Lys	0	0	None	DSLE_CSL	27	5071	CUCAGUCGGUAGAGCAUCAGACUUU	11	35	tRF5c	0.48
205	mature tRNA	tDR-11:35-Phe-GAA-1-M3	tDR-11:35-Phe-GAA-2-M3,tDR-11:35-Phe-GAA-3-M3	tRNA-Phe-GAA-1,tRNA-Phe-GAA-2,tRNA-Phe-GAA-3	25	11..35	GAA	Phe	0	0	None	DSLE_CSL	22	266	CUCAGUUGGGAGAGCGUUAGACUGA	11	35	tRF5c	0.52
206	mature tRNA	tDR-11:35-Ser-AGA-1-M8	tDR-11:35-Ser-AGA-2-M8,tDR-11:35-Ser-GCT-1-M8,tDR-11:35-Ser-GCT-2-M8,tDR-11:35-Ser-GCT-3-M8,tDR-11:35-Ser-GCT-4-M8,tDR-11:35-Ser-GCT-5-M8,tDR-11:35-Ser-TGA-2-M8	tRNA-Ser-AGA-1,tRNA-Ser-AGA-2,tRNA-Ser-GCT-1,tRNA-Ser-GCT-2,tRNA-Ser-GCT-3,tRNA-Ser-GCT-4,tRNA-Ser-GCT-5,tRNA-Ser-TGA-2	25	11..35	TGA,GCT,AGA	Ser	1	0	C:35:G,U:34:G,A:34:G	DSLE_CSL	19	1632	CCGAGUGGUUAAGGCGAUGGACUGG	11	35	tRF5c	0.6
207	mature tRNA	tDR-11:35-Ser-GCT-1-M5	tDR-11:35-Ser-GCT-2-M5,tDR-11:35-Ser-GCT-3-M5,tDR-11:35-Ser-GCT-4-M5,tDR-11:35-Ser-GCT-5-M5	tRNA-Ser-GCT-1,tRNA-Ser-GCT-2,tRNA-Ser-GCT-3,tRNA-Ser-GCT-4,tRNA-Ser-GCT-5	25	11..35	GCT	Ser	0	0	None	DSLE_CSL	19	1632	CCGAGUGGUUAAGGCGAUGGACUGC	11	35	tRF5c	0.6
208	mature tRNA	tDR-11:36-Asp-GTC-1-M2	tDR-11:36-Asp-GTC-4-M2	tRNA-Asp-GTC-1,tRNA-Asp-GTC-4	26	11..36	GTC	Asp	0	0	None	DSLE_CSL	26	1274	UAUAGUGGUGAGUAUCCCCGCCUGUC	11	36	tRF5c	0.538462
209	mature tRNA	tDR-11:36-Cys-GCA-1-M3	tDR-11:36-Cys-GCA-2-M3,tDR-11:36-Cys-GCA-3-M3	tRNA-Cys-GCA-1,tRNA-Cys-GCA-2,tRNA-Cys-GCA-3	25	11..36	GCA	Cys	0	0	None	DSLE_CSL	2	627	CUCAGUGGUAGAGCAUUUGACUGCA	11	36	tRF5c	0.48
210	mature tRNA	tDR-11:36-Gln-CTG-1-M3	tDR-11:36-Gln-CTG-2-M3,tDR-11:36-Gln-CTG-3-M3	tRNA-Gln-CTG-1,tRNA-Gln-CTG-2,tRNA-Gln-CTG-3	26	11..36	CTG	Gln	0	0	None	DSLE_CSL	13	2605	UGUAAUGGUUAGCACUCUGGACUCUG	11	36	tRF5c	0.461538
211	mature tRNA	tDR-11:36-Gln-TTG-1-M4	tDR-11:36-Gln-TTG-2-M4,tDR-11:36-Gln-TTG-3-M4,tDR-11:36-Gln-TTG-5-M4	tRNA-Gln-TTG-1,tRNA-Gln-TTG-2,tRNA-Gln-TTG-3,tRNA-Gln-TTG-5	26	11..36	TTG	Gln	0	0	None	DSLE_CSL	13	2605	UGUAAUGGUUAGCACUCUGGACUUUG	11	36	tRF5c	0.423077
212	mature tRNA	tDR-11:36-Glu-CTC-1	None	tRNA-Glu-CTC-1	26	11..36	CTC	Glu	0	0	None	DSLE_CSL	29	10514	UCUAGUGGUUAGGAUUCGGCGCUCUC	11	36	tRF5c	0.538462
213	mature tRNA	tDR-11:36-Glu-TTC-1-M2	tDR-11:36-Glu-TTC-2-M2	tRNA-Glu-TTC-1,tRNA-Glu-TTC-2	26	11..36	TTC	Glu	0	0	None	DSLE_CSL	29	10514	UCUAGCGGUUAGGAUUCCUGGUUUUC	11	36	tRF5c	0.461538
214	mature tRNA	tDR-11:36-Gly-CCC-1	None	tRNA-Gly-CCC-1	25	11..36	CCC	Gly	0	0	None	DSLE_CSL	29	10514	UGUAGUGGUAUCAUGCAAGAUUCCC	11	36	tRF5c	0.44
215	mature tRNA	tDR-11:36-Gly-GCC-1-M4	tDR-11:36-Gly-GCC-2-M4,tDR-11:36-Gly-GCC-3-M4,tDR-11:36-Gly-GCC-4-M4	tRNA-Gly-GCC-1,tRNA-Gly-GCC-2,tRNA-Gly-GCC-3,tRNA-Gly-GCC-4	25	11..36	GCC	Gly	0	0	None	DSLE_CSL	29	10514	UUCAGUGGUAGAAUUCUCGCCUGCC	11	36	tRF5c	0.52
216	mature tRNA	tDR-11:36-His-GTG-2	None	tRNA-His-GTG-2	26	11..36	GTG	His	0	0	None	DSLE_CSL	7	4407	UAUAGUGGUUAGUACUCUGCGUUGUG	11	36	tRF5c	0.423077
217	mature tRNA	tDR-11:36-Lys-CTT-2	None	tRNA-Lys-CTT-2	26	11..36	CTT	Lys	0	0	None	DSLE_CSL	27	5071	CUCAGUCGGUAGAGCAUGGGACUCUU	11	36	tRF5c	0.538462
218	mature tRNA	tDR-11:36-Lys-CTT-3	None	tRNA-Lys-CTT-3	26	11..36	CTT	Lys	0	0	None	DSLE_CSL	27	5071	CUCAGUCGGUAGAGCAUGAGACUCUU	11	36	tRF5c	0.5
219	mature tRNA	tDR-11:36-Lys-TTT-1-M2	tDR-11:36-Lys-TTT-2-M2	tRNA-Lys-TTT-1,tRNA-Lys-TTT-2	26	11..36	TTT	Lys	0	0	None	DSLE_CSL	27	5071	CUCAGUCGGUAGAGCAUCAGACUUUU	11	36	tRF5c	0.461538
220	mature tRNA	tDR-11:36-Val-AAC-1-M4	tDR-11:36-Val-CAC-2-M4,tDR-11:36-Val-CAC-4-M4,tDR-11:36-Val-CAC-6-M4	tRNA-Val-AAC-1,tRNA-Val-CAC-2,tRNA-Val-CAC-4,tRNA-Val-CAC-6	26	11..36	CAC,AAC	Val	1	0	C:34:G,A:34:G	DSLE_CSL	24	1374	UGUAGUGGUUAUCACGUUCGCCUGAC	11	36	tRF5c	0.5
221	mature tRNA	tDR-11:37-Glu-CTC-1	None	tRNA-Glu-CTC-1	27	11..37	CTC	Glu	0	0	None	DSLE_CSL	29	10514	UCUAGUGGUUAGGAUUCGGCGCUCUCA	11	37	i_tRF	0.518519
222	mature tRNA	tDR-11:37-Glu-TTC-1-M2	tDR-11:37-Glu-TTC-2-M2	tRNA-Glu-TTC-1,tRNA-Glu-TTC-2	27	11..37	TTC	Glu	0	0	None	DSLE_CSL	29	10514	UCUAGCGGUUAGGAUUCCUGGUUUUCA	11	37	i_tRF	0.444444
223	mature tRNA	tDR-11:37-Gly-GCC-1-M4	tDR-11:37-Gly-GCC-2-M4,tDR-11:37-Gly-GCC-3-M4,tDR-11:37-Gly-GCC-4-M4	tRNA-Gly-GCC-1,tRNA-Gly-GCC-2,tRNA-Gly-GCC-3,tRNA-Gly-GCC-4	26	11..37	GCC	Gly	0	0	None	DSLE_CSL	29	10514	UUCAGUGGUAGAAUUCUCGCCUGCCA	11	37	i_tRF	0.5
224	mature tRNA	tDR-11:37-Val-AAC-1-M4	tDR-11:37-Val-CAC-2-M4,tDR-11:37-Val-CAC-4-M4,tDR-11:37-Val-CAC-6-M4	tRNA-Val-AAC-1,tRNA-Val-CAC-2,tRNA-Val-CAC-4,tRNA-Val-CAC-6	27	11..37	CAC,AAC	Val	1	0	C:34:G,A:34:G	DSLE_CSL	24	1374	UGUAGUGGUUAUCACGUUCGCCUGACA	11	37	i_tRF	0.481481
225	mature tRNA	tDR-11:38-Glu-CTC-1	None	tRNA-Glu-CTC-1	28	11..38	CTC	Glu	0	0	None	DSLE_CSL	29	10514	UCUAGUGGUUAGGAUUCGGCGCUCUCAC	11	38	i_tRF	0.535714
226	mature tRNA	tDR-11:38-Glu-TTC-1-M2	tDR-11:38-Glu-TTC-2-M2	tRNA-Glu-TTC-1,tRNA-Glu-TTC-2	28	11..38	TTC	Glu	0	0	None	DSLE_CSL	29	10514	UCUAGCGGUUAGGAUUCCUGGUUUUCAC	11	38	i_tRF	0.464286
227	mature tRNA	tDR-11:38-Gly-GCC-1-M4	tDR-11:38-Gly-GCC-2-M4,tDR-11:38-Gly-GCC-3-M4,tDR-11:38-Gly-GCC-4-M4	tRNA-Gly-GCC-1,tRNA-Gly-GCC-2,tRNA-Gly-GCC-3,tRNA-Gly-GCC-4	27	11..38	GCC	Gly	0	0	None	DSLE_CSL	29	10514	UUCAGUGGUAGAAUUCUCGCCUGCCAC	11	38	i_tRF	0.518519
228	mature tRNA	tDR-11:38-His-GTG-2	None	tRNA-His-GTG-2	28	11..38	GTG	His	0	0	None	DSLE_CSL	7	4407	UAUAGUGGUUAGUACUCUGCGUUGUGGC	11	38	i_tRF	0.464286
229	mature tRNA	tDR-11:39-Arg-TCT-1-M4	tDR-11:39-Arg-TCT-2-M4,tDR-11:39-Arg-TCT-3-M4,tDR-11:39-Arg-TCT-5-M4	tRNA-Arg-TCT-1,tRNA-Arg-TCT-2,tRNA-Arg-TCT-3,tRNA-Arg-TCT-5	29	11..39	TCT	Arg	0	0	None	DSLE_CSLE	14	592	CGCAAUGGAUAGCGCAUUGGACUUCUAAU	11	39	i_tRF	0.448276
230	mature tRNA	tDR-11:39-Glu-CTC-1	None	tRNA-Glu-CTC-1	29	11..39	CTC	Glu	0	0	None	DSLE_CSLE	29	10514	UCUAGUGGUUAGGAUUCGGCGCUCUCACC	11	39	i_tRF	0.551724
231	mature tRNA	tDR-11:39-Glu-TTC-1-M2	tDR-11:39-Glu-TTC-2-M2	tRNA-Glu-TTC-1,tRNA-Glu-TTC-2	29	11..39	TTC	Glu	0	0	None	DSLE_CSLE	29	10514	UCUAGCGGUUAGGAUUCCUGGUUUUCACC	11	39	i_tRF	0.482759
232	mature tRNA	tDR-11:39-Gly-GCC-1-M4	tDR-11:39-Gly-GCC-2-M4,tDR-11:39-Gly-GCC-3-M4,tDR-11:39-Gly-GCC-4-M4	tRNA-Gly-GCC-1,tRNA-Gly-GCC-2,tRNA-Gly-GCC-3,tRNA-Gly-GCC-4	28	11..39	GCC	Gly	0	0	None	DSLE_CSLE	29	10514	UUCAGUGGUAGAAUUCUCGCCUGCCACG	11	39	i_tRF	0.535714
233	mature tRNA	tDR-11:39-His-GTG-2	None	tRNA-His-GTG-2	29	11..39	GTG	His	0	0	None	DSLE_CSLE	7	4407	UAUAGUGGUUAGUACUCUGCGUUGUGGCC	11	39	i_tRF	0.482759
234	mature tRNA	tDR-11:40-Cys-GCA-1-M3	tDR-11:40-Cys-GCA-2-M3,tDR-11:40-Cys-GCA-3-M3	tRNA-Cys-GCA-1,tRNA-Cys-GCA-2,tRNA-Cys-GCA-3	29	11..40	GCA	Cys	0	0	None	DSLE_CSLE	2	627	CUCAGUGGUAGAGCAUUUGACUGCAGAUC	11	40	i_tRF	0.482759
235	mature tRNA	tDR-11:40-Gln-CTG-1-M3	tDR-11:40-Gln-CTG-2-M3,tDR-11:40-Gln-CTG-3-M3	tRNA-Gln-CTG-1,tRNA-Gln-CTG-2,tRNA-Gln-CTG-3	30	11..40	CTG	Gln	0	0	None	DSLE_CSLE	13	2605	UGUAAUGGUUAGCACUCUGGACUCUGAAUC	11	40	i_tRF	0.433333
236	mature tRNA	tDR-11:40-Gln-TTG-1-M4	tDR-11:40-Gln-TTG-2-M4,tDR-11:40-Gln-TTG-3-M4,tDR-11:40-Gln-TTG-5-M4	tRNA-Gln-TTG-1,tRNA-Gln-TTG-2,tRNA-Gln-TTG-3,tRNA-Gln-TTG-5	30	11..40	TTG	Gln	0	0	None	DSLE_CSLE	13	2605	UGUAAUGGUUAGCACUCUGGACUUUGAAUC	11	40	i_tRF	0.4
237	mature tRNA	tDR-11:40-Glu-CTC-1	None	tRNA-Glu-CTC-1	30	11..40	CTC	Glu	0	0	None	DSLE_CSLE	29	10514	UCUAGUGGUUAGGAUUCGGCGCUCUCACCG	11	40	i_tRF	0.566667
238	mature tRNA	tDR-11:40-Glu-TTC-1-M2	tDR-11:40-Glu-TTC-2-M2	tRNA-Glu-TTC-1,tRNA-Glu-TTC-2	30	11..40	TTC	Glu	0	0	None	DSLE_CSLE	29	10514	UCUAGCGGUUAGGAUUCCUGGUUUUCACCC	11	40	i_tRF	0.5
239	mature tRNA	tDR-11:40-Gly-GCC-1-M4	tDR-11:40-Gly-GCC-2-M4,tDR-11:40-Gly-GCC-3-M4,tDR-11:40-Gly-GCC-4-M4	tRNA-Gly-GCC-1,tRNA-Gly-GCC-2,tRNA-Gly-GCC-3,tRNA-Gly-GCC-4	29	11..40	GCC	Gly	0	0	None	DSLE_CSLE	29	10514	UUCAGUGGUAGAAUUCUCGCCUGCCACGC	11	40	i_tRF	0.551724
240	mature tRNA	tDR-11:40-His-GTG-2	None	tRNA-His-GTG-2	30	11..40	GTG	His	0	0	None	DSLE_CSLE	7	4407	UAUAGUGGUUAGUACUCUGCGUUGUGGCCG	11	40	i_tRF	0.5
241	mature tRNA	tDR-11:40-Lys-CTT-3	None	tRNA-Lys-CTT-3	30	11..40	CTT	Lys	0	0	None	DSLE_CSLE	27	5071	CUCAGUCGGUAGAGCAUGAGACUCUUAAUC	11	40	i_tRF	0.466667
242	mature tRNA	tDR-11:41-Arg-TCT-1-M4	tDR-11:41-Arg-TCT-2-M4,tDR-11:41-Arg-TCT-3-M4,tDR-11:41-Arg-TCT-5-M4	tRNA-Arg-TCT-1,tRNA-Arg-TCT-2,tRNA-Arg-TCT-3,tRNA-Arg-TCT-5	31	11..41	TCT	Arg	0	0	None	DSLE_CSLE	14	592	CGCAAUGGAUAGCGCAUUGGACUUCUAAUUC	11	41	i_tRF	0.451613
243	mature tRNA	tDR-11:41-Cys-GCA-1-M3	tDR-11:41-Cys-GCA-2-M3,tDR-11:41-Cys-GCA-3-M3	tRNA-Cys-GCA-1,tRNA-Cys-GCA-2,tRNA-Cys-GCA-3	30	11..41	GCA	Cys	0	0	None	DSLE_CSLE	2	627	CUCAGUGGUAGAGCAUUUGACUGCAGAUCA	11	41	i_tRF	0.466667
244	mature tRNA	tDR-11:41-Gln-CTG-1-M3	tDR-11:41-Gln-CTG-2-M3,tDR-11:41-Gln-CTG-3-M3	tRNA-Gln-CTG-1,tRNA-Gln-CTG-2,tRNA-Gln-CTG-3	31	11..41	CTG	Gln	0	0	None	DSLE_CSLE	13	2605	UGUAAUGGUUAGCACUCUGGACUCUGAAUCC	11	41	i_tRF	0.451613
245	mature tRNA	tDR-11:41-Glu-CTC-1	None	tRNA-Glu-CTC-1	31	11..41	CTC	Glu	0	0	None	DSLE_CSLE	29	10514	UCUAGUGGUUAGGAUUCGGCGCUCUCACCGC	11	41	i_tRF	0.580645
246	mature tRNA	tDR-11:41-Glu-TTC-1-M2	tDR-11:41-Glu-TTC-2-M2	tRNA-Glu-TTC-1,tRNA-Glu-TTC-2	31	11..41	TTC	Glu	0	0	None	DSLE_CSLE	29	10514	UCUAGCGGUUAGGAUUCCUGGUUUUCACCCA	11	41	i_tRF	0.483871
247	mature tRNA	tDR-11:41-Gly-GCC-1-M4	tDR-11:41-Gly-GCC-2-M4,tDR-11:41-Gly-GCC-3-M4,tDR-11:41-Gly-GCC-4-M4	tRNA-Gly-GCC-1,tRNA-Gly-GCC-2,tRNA-Gly-GCC-3,tRNA-Gly-GCC-4	30	11..41	GCC	Gly	0	0	None	DSLE_CSLE	29	10514	UUCAGUGGUAGAAUUCUCGCCUGCCACGCG	11	41	i_tRF	0.566667
248	mature tRNA	tDR-11:41-His-GTG-2	None	tRNA-His-GTG-2	31	11..41	GTG	His	0	0	None	DSLE_CSLE	7	4407	UAUAGUGGUUAGUACUCUGCGUUGUGGCCGC	11	41	i_tRF	0.516129
249	mature tRNA	tDR-11:41-Lys-CTT-3	None	tRNA-Lys-CTT-3	31	11..41	CTT	Lys	0	0	None	DSLE_CSLE	27	5071	CUCAGUCGGUAGAGCAUGAGACUCUUAAUCU	11	41	i_tRF	0.451613
250	mature tRNA	tDR-11:42-Glu-CTC-1	None	tRNA-Glu-CTC-1	32	11..42	CTC	Glu	0	0	None	DSLE_CSLE	29	10514	UCUAGUGGUUAGGAUUCGGCGCUCUCACCGCC	11	42	i_tRF	0.59375
251	mature tRNA	tDR-11:42-Glu-TTC-1-M2	tDR-11:42-Glu-TTC-2-M2	tRNA-Glu-TTC-1,tRNA-Glu-TTC-2	32	11..42	TTC	Glu	0	0	None	DSLE_CSLE	29	10514	UCUAGCGGUUAGGAUUCCUGGUUUUCACCCAG	11	42	i_tRF	0.5
252	mature tRNA	tDR-11:42-Gly-GCC-1-M4	tDR-11:42-Gly-GCC-2-M4,tDR-11:42-Gly-GCC-3-M4,tDR-11:42-Gly-GCC-4-M4	tRNA-Gly-GCC-1,tRNA-Gly-GCC-2,tRNA-Gly-GCC-3,tRNA-Gly-GCC-4	31	11..42	GCC	Gly	0	0	None	DSLE_CSLE	29	10514	UUCAGUGGUAGAAUUCUCGCCUGCCACGCGG	11	42	i_tRF	0.580645
253	mature tRNA	tDR-11:42-His-GTG-2	None	tRNA-His-GTG-2	32	11..42	GTG	His	0	0	None	DSLE_CSLE	7	4407	UAUAGUGGUUAGUACUCUGCGUUGUGGCCGCA	11	42	i_tRF	0.5
254	mature tRNA	tDR-11:42-Lys-CTT-3	None	tRNA-Lys-CTT-3	32	11..42	CTT	Lys	0	0	None	DSLE_CSLE	27	5071	CUCAGUCGGUAGAGCAUGAGACUCUUAAUCUC	11	42	i_tRF	0.46875
255	mature tRNA	tDR-11:43-Glu-CTC-1	None	tRNA-Glu-CTC-1	33	11..43	CTC	Glu	0	0	None	DSLE_CSLE	29	10514	UCUAGUGGUUAGGAUUCGGCGCUCUCACCGCCG	11	43	i_tRF	0.606061
256	mature tRNA	tDR-11:43-Glu-TTC-1-M2	tDR-11:43-Glu-TTC-2-M2	tRNA-Glu-TTC-1,tRNA-Glu-TTC-2	33	11..43	TTC	Glu	0	0	None	DSLE_CSLE	29	10514	UCUAGCGGUUAGGAUUCCUGGUUUUCACCCAGG	11	43	i_tRF	0.515152
257	mature tRNA	tDR-11:43-Gly-GCC-1-M4	tDR-11:43-Gly-GCC-2-M4,tDR-11:43-Gly-GCC-3-M4,tDR-11:43-Gly-GCC-4-M4	tRNA-Gly-GCC-1,tRNA-Gly-GCC-2,tRNA-Gly-GCC-3,tRNA-Gly-GCC-4	32	11..43	GCC	Gly	0	0	None	DSLE_CSLE	29	10514	UUCAGUGGUAGAAUUCUCGCCUGCCACGCGGG	11	43	i_tRF	0.59375
258	mature tRNA	tDR-11:43-His-GTG-2	None	tRNA-His-GTG-2	33	11..43	GTG	His	0	0	None	DSLE_CSLE	7	4407	UAUAGUGGUUAGUACUCUGCGUUGUGGCCGCAG	11	43	i_tRF	0.515152
259	mature tRNA	tDR-11:44-Glu-CTC-1	None	tRNA-Glu-CTC-1	34	11..44	CTC	Glu	0	0	None	DSLE_CSLE	29	10514	UCUAGUGGUUAGGAUUCGGCGCUCUCACCGCCGC	11	44	i_tRF	0.617647
260	mature tRNA	tDR-11:44-Glu-TTC-1-M2	tDR-11:44-Glu-TTC-2-M2	tRNA-Glu-TTC-1,tRNA-Glu-TTC-2	34	11..44	TTC	Glu	0	0	None	DSLE_CSLE	29	10514	UCUAGCGGUUAGGAUUCCUGGUUUUCACCCAGGC	11	44	i_tRF	0.529412
261	mature tRNA	tDR-11:44-Gly-CCC-1	None	tRNA-Gly-CCC-1	33	11..44	CCC	Gly	0	0	None	DSLE_CSLE	29	10514	UGUAGUGGUAUCAUGCAAGAUUCCCAUUCUUGC	11	44	i_tRF	0.424242
262	mature tRNA	tDR-11:44-Gly-GCC-1-M4	tDR-11:44-Gly-GCC-2-M4,tDR-11:44-Gly-GCC-3-M4,tDR-11:44-Gly-GCC-4-M4	tRNA-Gly-GCC-1,tRNA-Gly-GCC-2,tRNA-Gly-GCC-3,tRNA-Gly-GCC-4	33	11..44	GCC	Gly	0	0	None	DSLE_CSLE	29	10514	UUCAGUGGUAGAAUUCUCGCCUGCCACGCGGGA	11	44	i_tRF	0.575758
263	mature tRNA	tDR-11:44-Gly-TCC-1	None	tRNA-Gly-TCC-1	34	11..44	TCC	Gly	0	0	None	DSLE_CSLE	29	10514	UAUAGUGGUGAGCAUAGCUGCCUUCCAAGCAGUU	11	44	i_tRF	0.470588
264	mature tRNA	tDR-11:44-His-GTG-2	None	tRNA-His-GTG-2	34	11..44	GTG	His	0	0	None	DSLE_CSLE	7	4407	UAUAGUGGUUAGUACUCUGCGUUGUGGCCGCAGC	11	44	i_tRF	0.529412
265	mature tRNA	tDR-11:45-Glu-CTC-1	None	tRNA-Glu-CTC-1	35	11..45	CTC	Glu	0	0	None	DSLE_CSLE_V	29	10514	UCUAGUGGUUAGGAUUCGGCGCUCUCACCGCCGCG	11	45	i_tRF	0.628571
266	mature tRNA	tDR-11:45-Glu-TTC-1-M2	tDR-11:45-Glu-TTC-2-M2	tRNA-Glu-TTC-1,tRNA-Glu-TTC-2	35	11..45	TTC	Glu	0	0	None	DSLE_CSLE_V	29	10514	UCUAGCGGUUAGGAUUCCUGGUUUUCACCCAGGCG	11	45	i_tRF	0.542857
267	mature tRNA	tDR-11:45-Gly-CCC-1	None	tRNA-Gly-CCC-1	34	11..45	CCC	Gly	0	0	None	DSLE_CSLE_V	29	10514	UGUAGUGGUAUCAUGCAAGAUUCCCAUUCUUGCG	11	45	i_tRF	0.441176
268	mature tRNA	tDR-11:45-Gly-GCC-1-M4	tDR-11:45-Gly-GCC-2-M4,tDR-11:45-Gly-GCC-3-M4,tDR-11:45-Gly-GCC-4-M4	tRNA-Gly-GCC-1,tRNA-Gly-GCC-2,tRNA-Gly-GCC-3,tRNA-Gly-GCC-4	34	11..45	GCC	Gly	0	0	None	DSLE_CSLE_V	29	10514	UUCAGUGGUAGAAUUCUCGCCUGCCACGCGGGAG	11	45	i_tRF	0.588235
269	mature tRNA	tDR-11:45-His-GTG-2	None	tRNA-His-GTG-2	35	11..45	GTG	His	0	0	None	DSLE_CSLE_V	7	4407	UAUAGUGGUUAGUACUCUGCGUUGUGGCCGCAGCA	11	45	i_tRF	0.514286
270	mature tRNA	tDR-11:46-Cys-GCA-1-M3	tDR-11:46-Cys-GCA-2-M3,tDR-11:46-Cys-GCA-3-M3	tRNA-Cys-GCA-1,tRNA-Cys-GCA-2,tRNA-Cys-GCA-3	35	11..46	GCA	Cys	0	0	None	DSLE_CSLE_V	2	627	CUCAGUGGUAGAGCAUUUGACUGCAGAUCAAGAGG	11	46	i_tRF	0.485714
271	mature tRNA	tDR-11:46-Glu-CTC-1	None	tRNA-Glu-CTC-1	36	11..46	CTC	Glu	0	0	None	DSLE_CSLE_V	29	10514	UCUAGUGGUUAGGAUUCGGCGCUCUCACCGCCGCGG	11	46	i_tRF	0.638889
272	mature tRNA	tDR-11:46-Glu-TTC-1-M2	tDR-11:46-Glu-TTC-2-M2	tRNA-Glu-TTC-1,tRNA-Glu-TTC-2	36	11..46	TTC	Glu	0	0	None	DSLE_CSLE_V	29	10514	UCUAGCGGUUAGGAUUCCUGGUUUUCACCCAGGCGG	11	46	i_tRF	0.555556
273	mature tRNA	tDR-11:46-Gly-CCC-1	None	tRNA-Gly-CCC-1	35	11..46	CCC	Gly	0	0	None	DSLE_CSLE_V	29	10514	UGUAGUGGUAUCAUGCAAGAUUCCCAUUCUUGCGA	11	46	i_tRF	0.428571
274	mature tRNA	tDR-11:46-Gly-GCC-1-M4	tDR-11:46-Gly-GCC-2-M4,tDR-11:46-Gly-GCC-3-M4,tDR-11:46-Gly-GCC-4-M4	tRNA-Gly-GCC-1,tRNA-Gly-GCC-2,tRNA-Gly-GCC-3,tRNA-Gly-GCC-4	35	11..46	GCC	Gly	0	0	None	DSLE_CSLE_V	29	10514	UUCAGUGGUAGAAUUCUCGCCUGCCACGCGGGAGG	11	46	i_tRF	0.6
275	mature tRNA	tDR-11:48-Asp-GTC-1	None	tRNA-Asp-GTC-1	37	11..48	GTC	Asp	0	0	None	DSLE_CSLE_V	26	1274	UAUAGUGGUGAGUAUCCCCGCCUGUCACGCGGGAGAC	11	48	i_tRF	0.594595
276	mature tRNA	tDR-11:48-Glu-CTC-1	None	tRNA-Glu-CTC-1	37	11..48	CTC	Glu	0	0	None	DSLE_CSLE_V	29	10514	UCUAGUGGUUAGGAUUCGGCGCUCUCACCGCCGCGGC	11	48	i_tRF	0.648649
277	mature tRNA	tDR-11:48-Glu-TTC-1-M2	tDR-11:48-Glu-TTC-2-M2	tRNA-Glu-TTC-1,tRNA-Glu-TTC-2	37	11..48	TTC	Glu	0	0	None	DSLE_CSLE_V	29	10514	UCUAGCGGUUAGGAUUCCUGGUUUUCACCCAGGCGGC	11	48	i_tRF	0.567568
278	mature tRNA	tDR-11:48-Gly-CCC-1	None	tRNA-Gly-CCC-1	36	11..48	CCC	Gly	0	0	None	DSLE_CSLE_V	29	10514	UGUAGUGGUAUCAUGCAAGAUUCCCAUUCUUGCGAC	11	48	i_tRF	0.444444
279	mature tRNA	tDR-11:48-Gly-GCC-1-M4	tDR-11:48-Gly-GCC-2-M4,tDR-11:48-Gly-GCC-3-M4,tDR-11:48-Gly-GCC-4-M4	tRNA-Gly-GCC-1,tRNA-Gly-GCC-2,tRNA-Gly-GCC-3,tRNA-Gly-GCC-4	36	11..48	GCC	Gly	0	0	None	DSLE_CSLE_V	29	10514	UUCAGUGGUAGAAUUCUCGCCUGCCACGCGGGAGGC	11	48	i_tRF	0.611111
280	mature tRNA	tDR-11:48-Gly-TCC-1	None	tRNA-Gly-TCC-1	37	11..48	TCC	Gly	0	0	None	DSLE_CSLE_V	29	10514	UAUAGUGGUGAGCAUAGCUGCCUUCCAAGCAGUUGAC	11	48	i_tRF	0.486486
281	mature tRNA	tDR-11:48-His-GTG-2	None	tRNA-His-GTG-2	37	11..48	GTG	His	0	0	None	DSLE_CSLE_V	7	4407	UAUAGUGGUUAGUACUCUGCGUUGUGGCCGCAGCAAC	11	48	i_tRF	0.513514
282	mature tRNA	tDR-11:49-Asp-GTC-1	None	tRNA-Asp-GTC-1	38	11..49	GTC	Asp	0	0	None	DSLE_CSLE_V_TS	26	1274	UAUAGUGGUGAGUAUCCCCGCCUGUCACGCGGGAGACC	11	49	i_tRF	0.605263
283	mature tRNA	tDR-11:49-Glu-CTC-1	None	tRNA-Glu-CTC-1	38	11..49	CTC	Glu	0	0	None	DSLE_CSLE_V_TS	29	10514	UCUAGUGGUUAGGAUUCGGCGCUCUCACCGCCGCGGCC	11	49	i_tRF	0.657895
284	mature tRNA	tDR-11:49-Glu-TTC-1-M2	tDR-11:49-Glu-TTC-2-M2	tRNA-Glu-TTC-1,tRNA-Glu-TTC-2	38	11..49	TTC	Glu	0	0	None	DSLE_CSLE_V_TS	29	10514	UCUAGCGGUUAGGAUUCCUGGUUUUCACCCAGGCGGCC	11	49	i_tRF	0.578947
285	mature tRNA	tDR-11:49-Gly-CCC-1	None	tRNA-Gly-CCC-1	37	11..49	CCC	Gly	0	0	None	DSLE_CSLE_V_TS	29	10514	UGUAGUGGUAUCAUGCAAGAUUCCCAUUCUUGCGACC	11	49	i_tRF	0.459459
286	mature tRNA	tDR-11:49-Gly-GCC-1-M4	tDR-11:49-Gly-GCC-2-M4,tDR-11:49-Gly-GCC-3-M4,tDR-11:49-Gly-GCC-4-M4	tRNA-Gly-GCC-1,tRNA-Gly-GCC-2,tRNA-Gly-GCC-3,tRNA-Gly-GCC-4	37	11..49	GCC	Gly	0	0	None	DSLE_CSLE_V_TS	29	10514	UUCAGUGGUAGAAUUCUCGCCUGCCACGCGGGAGGCC	11	49	i_tRF	0.621622
287	mature tRNA	tDR-11:49-His-GTG-2	None	tRNA-His-GTG-2	38	11..49	GTG	His	0	0	None	DSLE_CSLE_V_TS	7	4407	UAUAGUGGUUAGUACUCUGCGUUGUGGCCGCAGCAACC	11	49	i_tRF	0.526316
288	mature tRNA	tDR-11:50-Gly-GCC-1-M4	tDR-11:50-Gly-GCC-2-M4,tDR-11:50-Gly-GCC-3-M4,tDR-11:50-Gly-GCC-4-M4	tRNA-Gly-GCC-1,tRNA-Gly-GCC-2,tRNA-Gly-GCC-3,tRNA-Gly-GCC-4	38	11..50	GCC	Gly	0	0	None	DSLE_CSLE_V_TS	29	10514	UUCAGUGGUAGAAUUCUCGCCUGCCACGCGGGAGGCCC	11	50	i_tRF	0.631579
289	mature tRNA	tDR-11:50-His-GTG-2	None	tRNA-His-GTG-2	39	11..50	GTG	His	0	0	None	DSLE_CSLE_V_TS	7	4407	UAUAGUGGUUAGUACUCUGCGUUGUGGCCGCAGCAACCU	11	50	i_tRF	0.512821
290	mature tRNA	tDR-11:51-Arg-CCT-3-M2	tDR-11:51-Arg-CCT-4-M2	tRNA-Arg-CCT-3,tRNA-Arg-CCT-4	41	11..51	CCT	Arg	0	0	None	DSLE_CSLE_V_TS	27	5071	CCUAAUGGAUAAGGCAUUGGCCUCCUAAGCCAGGGAUUGUG	11	51	i_tRF	0.512195
291	mature tRNA	tDR-11:51-Asp-GTC-1	None	tRNA-Asp-GTC-1	40	11..51	GTC	Asp	0	0	None	DSLE_CSLE_V_TS	26	1274	UAUAGUGGUGAGUAUCCCCGCCUGUCACGCGGGAGACCGG	11	51	i_tRF	0.625
292	mature tRNA	tDR-11:51-Glu-CTC-1	None	tRNA-Glu-CTC-1	40	11..51	CTC	Glu	1	0	G:51:A	DSLE_CSLE_V_TS	29	10514	UCUAGUGGUUAGGAUUCGGCGCUCUCACCGCCGCGGCCCA	11	51	i_tRF	0.65
293	mature tRNA	tDR-11:51-Glu-TTC-1-M2	tDR-11:51-Glu-TTC-2-M2	tRNA-Glu-TTC-1,tRNA-Glu-TTC-2	40	11..51	TTC	Glu	0	0	None	DSLE_CSLE_V_TS	29	10514	UCUAGCGGUUAGGAUUCCUGGUUUUCACCCAGGCGGCCCG	11	51	i_tRF	0.6
294	mature tRNA	tDR-11:51-Gly-GCC-1-M4	tDR-11:51-Gly-GCC-2-M4,tDR-11:51-Gly-GCC-3-M4,tDR-11:51-Gly-GCC-4-M4	tRNA-Gly-GCC-1,tRNA-Gly-GCC-2,tRNA-Gly-GCC-3,tRNA-Gly-GCC-4	39	11..51	GCC	Gly	0	0	None	DSLE_CSLE_V_TS	29	10514	UUCAGUGGUAGAAUUCUCGCCUGCCACGCGGGAGGCCCG	11	51	i_tRF	0.641026
295	mature tRNA	tDR-11:51-His-GTG-2	None	tRNA-His-GTG-2	40	11..51	GTG	His	0	0	None	DSLE_CSLE_V_TS	7	4407	UAUAGUGGUUAGUACUCUGCGUUGUGGCCGCAGCAACCUC	11	51	i_tRF	0.525
296	mature tRNA	tDR-11:52-Arg-CCT-3-M2	tDR-11:52-Arg-CCT-4-M2	tRNA-Arg-CCT-3,tRNA-Arg-CCT-4	42	11..52	CCT	Arg	0	0	None	DSLE_CSLE_V_TS	27	5071	CCUAAUGGAUAAGGCAUUGGCCUCCUAAGCCAGGGAUUGUGG	11	52	i_tRF	0.52381
297	mature tRNA	tDR-11:52-Asp-GTC-1	None	tRNA-Asp-GTC-1	41	11..52	GTC	Asp	0	0	None	DSLE_CSLE_V_TS	26	1274	UAUAGUGGUGAGUAUCCCCGCCUGUCACGCGGGAGACCGGG	11	52	i_tRF	0.634146
298	mature tRNA	tDR-11:52-Glu-CTC-1	None	tRNA-Glu-CTC-1	41	11..52	CTC	Glu	0	0	None	DSLE_CSLE_V_TS	29	10514	UCUAGUGGUUAGGAUUCGGCGCUCUCACCGCCGCGGCCCGG	11	52	i_tRF	0.682927
299	mature tRNA	tDR-11:52-Glu-TTC-1-M2	tDR-11:52-Glu-TTC-2-M2	tRNA-Glu-TTC-1,tRNA-Glu-TTC-2	41	11..52	TTC	Glu	0	0	None	DSLE_CSLE_V_TS	29	10514	UCUAGCGGUUAGGAUUCCUGGUUUUCACCCAGGCGGCCCGG	11	52	i_tRF	0.609756
300	mature tRNA	tDR-11:52-Gly-GCC-1-M4	tDR-11:52-Gly-GCC-2-M4,tDR-11:52-Gly-GCC-3-M4,tDR-11:52-Gly-GCC-4-M4	tRNA-Gly-GCC-1,tRNA-Gly-GCC-2,tRNA-Gly-GCC-3,tRNA-Gly-GCC-4	40	11..52	GCC	Gly	0	0	None	DSLE_CSLE_V_TS	29	10514	UUCAGUGGUAGAAUUCUCGCCUGCCACGCGGGAGGCCCGG	11	52	i_tRF	0.65
301	mature tRNA	tDR-11:52-His-GTG-2	None	tRNA-His-GTG-2	41	11..52	GTG	His	0	0	None	DSLE_CSLE_V_TS	7	4407	UAUAGUGGUUAGUACUCUGCGUUGUGGCCGCAGCAACCUCG	11	52	i_tRF	0.536585
302	mature tRNA	tDR-11:53-Glu-CTC-1	None	tRNA-Glu-CTC-1	42	11..53	CTC	Glu	0	0	None	DSLE_CSLE_V_TS	29	10514	UCUAGUGGUUAGGAUUCGGCGCUCUCACCGCCGCGGCCCGGG	11	53	i_tRF	0.690476
303	mature tRNA	tDR-11:53-Glu-TTC-1-M2	tDR-11:53-Glu-TTC-2-M2	tRNA-Glu-TTC-1,tRNA-Glu-TTC-2	42	11..53	TTC	Glu	0	0	None	DSLE_CSLE_V_TS	29	10514	UCUAGCGGUUAGGAUUCCUGGUUUUCACCCAGGCGGCCCGGG	11	53	i_tRF	0.619048
304	mature tRNA	tDR-11:53-Gly-GCC-1-M4	tDR-11:53-Gly-GCC-2-M4,tDR-11:53-Gly-GCC-3-M4,tDR-11:53-Gly-GCC-4-M4	tRNA-Gly-GCC-1,tRNA-Gly-GCC-2,tRNA-Gly-GCC-3,tRNA-Gly-GCC-4	41	11..53	GCC	Gly	0	0	None	DSLE_CSLE_V_TS	29	10514	UUCAGUGGUAGAAUUCUCGCCUGCCACGCGGGAGGCCCGGG	11	53	i_tRF	0.658537
305	mature tRNA	tDR-11:53-His-GTG-2	None	tRNA-His-GTG-2	42	11..53	GTG	His	0	0	None	DSLE_CSLE_V_TS	7	4407	UAUAGUGGUUAGUACUCUGCGUUGUGGCCGCAGCAACCUCGG	11	53	i_tRF	0.547619
306	mature tRNA	tDR-11:54-Arg-CCT-3-M2	tDR-11:54-Arg-CCT-4-M2	tRNA-Arg-CCT-3,tRNA-Arg-CCT-4	44	11..54	CCT	Arg	0	0	None	DSLE_CSLE_V_TSL	27	5071	CCUAAUGGAUAAGGCAUUGGCCUCCUAAGCCAGGGAUUGUGGGU	11	54	i_tRF	0.522727
307	mature tRNA	tDR-11:54-Asp-GTC-1	None	tRNA-Asp-GTC-1	43	11..54	GTC	Asp	0	0	None	DSLE_CSLE_V_TSL	26	1274	UAUAGUGGUGAGUAUCCCCGCCUGUCACGCGGGAGACCGGGGU	11	54	i_tRF	0.627907
308	mature tRNA	tDR-11:54-Gly-GCC-1-M4	tDR-11:54-Gly-GCC-2-M4,tDR-11:54-Gly-GCC-3-M4,tDR-11:54-Gly-GCC-4-M4	tRNA-Gly-GCC-1,tRNA-Gly-GCC-2,tRNA-Gly-GCC-3,tRNA-Gly-GCC-4	42	11..54	GCC	Gly	0	0	None	DSLE_CSLE_V_TSL	29	10514	UUCAGUGGUAGAAUUCUCGCCUGCCACGCGGGAGGCCCGGGU	11	54	i_tRF	0.642857
309	mature tRNA	tDR-11:54-His-GTG-2	None	tRNA-His-GTG-2	43	11..54	GTG	His	0	0	None	DSLE_CSLE_V_TSL	7	4407	UAUAGUGGUUAGUACUCUGCGUUGUGGCCGCAGCAACCUCGGU	11	54	i_tRF	0.534884
310	mature tRNA	tDR-11:55-Arg-CCT-3-M2	tDR-11:55-Arg-CCT-4-M2	tRNA-Arg-CCT-3,tRNA-Arg-CCT-4	45	11..55	CCT	Arg	0	0	None	DSLE_CSLE_V_TSL	27	5071	CCUAAUGGAUAAGGCAUUGGCCUCCUAAGCCAGGGAUUGUGGGUU	11	55	i_tRF	0.511111
311	mature tRNA	tDR-11:55-Asp-GTC-1	None	tRNA-Asp-GTC-1	44	11..55	GTC	Asp	0	0	None	DSLE_CSLE_V_TSL	26	1274	UAUAGUGGUGAGUAUCCCCGCCUGUCACGCGGGAGACCGGGGUU	11	55	i_tRF	0.613636
312	mature tRNA	tDR-11:55-Gln-CTG-2-M2	tDR-11:55-Gln-CTG-3-M2	tRNA-Gln-CTG-2,tRNA-Gln-CTG-3	44	11..55	CTG	Gln	0	0	None	DSLE_CSLE_V_TSL	13	2605	UGUAAUGGUUAGCACUCUGGACUCUGAAUCCAGCGAUCCGAGUU	11	55	i_tRF	0.477273
313	mature tRNA	tDR-11:55-Glu-CTC-1	None	tRNA-Glu-CTC-1	44	11..55	CTC	Glu	0	0	None	DSLE_CSLE_V_TSL	29	10514	UCUAGUGGUUAGGAUUCGGCGCUCUCACCGCCGCGGCCCGGGUU	11	55	i_tRF	0.659091
314	mature tRNA	tDR-11:55-Glu-TTC-1-M2	tDR-11:55-Glu-TTC-2-M2	tRNA-Glu-TTC-1,tRNA-Glu-TTC-2	44	11..55	TTC	Glu	0	0	None	DSLE_CSLE_V_TSL	29	10514	UCUAGCGGUUAGGAUUCCUGGUUUUCACCCAGGCGGCCCGGGUU	11	55	i_tRF	0.590909
315	mature tRNA	tDR-11:55-Gly-GCC-1-M4	tDR-11:55-Gly-GCC-2-M4,tDR-11:55-Gly-GCC-3-M4,tDR-11:55-Gly-GCC-4-M4	tRNA-Gly-GCC-1,tRNA-Gly-GCC-2,tRNA-Gly-GCC-3,tRNA-Gly-GCC-4	43	11..55	GCC	Gly	0	0	None	DSLE_CSLE_V_TSL	29	10514	UUCAGUGGUAGAAUUCUCGCCUGCCACGCGGGAGGCCCGGGUU	11	55	i_tRF	0.627907
316	mature tRNA	tDR-11:55-His-GTG-2	None	tRNA-His-GTG-2	44	11..55	GTG	His	0	0	None	DSLE_CSLE_V_TSL	7	4407	UAUAGUGGUUAGUACUCUGCGUUGUGGCCGCAGCAACCUCGGUU	11	55	i_tRF	0.522727
317	mature tRNA	tDR-11:55-Lys-CTT-2	None	tRNA-Lys-CTT-2	45	11..55	CTT	Lys	0	0	None	DSLE_CSLE_V_TSL	27	5071	CUCAGUCGGUAGAGCAUGGGACUCUUAAUCCCAGGGUCGUGGGUU	11	55	i_tRF	0.555556
318	mature tRNA	tDR-11:56-Arg-CCG-3	None	tRNA-Arg-CCG-3	46	11..56	CCG	Arg	0	0	None	DSLE_CSLE_V_TSL	27	5071	CCUAAUGGAUAAGGCAUCAGCCUCCGGAGCUGGGGAUUGUGGGUUC	11	56	i_tRF	0.565217
319	mature tRNA	tDR-11:56-Arg-CCT-3-M2	tDR-11:56-Arg-CCT-4-M2	tRNA-Arg-CCT-3,tRNA-Arg-CCT-4	46	11..56	CCT	Arg	0	0	None	DSLE_CSLE_V_TSL	27	5071	CCUAAUGGAUAAGGCAUUGGCCUCCUAAGCCAGGGAUUGUGGGUUC	11	56	i_tRF	0.521739
320	mature tRNA	tDR-11:56-Arg-TCT-2-M2	tDR-11:56-Arg-TCT-3-M2	tRNA-Arg-TCT-2,tRNA-Arg-TCT-3	46	11..56	TCT	Arg	0	0	None	DSLE_CSLE_V_TSL	14	592	CGCAAUGGAUAGCGCAUUGGACUUCUAAUUCAAAGGUUGUGGGUUC	11	56	i_tRF	0.456522
321	mature tRNA	tDR-11:56-Asp-GTC-1	None	tRNA-Asp-GTC-1	45	11..56	GTC	Asp	0	0	None	DSLE_CSLE_V_TSL	26	1274	UAUAGUGGUGAGUAUCCCCGCCUGUCACGCGGGAGACCGGGGUUC	11	56	i_tRF	0.622222
322	mature tRNA	tDR-11:56-Cys-GCA-3	None	tRNA-Cys-GCA-3	45	11..56	GCA	Cys	0	0	None	DSLE_CSLE_V_TSL	2	627	CUCAGUGGUAGAGCAUUUGACUGCAGAUCAAGAGGUCCCCGGUUC	11	56	i_tRF	0.533333
323	mature tRNA	tDR-11:56-Gln-CTG-2-M2	tDR-11:56-Gln-CTG-3-M2	tRNA-Gln-CTG-2,tRNA-Gln-CTG-3	45	11..56	CTG	Gln	0	0	None	DSLE_CSLE_V_TSL	13	2605	UGUAAUGGUUAGCACUCUGGACUCUGAAUCCAGCGAUCCGAGUUC	11	56	i_tRF	0.488889
324	mature tRNA	tDR-11:56-Gln-TTG-1-M2	tDR-11:56-Gln-TTG-3-M2	tRNA-Gln-TTG-1,tRNA-Gln-TTG-3	45	11..56	TTG	Gln	0	0	None	DSLE_CSLE_V_TSL	13	2605	UGUAAUGGUUAGCACUCUGGACUUUGAAUCCAGCGAUCCGAGUUC	11	56	i_tRF	0.466667
325	mature tRNA	tDR-11:56-Glu-CTC-1	None	tRNA-Glu-CTC-1	45	11..56	CTC	Glu	0	0	None	DSLE_CSLE_V_TSL	29	10514	UCUAGUGGUUAGGAUUCGGCGCUCUCACCGCCGCGGCCCGGGUUC	11	56	i_tRF	0.666667
326	mature tRNA	tDR-11:56-Glu-TTC-1-M2	tDR-11:56-Glu-TTC-2-M2	tRNA-Glu-TTC-1,tRNA-Glu-TTC-2	45	11..56	TTC	Glu	0	0	None	DSLE_CSLE_V_TSL	29	10514	UCUAGCGGUUAGGAUUCCUGGUUUUCACCCAGGCGGCCCGGGUUC	11	56	i_tRF	0.6
327	mature tRNA	tDR-11:56-Gly-GCC-1-M3	tDR-11:56-Gly-GCC-2-M3,tDR-11:56-Gly-GCC-4-M3	tRNA-Gly-GCC-1,tRNA-Gly-GCC-2,tRNA-Gly-GCC-4	44	11..56	GCC	Gly	0	0	None	DSLE_CSLE_V_TSL	29	10514	UUCAGUGGUAGAAUUCUCGCCUGCCACGCGGGAGGCCCGGGUUC	11	56	i_tRF	0.636364
328	mature tRNA	tDR-11:56-His-GTG-2	None	tRNA-His-GTG-2	45	11..56	GTG	His	0	0	None	DSLE_CSLE_V_TSL	7	4407	UAUAGUGGUUAGUACUCUGCGUUGUGGCCGCAGCAACCUCGGUUC	11	56	i_tRF	0.533333
329	mature tRNA	tDR-11:56-Lys-CTT-2	None	tRNA-Lys-CTT-2	46	11..56	CTT	Lys	0	0	None	DSLE_CSLE_V_TSL	27	5071	CUCAGUCGGUAGAGCAUGGGACUCUUAAUCCCAGGGUCGUGGGUUC	11	56	i_tRF	0.565217
330	mature tRNA	tDR-11:56-Lys-CTT-3	None	tRNA-Lys-CTT-3	46	11..56	CTT	Lys	0	0	None	DSLE_CSLE_V_TSL	27	5071	CUCAGUCGGUAGAGCAUGAGACUCUUAAUCUCAGGGUCGUGGGUUC	11	56	i_tRF	0.521739
331	mature tRNA	tDR-11:57-Arg-CCT-3-M2	tDR-11:57-Arg-CCT-4-M2	tRNA-Arg-CCT-3,tRNA-Arg-CCT-4	47	11..57	CCT	Arg	0	0	None	DSLE_CSLE_V_TSL	27	5071	CCUAAUGGAUAAGGCAUUGGCCUCCUAAGCCAGGGAUUGUGGGUUCG	11	57	i_tRF	0.531915
332	mature tRNA	tDR-11:57-Asp-GTC-1	None	tRNA-Asp-GTC-1	46	11..57	GTC	Asp	0	0	None	DSLE_CSLE_V_TSL	26	1274	UAUAGUGGUGAGUAUCCCCGCCUGUCACGCGGGAGACCGGGGUUCG	11	57	i_tRF	0.630435
333	mature tRNA	tDR-11:57-Glu-CTC-1	None	tRNA-Glu-CTC-1	46	11..57	CTC	Glu	0	0	None	DSLE_CSLE_V_TSL	29	10514	UCUAGUGGUUAGGAUUCGGCGCUCUCACCGCCGCGGCCCGGGUUCG	11	57	i_tRF	0.673913
334	mature tRNA	tDR-11:57-Glu-TTC-1-M2	tDR-11:57-Glu-TTC-2-M2	tRNA-Glu-TTC-1,tRNA-Glu-TTC-2	46	11..57	TTC	Glu	0	0	None	DSLE_CSLE_V_TSL	29	10514	UCUAGCGGUUAGGAUUCCUGGUUUUCACCCAGGCGGCCCGGGUUCG	11	57	i_tRF	0.608696
335	mature tRNA	tDR-11:57-Gly-CCC-1	None	tRNA-Gly-CCC-1	45	11..57	CCC	Gly	0	0	None	DSLE_CSLE_V_TSL	29	10514	UGUAGUGGUAUCAUGCAAGAUUCCCAUUCUUGCGACCCGGGUUCG	11	57	i_tRF	0.511111
336	mature tRNA	tDR-11:57-Gly-GCC-1-M3	tDR-11:57-Gly-GCC-2-M3,tDR-11:57-Gly-GCC-4-M3	tRNA-Gly-GCC-1,tRNA-Gly-GCC-2,tRNA-Gly-GCC-4	45	11..57	GCC	Gly	0	0	None	DSLE_CSLE_V_TSL	29	10514	UUCAGUGGUAGAAUUCUCGCCUGCCACGCGGGAGGCCCGGGUUCG	11	57	i_tRF	0.644444
337	mature tRNA	tDR-11:57-His-GTG-2	None	tRNA-His-GTG-2	46	11..57	GTG	His	0	0	None	DSLE_CSLE_V_TSL	7	4407	UAUAGUGGUUAGUACUCUGCGUUGUGGCCGCAGCAACCUCGGUUCG	11	57	i_tRF	0.543478
338	mature tRNA	tDR-11:57-Lys-CTT-3	None	tRNA-Lys-CTT-3	47	11..57	CTT	Lys	0	0	None	DSLE_CSLE_V_TSL	27	5071	CUCAGUCGGUAGAGCAUGAGACUCUUAAUCUCAGGGUCGUGGGUUCG	11	57	i_tRF	0.531915
339	mature tRNA	tDR-11:58-Arg-CCT-3-M2	tDR-11:58-Arg-CCT-4-M2	tRNA-Arg-CCT-3,tRNA-Arg-CCT-4	48	11..58	CCT	Arg	0	0	None	DSLE_CSLE_V_TSL	27	5071	CCUAAUGGAUAAGGCAUUGGCCUCCUAAGCCAGGGAUUGUGGGUUCGA	11	58	i_tRF	0.520833
340	mature tRNA	tDR-11:58-Asp-GTC-1	None	tRNA-Asp-GTC-1	47	11..58	GTC	Asp	0	0	None	DSLE_CSLE_V_TSL	26	1274	UAUAGUGGUGAGUAUCCCCGCCUGUCACGCGGGAGACCGGGGUUCGA	11	58	i_tRF	0.617021
341	mature tRNA	tDR-11:58-Glu-CTC-1	None	tRNA-Glu-CTC-1	47	11..58	CTC	Glu	0	0	None	DSLE_CSLE_V_TSL	29	10514	UCUAGUGGUUAGGAUUCGGCGCUCUCACCGCCGCGGCCCGGGUUCGA	11	58	i_tRF	0.659574
342	mature tRNA	tDR-11:58-Glu-TTC-1-M2	tDR-11:58-Glu-TTC-2-M2	tRNA-Glu-TTC-1,tRNA-Glu-TTC-2	47	11..58	TTC	Glu	0	0	None	DSLE_CSLE_V_TSL	29	10514	UCUAGCGGUUAGGAUUCCUGGUUUUCACCCAGGCGGCCCGGGUUCGA	11	58	i_tRF	0.595745
343	mature tRNA	tDR-11:58-Gly-CCC-1	None	tRNA-Gly-CCC-1	46	11..58	CCC	Gly	0	0	None	DSLE_CSLE_V_TSL	29	10514	UGUAGUGGUAUCAUGCAAGAUUCCCAUUCUUGCGACCCGGGUUCGA	11	58	i_tRF	0.5
344	mature tRNA	tDR-11:58-Gly-GCC-1-M2	tDR-11:58-Gly-GCC-2-M2	tRNA-Gly-GCC-1,tRNA-Gly-GCC-2	46	11..58	GCC	Gly	0	0	None	DSLE_CSLE_V_TSL	29	10514	UUCAGUGGUAGAAUUCUCGCCUGCCACGCGGGAGGCCCGGGUUCGA	11	58	i_tRF	0.630435
345	mature tRNA	tDR-11:58-His-GTG-2	None	tRNA-His-GTG-2	47	11..58	GTG	His	0	0	None	DSLE_CSLE_V_TSL	7	4407	UAUAGUGGUUAGUACUCUGCGUUGUGGCCGCAGCAACCUCGGUUCGA	11	58	i_tRF	0.531915
346	mature tRNA	tDR-11:58-Lys-CTT-2	None	tRNA-Lys-CTT-2	48	11..58	CTT	Lys	0	0	None	DSLE_CSLE_V_TSL	27	5071	CUCAGUCGGUAGAGCAUGGGACUCUUAAUCCCAGGGUCGUGGGUUCGA	11	58	i_tRF	0.5625
347	mature tRNA	tDR-11:58-Lys-CTT-3	None	tRNA-Lys-CTT-3	48	11..58	CTT	Lys	0	0	None	DSLE_CSLE_V_TSL	27	5071	CUCAGUCGGUAGAGCAUGAGACUCUUAAUCUCAGGGUCGUGGGUUCGA	11	58	i_tRF	0.520833
348	mature tRNA	tDR-11:59-Asp-GTC-1	None	tRNA-Asp-GTC-1	48	11..59	GTC	Asp	0	0	None	DSLE_CSLE_V_TSL	26	1274	UAUAGUGGUGAGUAUCCCCGCCUGUCACGCGGGAGACCGGGGUUCGAU	11	59	i_tRF	0.604167
349	mature tRNA	tDR-11:59-Glu-CTC-1	None	tRNA-Glu-CTC-1	48	11..59	CTC	Glu	0	0	None	DSLE_CSLE_V_TSL	29	10514	UCUAGUGGUUAGGAUUCGGCGCUCUCACCGCCGCGGCCCGGGUUCGAU	11	59	i_tRF	0.645833
350	mature tRNA	tDR-11:59-Glu-TTC-1-M2	tDR-11:59-Glu-TTC-2-M2	tRNA-Glu-TTC-1,tRNA-Glu-TTC-2	48	11..59	TTC	Glu	0	0	None	DSLE_CSLE_V_TSL	29	10514	UCUAGCGGUUAGGAUUCCUGGUUUUCACCCAGGCGGCCCGGGUUCGAC	11	59	i_tRF	0.604167
351	mature tRNA	tDR-11:60-Arg-CCT-3-M2	tDR-11:60-Arg-CCT-4-M2	tRNA-Arg-CCT-3,tRNA-Arg-CCT-4	50	11..60	CCT	Arg	0	0	None	DSLE_CSLE_V_TSL	27	5071	CCUAAUGGAUAAGGCAUUGGCCUCCUAAGCCAGGGAUUGUGGGUUCGAGU	11	60	i_tRF	0.52
352	mature tRNA	tDR-11:60-Asp-GTC-1	None	tRNA-Asp-GTC-1	49	11..60	GTC	Asp	0	0	None	DSLE_CSLE_V_TSL	26	1274	UAUAGUGGUGAGUAUCCCCGCCUGUCACGCGGGAGACCGGGGUUCGAUU	11	60	i_tRF	0.591837
353	mature tRNA	tDR-11:60-Glu-CTC-1	None	tRNA-Glu-CTC-1	49	11..60	CTC	Glu	0	0	None	DSLE_CSLE_V_TSL	29	10514	UCUAGUGGUUAGGAUUCGGCGCUCUCACCGCCGCGGCCCGGGUUCGAUU	11	60	i_tRF	0.632653
354	mature tRNA	tDR-11:60-Glu-TTC-1-M2	tDR-11:60-Glu-TTC-2-M2	tRNA-Glu-TTC-1,tRNA-Glu-TTC-2	49	11..60	TTC	Glu	0	0	None	DSLE_CSLE_V_TSL	29	10514	UCUAGCGGUUAGGAUUCCUGGUUUUCACCCAGGCGGCCCGGGUUCGACU	11	60	i_tRF	0.591837
355	mature tRNA	tDR-11:60-Gly-GCC-1-M2	tDR-11:60-Gly-GCC-2-M2	tRNA-Gly-GCC-1,tRNA-Gly-GCC-2	48	11..60	GCC	Gly	0	0	None	DSLE_CSLE_V_TSL	29	10514	UUCAGUGGUAGAAUUCUCGCCUGCCACGCGGGAGGCCCGGGUUCGAUU	11	60	i_tRF	0.604167
356	mature tRNA	tDR-11:60-His-GTG-2	None	tRNA-His-GTG-2	49	11..60	GTG	His	0	0	None	DSLE_CSLE_V_TSL	7	4407	UAUAGUGGUUAGUACUCUGCGUUGUGGCCGCAGCAACCUCGGUUCGAAU	11	60	i_tRF	0.510204
357	mature tRNA	tDR-11:60-Lys-CTT-2	None	tRNA-Lys-CTT-2	50	11..60	CTT	Lys	0	0	None	DSLE_CSLE_V_TSL	27	5071	CUCAGUCGGUAGAGCAUGGGACUCUUAAUCCCAGGGUCGUGGGUUCGAGC	11	60	i_tRF	0.58
358	mature tRNA	tDR-11:60-Lys-CTT-3	None	tRNA-Lys-CTT-3	50	11..60	CTT	Lys	0	0	None	DSLE_CSLE_V_TSL	27	5071	CUCAGUCGGUAGAGCAUGAGACUCUUAAUCUCAGGGUCGUGGGUUCGAGC	11	60	i_tRF	0.54
359	mature tRNA	tDR-11:61-Asp-GTC-1	None	tRNA-Asp-GTC-1	50	11..61	GTC	Asp	0	0	None	DSLE_CSLE_V_TSLE	26	1274	UAUAGUGGUGAGUAUCCCCGCCUGUCACGCGGGAGACCGGGGUUCGAUUC	11	61	i_tRF	0.6
360	mature tRNA	tDR-11:61-Glu-CTC-1	None	tRNA-Glu-CTC-1	50	11..61	CTC	Glu	0	0	None	DSLE_CSLE_V_TSLE	29	10514	UCUAGUGGUUAGGAUUCGGCGCUCUCACCGCCGCGGCCCGGGUUCGAUUC	11	61	i_tRF	0.64
361	mature tRNA	tDR-11:61-Gly-GCC-1-M2	tDR-11:61-Gly-GCC-2-M2	tRNA-Gly-GCC-1,tRNA-Gly-GCC-2	49	11..61	GCC	Gly	0	0	None	DSLE_CSLE_V_TSLE	29	10514	UUCAGUGGUAGAAUUCUCGCCUGCCACGCGGGAGGCCCGGGUUCGAUUC	11	61	i_tRF	0.612245
362	mature tRNA	tDR-11:61-His-GTG-2	None	tRNA-His-GTG-2	50	11..61	GTG	His	0	0	None	DSLE_CSLE_V_TSLE	7	4407	UAUAGUGGUUAGUACUCUGCGUUGUGGCCGCAGCAACCUCGGUUCGAAUC	11	61	i_tRF	0.52
363	mature tRNA	tDR-11:62-Gly-GCC-1-M2	tDR-11:62-Gly-GCC-2-M2	tRNA-Gly-GCC-1,tRNA-Gly-GCC-2	50	11..62	GCC	Gly	0	0	None	DSLE_CSLE_V_TSLE	29	10514	UUCAGUGGUAGAAUUCUCGCCUGCCACGCGGGAGGCCCGGGUUCGAUUCC	11	62	i_tRF	0.62
364	mature tRNA	tDR-12:31-His-GTG-2	None	tRNA-His-GTG-2	20	12..31	GTG	His	0	0	None	DSLE_CS	7	4407	AUAGUGGUUAGUACUCUGCG	12	31	tRF5b	0.45
365	mature tRNA	tDR-12:31-Thr-TGT-2-M2	tDR-12:31-Thr-TGT-3-M2	tRNA-Thr-TGT-2,tRNA-Thr-TGT-3	20	12..31	TGT	Thr	0	0	None	DSLE_CS	16	236	UCAGGGGUUAGAGCACUGGU	12	31	tRF5b	0.55
366	mature tRNA	tDR-12:32-Glu-CTC-1	None	tRNA-Glu-CTC-1	21	12..32	CTC	Glu	0	0	None	DSLE_CSL	29	10514	CUAGUGGUUAGGAUUCGGCGC	12	32	tRF5b	0.571429
367	mature tRNA	tDR-12:32-Gly-GCC-1-M4	tDR-12:32-Gly-GCC-2-M4,tDR-12:32-Gly-GCC-3-M4,tDR-12:32-Gly-GCC-4-M4	tRNA-Gly-GCC-1,tRNA-Gly-GCC-2,tRNA-Gly-GCC-3,tRNA-Gly-GCC-4	20	12..32	GCC	Gly	0	0	None	DSLE_CSL	29	10514	UCAGUGGUAGAAUUCUCGCC	12	32	tRF5b	0.5
368	mature tRNA	tDR-12:32-Lys-CTT-2	None	tRNA-Lys-CTT-2	21	12..32	CTT	Lys	0	0	None	DSLE_CSL	27	5071	UCAGUCGGUAGAGCAUGGGAC	12	32	tRF5b	0.571429
369	mature tRNA	tDR-12:32-Lys-CTT-3-M2	tDR-12:32-Lys-CTT-13-M2	tRNA-Lys-CTT-3,tRNA-Lys-CTT-13	21	12..32	CTT	Lys	0	0	None	DSLE_CSL	27	5071	UCAGUCGGUAGAGCAUGAGAC	12	32	tRF5b	0.52381
370	mature tRNA	tDR-12:32-Lys-TTT-1-M2	tDR-12:32-Lys-TTT-2-M2	tRNA-Lys-TTT-1,tRNA-Lys-TTT-2	21	12..32	TTT	Lys	0	0	None	DSLE_CSL	27	5071	UCAGUCGGUAGAGCAUCAGAC	12	32	tRF5b	0.52381
371	mature tRNA	tDR-12:32-Thr-TGT-2-M2	tDR-12:32-Thr-TGT-3-M2	tRNA-Thr-TGT-2,tRNA-Thr-TGT-3	21	12..32	TGT	Thr	0	0	None	DSLE_CSL	16	236	UCAGGGGUUAGAGCACUGGUC	12	32	tRF5b	0.571429
372	mature tRNA	tDR-12:33-Cys-GCA-1-M3	tDR-12:33-Cys-GCA-2-M3,tDR-12:33-Cys-GCA-3-M3	tRNA-Cys-GCA-1,tRNA-Cys-GCA-2,tRNA-Cys-GCA-3	21	12..33	GCA	Cys	0	0	None	DSLE_CSL	2	627	UCAGUGGUAGAGCAUUUGACU	12	33	tRF5b	0.428571
373	mature tRNA	tDR-12:33-Glu-CTC-1	None	tRNA-Glu-CTC-1	22	12..33	CTC	Glu	0	0	None	DSLE_CSL	29	10514	CUAGUGGUUAGGAUUCGGCGCU	12	33	tRF5b	0.545455
374	mature tRNA	tDR-12:33-Glu-TTC-1-M2	tDR-12:33-Glu-TTC-2-M2	tRNA-Glu-TTC-1,tRNA-Glu-TTC-2	22	12..33	TTC	Glu	0	0	None	DSLE_CSL	29	10514	CUAGCGGUUAGGAUUCCUGGUU	12	33	tRF5b	0.5
375	mature tRNA	tDR-12:33-Gly-GCC-1-M4	tDR-12:33-Gly-GCC-2-M4,tDR-12:33-Gly-GCC-3-M4,tDR-12:33-Gly-GCC-4-M4	tRNA-Gly-GCC-1,tRNA-Gly-GCC-2,tRNA-Gly-GCC-3,tRNA-Gly-GCC-4	21	12..33	GCC	Gly	0	0	None	DSLE_CSL	29	10514	UCAGUGGUAGAAUUCUCGCCU	12	33	tRF5b	0.47619
376	mature tRNA	tDR-12:33-His-GTG-2	None	tRNA-His-GTG-2	22	12..33	GTG	His	0	0	None	DSLE_CSL	7	4407	AUAGUGGUUAGUACUCUGCGUU	12	33	tRF5b	0.409091
377	mature tRNA	tDR-12:33-Lys-CTT-2	None	tRNA-Lys-CTT-2	22	12..33	CTT	Lys	0	0	None	DSLE_CSL	27	5071	UCAGUCGGUAGAGCAUGGGACU	12	33	tRF5b	0.545455
378	mature tRNA	tDR-12:33-Lys-CTT-3-M2	tDR-12:33-Lys-CTT-13-M2	tRNA-Lys-CTT-3,tRNA-Lys-CTT-13	22	12..33	CTT	Lys	0	0	None	DSLE_CSL	27	5071	UCAGUCGGUAGAGCAUGAGACU	12	33	tRF5b	0.5
379	mature tRNA	tDR-12:33-Lys-TTT-1-M2	tDR-12:33-Lys-TTT-2-M2	tRNA-Lys-TTT-1,tRNA-Lys-TTT-2	22	12..33	TTT	Lys	0	0	None	DSLE_CSL	27	5071	UCAGUCGGUAGAGCAUCAGACU	12	33	tRF5b	0.5
380	mature tRNA	tDR-12:33-Pro-AGG-1-M3	tDR-12:33-Pro-CGG-1-M3,tDR-12:33-Pro-TGG-2-M3	tRNA-Pro-AGG-1,tRNA-Pro-CGG-1,tRNA-Pro-TGG-2	21	12..33	AGG,TGG,CGG	Pro	0	0	None	DSLE_CSL	1	576	CUAGGGGUAUGAUUCUCGCUU	12	33	tRF5b	0.47619
381	mature tRNA	tDR-12:34-Cys-GCA-1-M3	tDR-12:34-Cys-GCA-2-M3,tDR-12:34-Cys-GCA-3-M3	tRNA-Cys-GCA-1,tRNA-Cys-GCA-2,tRNA-Cys-GCA-3	22	12..34	GCA	Cys	0	0	None	DSLE_CSL	2	627	UCAGUGGUAGAGCAUUUGACUG	12	34	tRF5b	0.454545
382	mature tRNA	tDR-12:34-Glu-CTC-1	None	tRNA-Glu-CTC-1	23	12..34	CTC	Glu	0	0	None	DSLE_CSL	29	10514	CUAGUGGUUAGGAUUCGGCGCUC	12	34	tRF5b	0.565217
383	mature tRNA	tDR-12:34-Glu-CTC-1-M2	tDR-12:34-Glu-TTC-3-M2	tRNA-Glu-CTC-1,tRNA-Glu-TTC-3	23	12..34	TTC,CTC	Glu	1	0	C:20:U,C:34:U	DSLE_CSL	29	10514	CUAGUGGUUAGGAUUCGGCGCUU	12	34	tRF5b	0.521739
384	mature tRNA	tDR-12:34-Gly-GCC-1-M4	tDR-12:34-Gly-GCC-2-M4,tDR-12:34-Gly-GCC-3-M4,tDR-12:34-Gly-GCC-4-M4	tRNA-Gly-GCC-1,tRNA-Gly-GCC-2,tRNA-Gly-GCC-3,tRNA-Gly-GCC-4	22	12..34	GCC	Gly	0	0	None	DSLE_CSL	29	10514	UCAGUGGUAGAAUUCUCGCCUG	12	34	tRF5b	0.5
385	mature tRNA	tDR-12:34-Lys-CTT-2	None	tRNA-Lys-CTT-2	23	12..34	CTT	Lys	0	0	None	DSLE_CSL	27	5071	UCAGUCGGUAGAGCAUGGGACUC	12	34	tRF5b	0.565217
386	mature tRNA	tDR-12:34-Lys-CTT-3-M2	tDR-12:34-Lys-CTT-13-M2	tRNA-Lys-CTT-3,tRNA-Lys-CTT-13	23	12..34	CTT	Lys	0	0	None	DSLE_CSL	27	5071	UCAGUCGGUAGAGCAUGAGACUC	12	34	tRF5b	0.521739
387	mature tRNA	tDR-12:34-Lys-CTT-3-M4	tDR-12:34-Lys-CTT-13-M4,tDR-12:34-Lys-TTT-1-M4,tDR-12:34-Lys-TTT-2-M4	tRNA-Lys-CTT-3,tRNA-Lys-CTT-13,tRNA-Lys-TTT-1,tRNA-Lys-TTT-2	23	12..34	CTT,TTT	Lys	1	0	C:28:G,C:34:U	DSLE_CSL	27	5071	UCAGUCGGUAGAGCAUGAGACUU	12	34	tRF5b	0.478261
388	mature tRNA	tDR-12:34-Ser-GCT-1-M5	tDR-12:34-Ser-GCT-2-M5,tDR-12:34-Ser-GCT-3-M5,tDR-12:34-Ser-GCT-4-M5,tDR-12:34-Ser-GCT-5-M5	tRNA-Ser-GCT-1,tRNA-Ser-GCT-2,tRNA-Ser-GCT-3,tRNA-Ser-GCT-4,tRNA-Ser-GCT-5	23	12..34	GCT	Ser	0	0	None	DSLE_CSL	19	1632	CGAGUGGUUAAGGCGAUGGACUG	12	34	tRF5b	0.565217
389	mature tRNA	tDR-12:34-Val-CAC-2-M3	tDR-12:34-Val-CAC-4-M3,tDR-12:34-Val-CAC-6-M3	tRNA-Val-CAC-2,tRNA-Val-CAC-4,tRNA-Val-CAC-6	23	12..34	CAC	Val	0	0	None	DSLE_CSL	24	1374	GUAGUGGUUAUCACGUUCGCCUC	12	34	tRF5b	0.521739
390	mature tRNA	tDR-12:35-Ala-CGC-5-M2	tDR-12:35-Glu-CTC-1-M2	tRNA-Ala-CGC-5,tRNA-Glu-CTC-1	24	12..35	CGC,CTC	Glu,Ala	1	0	U:30:C,U:35:G	DSLE_CSL	29	10514	CUAGUGGUUAGGAUUCGGCGCUCG	12	35	tRF5b	0.583333
391	mature tRNA	tDR-12:35-Arg-TCT-1-M4	tDR-12:35-Arg-TCT-2-M4,tDR-12:35-Arg-TCT-3-M4,tDR-12:35-Arg-TCT-5-M4	tRNA-Arg-TCT-1,tRNA-Arg-TCT-2,tRNA-Arg-TCT-3,tRNA-Arg-TCT-5	24	12..35	TCT	Arg	0	0	None	DSLE_CSL	14	592	GCAAUGGAUAGCGCAUUGGACUUC	12	35	tRF5b	0.5
392	mature tRNA	tDR-12:35-Cys-GCA-1-M3	tDR-12:35-Cys-GCA-2-M3,tDR-12:35-Cys-GCA-3-M3	tRNA-Cys-GCA-1,tRNA-Cys-GCA-2,tRNA-Cys-GCA-3	23	12..35	GCA	Cys	0	0	None	DSLE_CSL	2	627	UCAGUGGUAGAGCAUUUGACUGC	12	35	tRF5b	0.478261
393	mature tRNA	tDR-12:35-Cys-GCA-4-M16	tDR-12:35-Cys-GCA-5-M16,tDR-12:35-Cys-GCA-6-M16,tDR-12:35-Cys-GCA-7-M16,tDR-12:35-Cys-GCA-8-M16,tDR-12:35-Cys-GCA-9-M16,tDR-12:35-Cys-GCA-10-M16,tDR-12:35-Cys-GCA-12-M16,tDR-12:35-Cys-GCA-14-M16,tDR-12:35-Cys-GCA-15-M16,tDR-12:35-Cys-GCA-16-M16,tDR-12:35-Cys-GCA-17-M16,tDR-12:35-Cys-GCA-19-M16,tDR-12:35-Cys-GCA-20-M16,tDR-12:35-Cys-GCA-23-M16,tDR-12:35-Cys-GCA-24-M16	tRNA-Cys-GCA-4,tRNA-Cys-GCA-5,tRNA-Cys-GCA-6,tRNA-Cys-GCA-7,tRNA-Cys-GCA-8,tRNA-Cys-GCA-9,tRNA-Cys-GCA-10,tRNA-Cys-GCA-12,tRNA-Cys-GCA-14,tRNA-Cys-GCA-15,tRNA-Cys-GCA-16,tRNA-Cys-GCA-17,tRNA-Cys-GCA-19,tRNA-Cys-GCA-20,tRNA-Cys-GCA-23,tRNA-Cys-GCA-24	23	12..35	GCA	Cys	0	0	None	DSLE_CSL	2	627	UCAGGGGUAGAGCAUUUGACUGC	12	35	tRF5b	0.521739
394	mature tRNA	tDR-12:35-Gln-CTG-1-M3	tDR-12:35-Gln-CTG-2-M3,tDR-12:35-Gln-CTG-3-M3	tRNA-Gln-CTG-1,tRNA-Gln-CTG-2,tRNA-Gln-CTG-3	24	12..35	CTG	Gln	0	0	None	DSLE_CSL	13	2605	GUAAUGGUUAGCACUCUGGACUCU	12	35	tRF5b	0.458333
395	mature tRNA	tDR-12:35-Glu-CTC-1	None	tRNA-Glu-CTC-1	24	12..35	CTC	Glu	0	0	None	DSLE_CSL	29	10514	CUAGUGGUUAGGAUUCGGCGCUCU	12	35	tRF5b	0.541667
396	mature tRNA	tDR-12:35-Gly-GCC-1-M4	tDR-12:35-Gly-GCC-2-M4,tDR-12:35-Gly-GCC-3-M4,tDR-12:35-Gly-GCC-4-M4	tRNA-Gly-GCC-1,tRNA-Gly-GCC-2,tRNA-Gly-GCC-3,tRNA-Gly-GCC-4	23	12..35	GCC	Gly	0	0	None	DSLE_CSL	29	10514	UCAGUGGUAGAAUUCUCGCCUGC	12	35	tRF5b	0.521739
397	mature tRNA	tDR-12:35-His-GTG-2	None	tRNA-His-GTG-2	24	12..35	GTG	His	0	0	None	DSLE_CSL	7	4407	AUAGUGGUUAGUACUCUGCGUUGU	12	35	tRF5b	0.416667
398	mature tRNA	tDR-12:35-Lys-CTT-2	None	tRNA-Lys-CTT-2	24	12..35	CTT	Lys	0	0	None	DSLE_CSL	27	5071	UCAGUCGGUAGAGCAUGGGACUCU	12	35	tRF5b	0.541667
399	mature tRNA	tDR-12:35-Lys-CTT-3-M2	tDR-12:35-Lys-CTT-13-M2	tRNA-Lys-CTT-3,tRNA-Lys-CTT-13	24	12..35	CTT	Lys	0	0	None	DSLE_CSL	27	5071	UCAGUCGGUAGAGCAUGAGACUCU	12	35	tRF5b	0.5
400	mature tRNA	tDR-12:35-Lys-TTT-1-M2	tDR-12:35-Lys-TTT-2-M2	tRNA-Lys-TTT-1,tRNA-Lys-TTT-2	24	12..35	TTT	Lys	0	0	None	DSLE_CSL	27	5071	UCAGUCGGUAGAGCAUCAGACUUU	12	35	tRF5b	0.458333
401	mature tRNA	tDR-12:35-Phe-GAA-1-M3	tDR-12:35-Phe-GAA-2-M3,tDR-12:35-Phe-GAA-3-M3	tRNA-Phe-GAA-1,tRNA-Phe-GAA-2,tRNA-Phe-GAA-3	24	12..35	GAA	Phe	0	0	None	DSLE_CSL	22	266	UCAGUUGGGAGAGCGUUAGACUGA	12	35	tRF5b	0.5
402	mature tRNA	tDR-12:35-Ser-GCT-1-M5	tDR-12:35-Ser-GCT-2-M5,tDR-12:35-Ser-GCT-3-M5,tDR-12:35-Ser-GCT-4-M5,tDR-12:35-Ser-GCT-5-M5	tRNA-Ser-GCT-1,tRNA-Ser-GCT-2,tRNA-Ser-GCT-3,tRNA-Ser-GCT-4,tRNA-Ser-GCT-5	24	12..35	GCT	Ser	0	0	None	DSLE_CSL	19	1632	CGAGUGGUUAAGGCGAUGGACUGC	12	35	tRF5b	0.583333
403	mature tRNA	tDR-12:36-Cys-GCA-1-M3	tDR-12:36-Cys-GCA-2-M3,tDR-12:36-Cys-GCA-3-M3	tRNA-Cys-GCA-1,tRNA-Cys-GCA-2,tRNA-Cys-GCA-3	24	12..36	GCA	Cys	0	0	None	DSLE_CSL	2	627	UCAGUGGUAGAGCAUUUGACUGCA	12	36	tRF5c	0.458333
404	mature tRNA	tDR-12:36-Gln-CTG-1-M3	tDR-12:36-Gln-CTG-2-M3,tDR-12:36-Gln-CTG-3-M3	tRNA-Gln-CTG-1,tRNA-Gln-CTG-2,tRNA-Gln-CTG-3	25	12..36	CTG	Gln	0	0	None	DSLE_CSL	13	2605	GUAAUGGUUAGCACUCUGGACUCUG	12	36	tRF5c	0.48
405	mature tRNA	tDR-12:36-Gln-TTG-1-M4	tDR-12:36-Gln-TTG-2-M4,tDR-12:36-Gln-TTG-3-M4,tDR-12:36-Gln-TTG-5-M4	tRNA-Gln-TTG-1,tRNA-Gln-TTG-2,tRNA-Gln-TTG-3,tRNA-Gln-TTG-5	25	12..36	TTG	Gln	0	0	None	DSLE_CSL	13	2605	GUAAUGGUUAGCACUCUGGACUUUG	12	36	tRF5c	0.44
406	mature tRNA	tDR-12:36-Glu-CTC-1	None	tRNA-Glu-CTC-1	25	12..36	CTC	Glu	0	0	None	DSLE_CSL	29	10514	CUAGUGGUUAGGAUUCGGCGCUCUC	12	36	tRF5c	0.56
407	mature tRNA	tDR-12:36-Glu-TTC-1-M2	tDR-12:36-Glu-TTC-2-M2	tRNA-Glu-TTC-1,tRNA-Glu-TTC-2	25	12..36	TTC	Glu	0	0	None	DSLE_CSL	29	10514	CUAGCGGUUAGGAUUCCUGGUUUUC	12	36	tRF5c	0.48
408	mature tRNA	tDR-12:36-Gly-GCC-1-M4	tDR-12:36-Gly-GCC-2-M4,tDR-12:36-Gly-GCC-3-M4,tDR-12:36-Gly-GCC-4-M4	tRNA-Gly-GCC-1,tRNA-Gly-GCC-2,tRNA-Gly-GCC-3,tRNA-Gly-GCC-4	24	12..36	GCC	Gly	0	0	None	DSLE_CSL	29	10514	UCAGUGGUAGAAUUCUCGCCUGCC	12	36	tRF5c	0.541667
409	mature tRNA	tDR-12:36-His-GTG-2	None	tRNA-His-GTG-2	25	12..36	GTG	His	0	0	None	DSLE_CSL	7	4407	AUAGUGGUUAGUACUCUGCGUUGUG	12	36	tRF5c	0.44
410	mature tRNA	tDR-12:36-Lys-CTT-2	None	tRNA-Lys-CTT-2	25	12..36	CTT	Lys	0	0	None	DSLE_CSL	27	5071	UCAGUCGGUAGAGCAUGGGACUCUU	12	36	tRF5c	0.52
411	mature tRNA	tDR-12:36-Lys-CTT-3-M2	tDR-12:36-Lys-CTT-13-M2	tRNA-Lys-CTT-3,tRNA-Lys-CTT-13	25	12..36	CTT	Lys	0	0	None	DSLE_CSL	27	5071	UCAGUCGGUAGAGCAUGAGACUCUU	12	36	tRF5c	0.48
412	mature tRNA	tDR-12:36-Lys-TTT-1-M2	tDR-12:36-Lys-TTT-2-M2	tRNA-Lys-TTT-1,tRNA-Lys-TTT-2	25	12..36	TTT	Lys	0	0	None	DSLE_CSL	27	5071	UCAGUCGGUAGAGCAUCAGACUUUU	12	36	tRF5c	0.44
413	mature tRNA	tDR-12:36-Thr-TGT-2-M2	tDR-12:36-Thr-TGT-3-M2	tRNA-Thr-TGT-2,tRNA-Thr-TGT-3	25	12..36	TGT	Thr	0	0	None	DSLE_CSL	16	236	UCAGGGGUUAGAGCACUGGUCUUGU	12	36	tRF5c	0.52
414	mature tRNA	tDR-12:36-Val-AAC-1-M4	tDR-12:36-Val-CAC-2-M4,tDR-12:36-Val-CAC-4-M4,tDR-12:36-Val-CAC-6-M4	tRNA-Val-AAC-1,tRNA-Val-CAC-2,tRNA-Val-CAC-4,tRNA-Val-CAC-6	25	12..36	CAC,AAC	Val	1	0	C:34:G,A:34:G	DSLE_CSL	24	1374	GUAGUGGUUAUCACGUUCGCCUGAC	12	36	tRF5c	0.52
415	mature tRNA	tDR-12:36-Val-CAC-2-M3	tDR-12:36-Val-CAC-4-M3,tDR-12:36-Val-CAC-6-M3	tRNA-Val-CAC-2,tRNA-Val-CAC-4,tRNA-Val-CAC-6	25	12..36	CAC	Val	0	0	None	DSLE_CSL	24	1374	GUAGUGGUUAUCACGUUCGCCUCAC	12	36	tRF5c	0.52
416	mature tRNA	tDR-12:37-Gly-GCC-1-M4	tDR-12:37-Gly-GCC-2-M4,tDR-12:37-Gly-GCC-3-M4,tDR-12:37-Gly-GCC-4-M4	tRNA-Gly-GCC-1,tRNA-Gly-GCC-2,tRNA-Gly-GCC-3,tRNA-Gly-GCC-4	25	12..37	GCC	Gly	0	0	None	DSLE_CSL	29	10514	UCAGUGGUAGAAUUCUCGCCUGCCA	12	37	i_tRF	0.52
417	mature tRNA	tDR-12:38-His-GTG-2	None	tRNA-His-GTG-2	27	12..38	GTG	His	0	0	None	DSLE_CSL	7	4407	AUAGUGGUUAGUACUCUGCGUUGUGGC	12	38	i_tRF	0.481481
418	mature tRNA	tDR-12:39-Glu-CTC-1	None	tRNA-Glu-CTC-1	28	12..39	CTC	Glu	0	0	None	DSLE_CSLE	29	10514	CUAGUGGUUAGGAUUCGGCGCUCUCACC	12	39	i_tRF	0.571429
419	mature tRNA	tDR-12:39-Lys-CTT-3-M2	tDR-12:39-Lys-CTT-13-M2	tRNA-Lys-CTT-3,tRNA-Lys-CTT-13	28	12..39	CTT	Lys	0	0	None	DSLE_CSLE	27	5071	UCAGUCGGUAGAGCAUGAGACUCUUAAU	12	39	i_tRF	0.428571
420	mature tRNA	tDR-12:40-Cys-GCA-1-M3	tDR-12:40-Cys-GCA-2-M3,tDR-12:40-Cys-GCA-3-M3	tRNA-Cys-GCA-1,tRNA-Cys-GCA-2,tRNA-Cys-GCA-3	28	12..40	GCA	Cys	0	0	None	DSLE_CSLE	2	627	UCAGUGGUAGAGCAUUUGACUGCAGAUC	12	40	i_tRF	0.464286
421	mature tRNA	tDR-12:40-Cys-GCA-1-M5	tDR-12:40-Cys-GCA-2-M5,tDR-12:40-Cys-GCA-3-M5,tDR-12:40-Cys-GCA-9-M5,tDR-12:40-Cys-GCA-19-M5	tRNA-Cys-GCA-1,tRNA-Cys-GCA-2,tRNA-Cys-GCA-3,tRNA-Cys-GCA-9,tRNA-Cys-GCA-19	28	12..40	GCA	Cys	1	0	G:16:U,C:40:U	DSLE_CSLE	2	627	UCAGUGGUAGAGCAUUUGACUGCAGAUU	12	40	i_tRF	0.428571
422	mature tRNA	tDR-12:40-Glu-CTC-1	None	tRNA-Glu-CTC-1	29	12..40	CTC	Glu	0	0	None	DSLE_CSLE	29	10514	CUAGUGGUUAGGAUUCGGCGCUCUCACCG	12	40	i_tRF	0.586207
423	mature tRNA	tDR-12:40-Glu-TTC-1-M2	tDR-12:40-Glu-TTC-2-M2	tRNA-Glu-TTC-1,tRNA-Glu-TTC-2	29	12..40	TTC	Glu	0	0	None	DSLE_CSLE	29	10514	CUAGCGGUUAGGAUUCCUGGUUUUCACCC	12	40	i_tRF	0.517241
424	mature tRNA	tDR-12:40-Lys-CTT-2	None	tRNA-Lys-CTT-2	29	12..40	CTT	Lys	0	0	None	DSLE_CSLE	27	5071	UCAGUCGGUAGAGCAUGGGACUCUUAAUC	12	40	i_tRF	0.482759
425	mature tRNA	tDR-12:40-Lys-CTT-3-M2	tDR-12:40-Lys-CTT-13-M2	tRNA-Lys-CTT-3,tRNA-Lys-CTT-13	29	12..40	CTT	Lys	0	0	None	DSLE_CSLE	27	5071	UCAGUCGGUAGAGCAUGAGACUCUUAAUC	12	40	i_tRF	0.448276
426	mature tRNA	tDR-12:40-Thr-TGT-2-M2	tDR-12:40-Thr-TGT-3-M2	tRNA-Thr-TGT-2,tRNA-Thr-TGT-3	29	12..40	TGT	Thr	0	0	None	DSLE_CSLE	16	236	UCAGGGGUUAGAGCACUGGUCUUGUAAAC	12	40	i_tRF	0.482759
427	mature tRNA	tDR-12:41-Arg-TCT-1-M4	tDR-12:41-Arg-TCT-2-M4,tDR-12:41-Arg-TCT-3-M4,tDR-12:41-Arg-TCT-5-M4	tRNA-Arg-TCT-1,tRNA-Arg-TCT-2,tRNA-Arg-TCT-3,tRNA-Arg-TCT-5	30	12..41	TCT	Arg	0	0	None	DSLE_CSLE	14	592	GCAAUGGAUAGCGCAUUGGACUUCUAAUUC	12	41	i_tRF	0.433333
428	mature tRNA	tDR-12:41-Cys-GCA-1-M3	tDR-12:41-Cys-GCA-2-M3,tDR-12:41-Cys-GCA-3-M3	tRNA-Cys-GCA-1,tRNA-Cys-GCA-2,tRNA-Cys-GCA-3	29	12..41	GCA	Cys	0	0	None	DSLE_CSLE	2	627	UCAGUGGUAGAGCAUUUGACUGCAGAUCA	12	41	i_tRF	0.448276
429	mature tRNA	tDR-12:41-Gln-CTG-1-M3	tDR-12:41-Gln-CTG-2-M3,tDR-12:41-Gln-CTG-3-M3	tRNA-Gln-CTG-1,tRNA-Gln-CTG-2,tRNA-Gln-CTG-3	30	12..41	CTG	Gln	0	0	None	DSLE_CSLE	13	2605	GUAAUGGUUAGCACUCUGGACUCUGAAUCC	12	41	i_tRF	0.466667
430	mature tRNA	tDR-12:41-Glu-CTC-1	None	tRNA-Glu-CTC-1	30	12..41	CTC	Glu	0	0	None	DSLE_CSLE	29	10514	CUAGUGGUUAGGAUUCGGCGCUCUCACCGC	12	41	i_tRF	0.6
431	mature tRNA	tDR-12:41-Gly-GCC-1-M4	tDR-12:41-Gly-GCC-2-M4,tDR-12:41-Gly-GCC-3-M4,tDR-12:41-Gly-GCC-4-M4	tRNA-Gly-GCC-1,tRNA-Gly-GCC-2,tRNA-Gly-GCC-3,tRNA-Gly-GCC-4	29	12..41	GCC	Gly	0	0	None	DSLE_CSLE	29	10514	UCAGUGGUAGAAUUCUCGCCUGCCACGCG	12	41	i_tRF	0.586207
432	mature tRNA	tDR-12:41-His-GTG-2	None	tRNA-His-GTG-2	30	12..41	GTG	His	0	0	None	DSLE_CSLE	7	4407	AUAGUGGUUAGUACUCUGCGUUGUGGCCGC	12	41	i_tRF	0.533333
433	mature tRNA	tDR-12:41-Lys-CTT-2	None	tRNA-Lys-CTT-2	30	12..41	CTT	Lys	0	0	None	DSLE_CSLE	27	5071	UCAGUCGGUAGAGCAUGGGACUCUUAAUCC	12	41	i_tRF	0.5
434	mature tRNA	tDR-12:41-Lys-CTT-2-M3	tDR-12:41-Lys-CTT-3-M3,tDR-12:41-Lys-CTT-13-M3	tRNA-Lys-CTT-2,tRNA-Lys-CTT-3,tRNA-Lys-CTT-13	30	12..41	CTT	Lys	1	0	U:41:C,G:29:A	DSLE_CSLE	27	5071	UCAGUCGGUAGAGCAUGAGACUCUUAAUCC	12	41	i_tRF	0.466667
435	mature tRNA	tDR-12:41-Lys-CTT-3-M2	tDR-12:41-Lys-CTT-13-M2	tRNA-Lys-CTT-3,tRNA-Lys-CTT-13	30	12..41	CTT	Lys	0	0	None	DSLE_CSLE	27	5071	UCAGUCGGUAGAGCAUGAGACUCUUAAUCU	12	41	i_tRF	0.433333
436	mature tRNA	tDR-12:41-Phe-GAA-1-M3	tDR-12:41-Phe-GAA-2-M3,tDR-12:41-Phe-GAA-3-M3	tRNA-Phe-GAA-1,tRNA-Phe-GAA-2,tRNA-Phe-GAA-3	30	12..41	GAA	Phe	0	0	None	DSLE_CSLE	22	266	UCAGUUGGGAGAGCGUUAGACUGAAGAUCU	12	41	i_tRF	0.466667
437	mature tRNA	tDR-12:41-Ser-AGA-1-M3	tDR-12:41-Ser-AGA-2-M3,tDR-12:41-Ser-TGA-2-M3	tRNA-Ser-AGA-1,tRNA-Ser-AGA-2,tRNA-Ser-TGA-2	30	12..41	TGA,AGA	Ser	1	0	U:34:G,A:34:G	DSLE_CSLE	19	1632	CGAGUGGUUAAGGCGAUGGACUGGAAAUCC	12	41	i_tRF	0.533333
438	mature tRNA	tDR-12:41-Thr-TGT-2-M2	tDR-12:41-Thr-TGT-3-M2	tRNA-Thr-TGT-2,tRNA-Thr-TGT-3	30	12..41	TGT	Thr	0	0	None	DSLE_CSLE	16	236	UCAGGGGUUAGAGCACUGGUCUUGUAAACC	12	41	i_tRF	0.5
439	mature tRNA	tDR-12:42-Gln-CTG-1-M3	tDR-12:42-Gln-CTG-2-M3,tDR-12:42-Gln-CTG-3-M3	tRNA-Gln-CTG-1,tRNA-Gln-CTG-2,tRNA-Gln-CTG-3	31	12..42	CTG	Gln	3	0	U:13:C,A:14:C,G:12:U	DSLE_CSLE	13	2605	UCCAUGGUUAGCACUCUGGACUCUGAAUCCA	12	42	i_tRF	0.483871
440	mature tRNA	tDR-12:42-Glu-CTC-1	None	tRNA-Glu-CTC-1	31	12..42	CTC	Glu	0	0	None	DSLE_CSLE	29	10514	CUAGUGGUUAGGAUUCGGCGCUCUCACCGCC	12	42	i_tRF	0.612903
441	mature tRNA	tDR-12:42-His-GTG-2	None	tRNA-His-GTG-2	31	12..42	GTG	His	0	0	None	DSLE_CSLE	7	4407	AUAGUGGUUAGUACUCUGCGUUGUGGCCGCA	12	42	i_tRF	0.516129
442	mature tRNA	tDR-12:42-Lys-CTT-3-M2	tDR-12:42-Lys-CTT-13-M2	tRNA-Lys-CTT-3,tRNA-Lys-CTT-13	31	12..42	CTT	Lys	0	0	None	DSLE_CSLE	27	5071	UCAGUCGGUAGAGCAUGAGACUCUUAAUCUC	12	42	i_tRF	0.451613
443	mature tRNA	tDR-12:43-Glu-CTC-1	None	tRNA-Glu-CTC-1	32	12..43	CTC	Glu	0	0	None	DSLE_CSLE	29	10514	CUAGUGGUUAGGAUUCGGCGCUCUCACCGCCG	12	43	i_tRF	0.625
444	mature tRNA	tDR-12:43-Gly-GCC-1-M4	tDR-12:43-Gly-GCC-2-M4,tDR-12:43-Gly-GCC-3-M4,tDR-12:43-Gly-GCC-4-M4	tRNA-Gly-GCC-1,tRNA-Gly-GCC-2,tRNA-Gly-GCC-3,tRNA-Gly-GCC-4	31	12..43	GCC	Gly	0	0	None	DSLE_CSLE	29	10514	UCAGUGGUAGAAUUCUCGCCUGCCACGCGGG	12	43	i_tRF	0.612903
445	mature tRNA	tDR-12:44-His-GTG-2	None	tRNA-His-GTG-2	33	12..44	GTG	His	0	0	None	DSLE_CSLE	7	4407	AUAGUGGUUAGUACUCUGCGUUGUGGCCGCAGC	12	44	i_tRF	0.545455
446	mature tRNA	tDR-12:46-Asp-GTC-1	None	tRNA-Asp-GTC-1	35	12..46	GTC	Asp	0	0	None	DSLE_CSLE_V	26	1274	AUAGUGGUGAGUAUCCCCGCCUGUCACGCGGGAGA	12	46	i_tRF	0.6
447	mature tRNA	tDR-12:46-Glu-CTC-1	None	tRNA-Glu-CTC-1	35	12..46	CTC	Glu	0	0	None	DSLE_CSLE_V	29	10514	CUAGUGGUUAGGAUUCGGCGCUCUCACCGCCGCGG	12	46	i_tRF	0.657143
448	mature tRNA	tDR-12:46-Gly-GCC-1-M4	tDR-12:46-Gly-GCC-2-M4,tDR-12:46-Gly-GCC-3-M4,tDR-12:46-Gly-GCC-4-M4	tRNA-Gly-GCC-1,tRNA-Gly-GCC-2,tRNA-Gly-GCC-3,tRNA-Gly-GCC-4	34	12..46	GCC	Gly	0	0	None	DSLE_CSLE_V	29	10514	UCAGUGGUAGAAUUCUCGCCUGCCACGCGGGAGG	12	46	i_tRF	0.617647
449	mature tRNA	tDR-12:48-Asp-GTC-1	None	tRNA-Asp-GTC-1	36	12..48	GTC	Asp	0	0	None	DSLE_CSLE_V	26	1274	AUAGUGGUGAGUAUCCCCGCCUGUCACGCGGGAGAC	12	48	i_tRF	0.611111
450	mature tRNA	tDR-12:48-Gln-CTG-2-M2	tDR-12:48-Gln-CTG-3-M2	tRNA-Gln-CTG-2,tRNA-Gln-CTG-3	36	12..48	CTG	Gln	3	0	U:13:C,A:14:C,G:12:U	DSLE_CSLE_V	13	2605	UCCAUGGUUAGCACUCUGGACUCUGAAUCCAGCGAU	12	48	i_tRF	0.5
451	mature tRNA	tDR-12:48-Glu-CTC-1	None	tRNA-Glu-CTC-1	36	12..48	CTC	Glu	0	0	None	DSLE_CSLE_V	29	10514	CUAGUGGUUAGGAUUCGGCGCUCUCACCGCCGCGGC	12	48	i_tRF	0.666667
452	mature tRNA	tDR-12:48-Glu-TTC-1-M2	tDR-12:48-Glu-TTC-2-M2	tRNA-Glu-TTC-1,tRNA-Glu-TTC-2	36	12..48	TTC	Glu	0	0	None	DSLE_CSLE_V	29	10514	CUAGCGGUUAGGAUUCCUGGUUUUCACCCAGGCGGC	12	48	i_tRF	0.583333
453	mature tRNA	tDR-12:48-Gly-CCC-2-M2	tDR-12:48-Gly-CCC-3-M2	tRNA-Gly-CCC-2,tRNA-Gly-CCC-3	35	12..48	CCC	Gly	0	0	None	DSLE_CSLE_V	29	10514	UCAAUGGUAGAAUUCUCGCCUCCCACGCGGGUGAC	12	48	i_tRF	0.571429
454	mature tRNA	tDR-12:48-Gly-GCC-1-M4	tDR-12:48-Gly-GCC-2-M4,tDR-12:48-Gly-GCC-3-M4,tDR-12:48-Gly-GCC-4-M4	tRNA-Gly-GCC-1,tRNA-Gly-GCC-2,tRNA-Gly-GCC-3,tRNA-Gly-GCC-4	35	12..48	GCC	Gly	0	0	None	DSLE_CSLE_V	29	10514	UCAGUGGUAGAAUUCUCGCCUGCCACGCGGGAGGC	12	48	i_tRF	0.628571
455	mature tRNA	tDR-12:48-His-GTG-2	None	tRNA-His-GTG-2	36	12..48	GTG	His	0	0	None	DSLE_CSLE_V	7	4407	AUAGUGGUUAGUACUCUGCGUUGUGGCCGCAGCAAC	12	48	i_tRF	0.527778
456	mature tRNA	tDR-12:49-Gln-CTG-2-M2	tDR-12:49-Gln-CTG-3-M2	tRNA-Gln-CTG-2,tRNA-Gln-CTG-3	37	12..49	CTG	Gln	3	0	U:13:C,A:14:C,G:12:U	DSLE_CSLE_V_TS	13	2605	UCCAUGGUUAGCACUCUGGACUCUGAAUCCAGCGAUC	12	49	i_tRF	0.513514
457	mature tRNA	tDR-12:49-His-GTG-2	None	tRNA-His-GTG-2	37	12..49	GTG	His	0	0	None	DSLE_CSLE_V_TS	7	4407	AUAGUGGUUAGUACUCUGCGUUGUGGCCGCAGCAACC	12	49	i_tRF	0.540541
458	mature tRNA	tDR-12:50-Gly-GCC-1-M4	tDR-12:50-Gly-GCC-2-M4,tDR-12:50-Gly-GCC-3-M4,tDR-12:50-Gly-GCC-4-M4	tRNA-Gly-GCC-1,tRNA-Gly-GCC-2,tRNA-Gly-GCC-3,tRNA-Gly-GCC-4	37	12..50	GCC	Gly	0	0	None	DSLE_CSLE_V_TS	29	10514	UCAGUGGUAGAAUUCUCGCCUGCCACGCGGGAGGCCC	12	50	i_tRF	0.648649
459	mature tRNA	tDR-12:50-His-GTG-2	None	tRNA-His-GTG-2	38	12..50	GTG	His	0	0	None	DSLE_CSLE_V_TS	7	4407	AUAGUGGUUAGUACUCUGCGUUGUGGCCGCAGCAACCU	12	50	i_tRF	0.526316
460	mature tRNA	tDR-12:51-Gly-GCC-1-M4	tDR-12:51-Gly-GCC-2-M4,tDR-12:51-Gly-GCC-3-M4,tDR-12:51-Gly-GCC-4-M4	tRNA-Gly-GCC-1,tRNA-Gly-GCC-2,tRNA-Gly-GCC-3,tRNA-Gly-GCC-4	38	12..51	GCC	Gly	0	0	None	DSLE_CSLE_V_TS	29	10514	UCAGUGGUAGAAUUCUCGCCUGCCACGCGGGAGGCCCG	12	51	i_tRF	0.657895
461	mature tRNA	tDR-12:53-Lys-CTT-2	None	tRNA-Lys-CTT-2	42	12..53	CTT	Lys	0	0	None	DSLE_CSLE_V_TS	27	5071	UCAGUCGGUAGAGCAUGGGACUCUUAAUCCCAGGGUCGUGGG	12	53	i_tRF	0.571429
462	mature tRNA	tDR-12:54-Asp-GTC-1	None	tRNA-Asp-GTC-1	42	12..54	GTC	Asp	0	0	None	DSLE_CSLE_V_TSL	26	1274	AUAGUGGUGAGUAUCCCCGCCUGUCACGCGGGAGACCGGGGU	12	54	i_tRF	0.642857
463	mature tRNA	tDR-12:54-Gly-GCC-1-M4	tDR-12:54-Gly-GCC-2-M4,tDR-12:54-Gly-GCC-3-M4,tDR-12:54-Gly-GCC-4-M4	tRNA-Gly-GCC-1,tRNA-Gly-GCC-2,tRNA-Gly-GCC-3,tRNA-Gly-GCC-4	41	12..54	GCC	Gly	0	0	None	DSLE_CSLE_V_TSL	29	10514	UCAGUGGUAGAAUUCUCGCCUGCCACGCGGGAGGCCCGGGU	12	54	i_tRF	0.658537
464	mature tRNA	tDR-12:54-His-GTG-2	None	tRNA-His-GTG-2	42	12..54	GTG	His	0	0	None	DSLE_CSLE_V_TSL	7	4407	AUAGUGGUUAGUACUCUGCGUUGUGGCCGCAGCAACCUCGGU	12	54	i_tRF	0.547619
465	mature tRNA	tDR-12:55-Lys-CTT-2	None	tRNA-Lys-CTT-2	44	12..55	CTT	Lys	0	0	None	DSLE_CSLE_V_TSL	27	5071	UCAGUCGGUAGAGCAUGGGACUCUUAAUCCCAGGGUCGUGGGUU	12	55	i_tRF	0.545455
466	mature tRNA	tDR-12:55-Lys-CTT-3	None	tRNA-Lys-CTT-3	44	12..55	CTT	Lys	0	0	None	DSLE_CSLE_V_TSL	27	5071	UCAGUCGGUAGAGCAUGAGACUCUUAAUCUCAGGGUCGUGGGUU	12	55	i_tRF	0.5
467	mature tRNA	tDR-12:56-Arg-CCT-3-M2	tDR-12:56-Arg-CCT-4-M2	tRNA-Arg-CCT-3,tRNA-Arg-CCT-4	45	12..56	CCT	Arg	0	0	None	DSLE_CSLE_V_TSL	27	5071	CUAAUGGAUAAGGCAUUGGCCUCCUAAGCCAGGGAUUGUGGGUUC	12	56	i_tRF	0.511111
468	mature tRNA	tDR-12:56-Asp-GTC-1	None	tRNA-Asp-GTC-1	44	12..56	GTC	Asp	0	0	None	DSLE_CSLE_V_TSL	26	1274	AUAGUGGUGAGUAUCCCCGCCUGUCACGCGGGAGACCGGGGUUC	12	56	i_tRF	0.636364
469	mature tRNA	tDR-12:56-Cys-GCA-1-M2	tDR-12:56-Cys-GCA-2-M2	tRNA-Cys-GCA-1,tRNA-Cys-GCA-2	44	12..56	GCA	Cys	0	0	None	DSLE_CSLE_V_TSL	2	627	UCAGUGGUAGAGCAUUUGACUGCAGAUCAAGAGGUCCCUGGUUC	12	56	i_tRF	0.5
470	mature tRNA	tDR-12:56-Cys-GCA-3	None	tRNA-Cys-GCA-3	44	12..56	GCA	Cys	0	0	None	DSLE_CSLE_V_TSL	2	627	UCAGUGGUAGAGCAUUUGACUGCAGAUCAAGAGGUCCCCGGUUC	12	56	i_tRF	0.522727
471	mature tRNA	tDR-12:56-Gln-CTG-2-M2	tDR-12:56-Gln-CTG-3-M2	tRNA-Gln-CTG-2,tRNA-Gln-CTG-3	44	12..56	CTG	Gln	0	0	None	DSLE_CSLE_V_TSL	13	2605	GUAAUGGUUAGCACUCUGGACUCUGAAUCCAGCGAUCCGAGUUC	12	56	i_tRF	0.5
472	mature tRNA	tDR-12:56-Gly-GCC-1-M3	tDR-12:56-Gly-GCC-2-M3,tDR-12:56-Gly-GCC-4-M3	tRNA-Gly-GCC-1,tRNA-Gly-GCC-2,tRNA-Gly-GCC-4	43	12..56	GCC	Gly	0	0	None	DSLE_CSLE_V_TSL	29	10514	UCAGUGGUAGAAUUCUCGCCUGCCACGCGGGAGGCCCGGGUUC	12	56	i_tRF	0.651163
473	mature tRNA	tDR-12:56-His-GTG-2	None	tRNA-His-GTG-2	44	12..56	GTG	His	0	0	None	DSLE_CSLE_V_TSL	7	4407	AUAGUGGUUAGUACUCUGCGUUGUGGCCGCAGCAACCUCGGUUC	12	56	i_tRF	0.545455
474	mature tRNA	tDR-12:56-Lys-CTT-2	None	tRNA-Lys-CTT-2	45	12..56	CTT	Lys	0	0	None	DSLE_CSLE_V_TSL	27	5071	UCAGUCGGUAGAGCAUGGGACUCUUAAUCCCAGGGUCGUGGGUUC	12	56	i_tRF	0.555556
475	mature tRNA	tDR-12:56-Lys-CTT-3	None	tRNA-Lys-CTT-3	45	12..56	CTT	Lys	0	0	None	DSLE_CSLE_V_TSL	27	5071	UCAGUCGGUAGAGCAUGAGACUCUUAAUCUCAGGGUCGUGGGUUC	12	56	i_tRF	0.511111
476	mature tRNA	tDR-12:56-Thr-TGT-2-M2	tDR-12:56-Thr-TGT-3-M2	tRNA-Thr-TGT-2,tRNA-Thr-TGT-3	45	12..56	TGT	Thr	0	0	None	DSLE_CSLE_V_TSL	16	236	UCAGGGGUUAGAGCACUGGUCUUGUAAACCAGGGGUCGCGAGUUC	12	56	i_tRF	0.555556
477	mature tRNA	tDR-12:57-Asp-GTC-1	None	tRNA-Asp-GTC-1	45	12..57	GTC	Asp	0	0	None	DSLE_CSLE_V_TSL	26	1274	AUAGUGGUGAGUAUCCCCGCCUGUCACGCGGGAGACCGGGGUUCG	12	57	i_tRF	0.644444
478	mature tRNA	tDR-12:57-Lys-CTT-2	None	tRNA-Lys-CTT-2	46	12..57	CTT	Lys	0	0	None	DSLE_CSLE_V_TSL	27	5071	UCAGUCGGUAGAGCAUGGGACUCUUAAUCCCAGGGUCGUGGGUUCG	12	57	i_tRF	0.565217
479	mature tRNA	tDR-12:57-Lys-CTT-3	None	tRNA-Lys-CTT-3	46	12..57	CTT	Lys	0	0	None	DSLE_CSLE_V_TSL	27	5071	UCAGUCGGUAGAGCAUGAGACUCUUAAUCUCAGGGUCGUGGGUUCG	12	57	i_tRF	0.521739
480	mature tRNA	tDR-12:58-Asp-GTC-1	None	tRNA-Asp-GTC-1	46	12..58	GTC	Asp	0	0	None	DSLE_CSLE_V_TSL	26	1274	AUAGUGGUGAGUAUCCCCGCCUGUCACGCGGGAGACCGGGGUUCGA	12	58	i_tRF	0.630435
481	mature tRNA	tDR-12:58-Cys-GCA-3	None	tRNA-Cys-GCA-3	46	12..58	GCA	Cys	0	0	None	DSLE_CSLE_V_TSL	2	627	UCAGUGGUAGAGCAUUUGACUGCAGAUCAAGAGGUCCCCGGUUCAA	12	58	i_tRF	0.5
482	mature tRNA	tDR-12:58-Gly-GCC-1-M2	tDR-12:58-Gly-GCC-2-M2	tRNA-Gly-GCC-1,tRNA-Gly-GCC-2	45	12..58	GCC	Gly	0	0	None	DSLE_CSLE_V_TSL	29	10514	UCAGUGGUAGAAUUCUCGCCUGCCACGCGGGAGGCCCGGGUUCGA	12	58	i_tRF	0.644444
483	mature tRNA	tDR-12:58-Lys-CTT-2	None	tRNA-Lys-CTT-2	47	12..58	CTT	Lys	0	0	None	DSLE_CSLE_V_TSL	27	5071	UCAGUCGGUAGAGCAUGGGACUCUUAAUCCCAGGGUCGUGGGUUCGA	12	58	i_tRF	0.553191
484	mature tRNA	tDR-12:58-Lys-CTT-3	None	tRNA-Lys-CTT-3	47	12..58	CTT	Lys	0	0	None	DSLE_CSLE_V_TSL	27	5071	UCAGUCGGUAGAGCAUGAGACUCUUAAUCUCAGGGUCGUGGGUUCGA	12	58	i_tRF	0.510638
485	mature tRNA	tDR-12:60-Asp-GTC-1	None	tRNA-Asp-GTC-1	48	12..60	GTC	Asp	0	0	None	DSLE_CSLE_V_TSL	26	1274	AUAGUGGUGAGUAUCCCCGCCUGUCACGCGGGAGACCGGGGUUCGAUU	12	60	i_tRF	0.604167
486	mature tRNA	tDR-12:60-Lys-CTT-2	None	tRNA-Lys-CTT-2	49	12..60	CTT	Lys	0	0	None	DSLE_CSLE_V_TSL	27	5071	UCAGUCGGUAGAGCAUGGGACUCUUAAUCCCAGGGUCGUGGGUUCGAGC	12	60	i_tRF	0.571429
487	mature tRNA	tDR-12:60-Lys-CTT-3	None	tRNA-Lys-CTT-3	49	12..60	CTT	Lys	0	0	None	DSLE_CSLE_V_TSL	27	5071	UCAGUCGGUAGAGCAUGAGACUCUUAAUCUCAGGGUCGUGGGUUCGAGC	12	60	i_tRF	0.530612
488	mature tRNA	tDR-12:61-His-GTG-2	None	tRNA-His-GTG-2	49	12..61	GTG	His	0	0	None	DSLE_CSLE_V_TSLE	7	4407	AUAGUGGUUAGUACUCUGCGUUGUGGCCGCAGCAACCUCGGUUCGAAUC	12	61	i_tRF	0.530612
489	mature tRNA	tDR-12:62-His-GTG-2	None	tRNA-His-GTG-2	50	12..62	GTG	His	0	0	None	DSLE_CSLE_V_TSLE	7	4407	AUAGUGGUUAGUACUCUGCGUUGUGGCCGCAGCAACCUCGGUUCGAAUCC	12	62	i_tRF	0.54
490	mature tRNA	tDR-13:32-Lys-CTT-2	None	tRNA-Lys-CTT-2	20	13..32	CTT	Lys	0	0	None	DLE_CSL	27	5071	CAGUCGGUAGAGCAUGGGAC	13	32	tRF5b	0.6
491	mature tRNA	tDR-13:32-Lys-CTT-3-M2	tDR-13:32-Lys-CTT-13-M2	tRNA-Lys-CTT-3,tRNA-Lys-CTT-13	20	13..32	CTT	Lys	0	0	None	DLE_CSL	27	5071	CAGUCGGUAGAGCAUGAGAC	13	32	tRF5b	0.55
492	mature tRNA	tDR-13:33-Cys-GCA-1-M3	tDR-13:33-Cys-GCA-2-M3,tDR-13:33-Cys-GCA-3-M3	tRNA-Cys-GCA-1,tRNA-Cys-GCA-2,tRNA-Cys-GCA-3	20	13..33	GCA	Cys	0	0	None	DLE_CSL	2	627	CAGUGGUAGAGCAUUUGACU	13	33	tRF5b	0.45
493	mature tRNA	tDR-13:33-Gln-CTG-1-M7	tDR-13:33-Gln-CTG-2-M7,tDR-13:33-Gln-CTG-3-M7,tDR-13:33-Gln-TTG-1-M7,tDR-13:33-Gln-TTG-2-M7,tDR-13:33-Gln-TTG-3-M7,tDR-13:33-Gln-TTG-5-M7	tRNA-Gln-CTG-1,tRNA-Gln-CTG-2,tRNA-Gln-CTG-3,tRNA-Gln-TTG-1,tRNA-Gln-TTG-2,tRNA-Gln-TTG-3,tRNA-Gln-TTG-5	21	13..33	CTG,TTG	Gln	0	0	None	DLE_CSL	13	2605	UAAUGGUUAGCACUCUGGACU	13	33	tRF5b	0.428571
494	mature tRNA	tDR-13:33-Glu-CTC-1	None	tRNA-Glu-CTC-1	21	13..33	CTC	Glu	0	0	None	DLE_CSL	29	10514	UAGUGGUUAGGAUUCGGCGCU	13	33	tRF5b	0.52381
495	mature tRNA	tDR-13:33-Glu-TTC-1-M2	tDR-13:33-Glu-TTC-2-M2	tRNA-Glu-TTC-1,tRNA-Glu-TTC-2	21	13..33	TTC	Glu	0	0	None	DLE_CSL	29	10514	UAGCGGUUAGGAUUCCUGGUU	13	33	tRF5b	0.47619
496	mature tRNA	tDR-13:33-Gly-GCC-1-M4	tDR-13:33-Gly-GCC-2-M4,tDR-13:33-Gly-GCC-3-M4,tDR-13:33-Gly-GCC-4-M4	tRNA-Gly-GCC-1,tRNA-Gly-GCC-2,tRNA-Gly-GCC-3,tRNA-Gly-GCC-4	20	13..33	GCC	Gly	0	0	None	DLE_CSL	29	10514	CAGUGGUAGAAUUCUCGCCU	13	33	tRF5b	0.5
497	mature tRNA	tDR-13:33-His-GTG-2	None	tRNA-His-GTG-2	21	13..33	GTG	His	0	0	None	DLE_CSL	7	4407	UAGUGGUUAGUACUCUGCGUU	13	33	tRF5b	0.428571
498	mature tRNA	tDR-13:33-Lys-CTT-2	None	tRNA-Lys-CTT-2	21	13..33	CTT	Lys	0	0	None	DLE_CSL	27	5071	CAGUCGGUAGAGCAUGGGACU	13	33	tRF5b	0.571429
499	mature tRNA	tDR-13:33-Lys-CTT-3-M2	tDR-13:33-Lys-CTT-13-M2	tRNA-Lys-CTT-3,tRNA-Lys-CTT-13	21	13..33	CTT	Lys	0	0	None	DLE_CSL	27	5071	CAGUCGGUAGAGCAUGAGACU	13	33	tRF5b	0.52381
500	mature tRNA	tDR-13:33-Lys-TTT-1-M2	tDR-13:33-Lys-TTT-2-M2	tRNA-Lys-TTT-1,tRNA-Lys-TTT-2	21	13..33	TTT	Lys	0	0	None	DLE_CSL	27	5071	CAGUCGGUAGAGCAUCAGACU	13	33	tRF5b	0.52381
501	mature tRNA	tDR-13:33-Pro-AGG-1-M3	tDR-13:33-Pro-CGG-1-M3,tDR-13:33-Pro-TGG-2-M3	tRNA-Pro-AGG-1,tRNA-Pro-CGG-1,tRNA-Pro-TGG-2	20	13..33	AGG,TGG,CGG	Pro	0	0	None	DLE_CSL	1	576	UAGGGGUAUGAUUCUCGCUU	13	33	tRF5b	0.45
502	mature tRNA	tDR-13:34-Cys-GCA-1-M3	tDR-13:34-Cys-GCA-2-M3,tDR-13:34-Cys-GCA-3-M3	tRNA-Cys-GCA-1,tRNA-Cys-GCA-2,tRNA-Cys-GCA-3	21	13..34	GCA	Cys	0	0	None	DLE_CSL	2	627	CAGUGGUAGAGCAUUUGACUG	13	34	tRF5b	0.47619
503	mature tRNA	tDR-13:34-Gln-CTG-1-M3	tDR-13:34-Gln-CTG-2-M3,tDR-13:34-Gln-CTG-3-M3	tRNA-Gln-CTG-1,tRNA-Gln-CTG-2,tRNA-Gln-CTG-3	22	13..34	CTG	Gln	0	0	None	DLE_CSL	13	2605	UAAUGGUUAGCACUCUGGACUC	13	34	tRF5b	0.454545
504	mature tRNA	tDR-13:34-Glu-CTC-1	None	tRNA-Glu-CTC-1	22	13..34	CTC	Glu	0	0	None	DLE_CSL	29	10514	UAGUGGUUAGGAUUCGGCGCUC	13	34	tRF5b	0.545455
505	mature tRNA	tDR-13:34-Glu-CTC-1-M2	tDR-13:34-Glu-TTC-3-M2	tRNA-Glu-CTC-1,tRNA-Glu-TTC-3	22	13..34	TTC,CTC	Glu	1	0	C:20:U,C:34:U	DLE_CSL	29	10514	UAGUGGUUAGGAUUCGGCGCUU	13	34	tRF5b	0.5
506	mature tRNA	tDR-13:34-Gly-GCC-1-M4	tDR-13:34-Gly-GCC-2-M4,tDR-13:34-Gly-GCC-3-M4,tDR-13:34-Gly-GCC-4-M4	tRNA-Gly-GCC-1,tRNA-Gly-GCC-2,tRNA-Gly-GCC-3,tRNA-Gly-GCC-4	21	13..34	GCC	Gly	0	0	None	DLE_CSL	29	10514	CAGUGGUAGAAUUCUCGCCUG	13	34	tRF5b	0.52381
507	mature tRNA	tDR-13:34-Lys-CTT-2	None	tRNA-Lys-CTT-2	22	13..34	CTT	Lys	0	0	None	DLE_CSL	27	5071	CAGUCGGUAGAGCAUGGGACUC	13	34	tRF5b	0.590909
508	mature tRNA	tDR-13:34-Lys-CTT-3-M2	tDR-13:34-Lys-CTT-13-M2	tRNA-Lys-CTT-3,tRNA-Lys-CTT-13	22	13..34	CTT	Lys	0	0	None	DLE_CSL	27	5071	CAGUCGGUAGAGCAUGAGACUC	13	34	tRF5b	0.545455
509	mature tRNA	tDR-13:35-Ala-CGC-5-M2	tDR-13:35-Glu-CTC-1-M2	tRNA-Ala-CGC-5,tRNA-Glu-CTC-1	23	13..35	CGC,CTC	Glu,Ala	1	0	U:30:C,U:35:G	DLE_CSL	29	10514	UAGUGGUUAGGAUUCGGCGCUCG	13	35	tRF5b	0.565217
510	mature tRNA	tDR-13:35-Cys-GCA-1-M3	tDR-13:35-Cys-GCA-2-M3,tDR-13:35-Cys-GCA-3-M3	tRNA-Cys-GCA-1,tRNA-Cys-GCA-2,tRNA-Cys-GCA-3	22	13..35	GCA	Cys	0	0	None	DLE_CSL	2	627	CAGUGGUAGAGCAUUUGACUGC	13	35	tRF5b	0.5
511	mature tRNA	tDR-13:35-Cys-GCA-4-M16	tDR-13:35-Cys-GCA-5-M16,tDR-13:35-Cys-GCA-6-M16,tDR-13:35-Cys-GCA-7-M16,tDR-13:35-Cys-GCA-8-M16,tDR-13:35-Cys-GCA-9-M16,tDR-13:35-Cys-GCA-10-M16,tDR-13:35-Cys-GCA-12-M16,tDR-13:35-Cys-GCA-14-M16,tDR-13:35-Cys-GCA-15-M16,tDR-13:35-Cys-GCA-16-M16,tDR-13:35-Cys-GCA-17-M16,tDR-13:35-Cys-GCA-19-M16,tDR-13:35-Cys-GCA-20-M16,tDR-13:35-Cys-GCA-23-M16,tDR-13:35-Cys-GCA-24-M16	tRNA-Cys-GCA-4,tRNA-Cys-GCA-5,tRNA-Cys-GCA-6,tRNA-Cys-GCA-7,tRNA-Cys-GCA-8,tRNA-Cys-GCA-9,tRNA-Cys-GCA-10,tRNA-Cys-GCA-12,tRNA-Cys-GCA-14,tRNA-Cys-GCA-15,tRNA-Cys-GCA-16,tRNA-Cys-GCA-17,tRNA-Cys-GCA-19,tRNA-Cys-GCA-20,tRNA-Cys-GCA-23,tRNA-Cys-GCA-24	22	13..35	GCA	Cys	0	0	None	DLE_CSL	2	627	CAGGGGUAGAGCAUUUGACUGC	13	35	tRF5b	0.545455
512	mature tRNA	tDR-13:35-Gln-CTG-1-M3	tDR-13:35-Gln-CTG-2-M3,tDR-13:35-Gln-CTG-3-M3	tRNA-Gln-CTG-1,tRNA-Gln-CTG-2,tRNA-Gln-CTG-3	23	13..35	CTG	Gln	0	0	None	DLE_CSL	13	2605	UAAUGGUUAGCACUCUGGACUCU	13	35	tRF5b	0.434783
513	mature tRNA	tDR-13:35-Glu-CTC-1	None	tRNA-Glu-CTC-1	23	13..35	CTC	Glu	0	0	None	DLE_CSL	29	10514	UAGUGGUUAGGAUUCGGCGCUCU	13	35	tRF5b	0.521739
514	mature tRNA	tDR-13:35-Glu-TTC-1-M2	tDR-13:35-Glu-TTC-2-M2	tRNA-Glu-TTC-1,tRNA-Glu-TTC-2	23	13..35	TTC	Glu	0	0	None	DLE_CSL	29	10514	UAGCGGUUAGGAUUCCUGGUUUU	13	35	tRF5b	0.434783
515	mature tRNA	tDR-13:35-Gly-GCC-1-M4	tDR-13:35-Gly-GCC-2-M4,tDR-13:35-Gly-GCC-3-M4,tDR-13:35-Gly-GCC-4-M4	tRNA-Gly-GCC-1,tRNA-Gly-GCC-2,tRNA-Gly-GCC-3,tRNA-Gly-GCC-4	22	13..35	GCC	Gly	0	0	None	DLE_CSL	29	10514	CAGUGGUAGAAUUCUCGCCUGC	13	35	tRF5b	0.545455
516	mature tRNA	tDR-13:35-His-GTG-2	None	tRNA-His-GTG-2	23	13..35	GTG	His	0	0	None	DLE_CSL	7	4407	UAGUGGUUAGUACUCUGCGUUGU	13	35	tRF5b	0.434783
517	mature tRNA	tDR-13:35-Lys-CTT-2	None	tRNA-Lys-CTT-2	23	13..35	CTT	Lys	0	0	None	DLE_CSL	27	5071	CAGUCGGUAGAGCAUGGGACUCU	13	35	tRF5b	0.565217
518	mature tRNA	tDR-13:35-Lys-CTT-3-M2	tDR-13:35-Lys-CTT-13-M2	tRNA-Lys-CTT-3,tRNA-Lys-CTT-13	23	13..35	CTT	Lys	0	0	None	DLE_CSL	27	5071	CAGUCGGUAGAGCAUGAGACUCU	13	35	tRF5b	0.521739
519	mature tRNA	tDR-13:36-Gln-CTG-1-M3	tDR-13:36-Gln-CTG-2-M3,tDR-13:36-Gln-CTG-3-M3	tRNA-Gln-CTG-1,tRNA-Gln-CTG-2,tRNA-Gln-CTG-3	24	13..36	CTG	Gln	0	0	None	DLE_CSL	13	2605	UAAUGGUUAGCACUCUGGACUCUG	13	36	tRF5b	0.458333
520	mature tRNA	tDR-13:36-Gln-TTG-1-M4	tDR-13:36-Gln-TTG-2-M4,tDR-13:36-Gln-TTG-3-M4,tDR-13:36-Gln-TTG-5-M4	tRNA-Gln-TTG-1,tRNA-Gln-TTG-2,tRNA-Gln-TTG-3,tRNA-Gln-TTG-5	24	13..36	TTG	Gln	0	0	None	DLE_CSL	13	2605	UAAUGGUUAGCACUCUGGACUUUG	13	36	tRF5b	0.416667
521	mature tRNA	tDR-13:36-Glu-CTC-1	None	tRNA-Glu-CTC-1	24	13..36	CTC	Glu	0	0	None	DLE_CSL	29	10514	UAGUGGUUAGGAUUCGGCGCUCUC	13	36	tRF5b	0.541667
522	mature tRNA	tDR-13:36-Glu-TTC-1-M2	tDR-13:36-Glu-TTC-2-M2	tRNA-Glu-TTC-1,tRNA-Glu-TTC-2	24	13..36	TTC	Glu	0	0	None	DLE_CSL	29	10514	UAGCGGUUAGGAUUCCUGGUUUUC	13	36	tRF5b	0.458333
523	mature tRNA	tDR-13:36-Gly-GCC-1-M4	tDR-13:36-Gly-GCC-2-M4,tDR-13:36-Gly-GCC-3-M4,tDR-13:36-Gly-GCC-4-M4	tRNA-Gly-GCC-1,tRNA-Gly-GCC-2,tRNA-Gly-GCC-3,tRNA-Gly-GCC-4	23	13..36	GCC	Gly	0	0	None	DLE_CSL	29	10514	CAGUGGUAGAAUUCUCGCCUGCC	13	36	tRF5b	0.565217
524	mature tRNA	tDR-13:36-His-GTG-2	None	tRNA-His-GTG-2	24	13..36	GTG	His	0	0	None	DLE_CSL	7	4407	UAGUGGUUAGUACUCUGCGUUGUG	13	36	tRF5b	0.458333
525	mature tRNA	tDR-13:36-Lys-CTT-2	None	tRNA-Lys-CTT-2	24	13..36	CTT	Lys	0	0	None	DLE_CSL	27	5071	CAGUCGGUAGAGCAUGGGACUCUU	13	36	tRF5b	0.541667
526	mature tRNA	tDR-13:36-Lys-CTT-3-M2	tDR-13:36-Lys-CTT-13-M2	tRNA-Lys-CTT-3,tRNA-Lys-CTT-13	24	13..36	CTT	Lys	0	0	None	DLE_CSL	27	5071	CAGUCGGUAGAGCAUGAGACUCUU	13	36	tRF5b	0.5
527	mature tRNA	tDR-13:36-Lys-TTT-1-M2	tDR-13:36-Lys-TTT-2-M2	tRNA-Lys-TTT-1,tRNA-Lys-TTT-2	24	13..36	TTT	Lys	0	0	None	DLE_CSL	27	5071	CAGUCGGUAGAGCAUCAGACUUUU	13	36	tRF5b	0.458333
528	mature tRNA	tDR-13:37-Gly-GCC-1-M4	tDR-13:37-Gly-GCC-2-M4,tDR-13:37-Gly-GCC-3-M4,tDR-13:37-Gly-GCC-4-M4	tRNA-Gly-GCC-1,tRNA-Gly-GCC-2,tRNA-Gly-GCC-3,tRNA-Gly-GCC-4	24	13..37	GCC	Gly	0	0	None	DLE_CSL	29	10514	CAGUGGUAGAAUUCUCGCCUGCCA	13	37	i_tRF	0.541667
529	mature tRNA	tDR-13:38-Gly-GCC-1-M4	tDR-13:38-Gly-GCC-2-M4,tDR-13:38-Gly-GCC-3-M4,tDR-13:38-Gly-GCC-4-M4	tRNA-Gly-GCC-1,tRNA-Gly-GCC-2,tRNA-Gly-GCC-3,tRNA-Gly-GCC-4	25	13..38	GCC	Gly	0	0	None	DLE_CSL	29	10514	CAGUGGUAGAAUUCUCGCCUGCCAC	13	38	i_tRF	0.56
530	mature tRNA	tDR-13:38-His-GTG-2	None	tRNA-His-GTG-2	26	13..38	GTG	His	0	0	None	DLE_CSL	7	4407	UAGUGGUUAGUACUCUGCGUUGUGGC	13	38	i_tRF	0.5
531	mature tRNA	tDR-13:39-Glu-CTC-1	None	tRNA-Glu-CTC-1	27	13..39	CTC	Glu	0	0	None	DLE_CSLE	29	10514	UAGUGGUUAGGAUUCGGCGCUCUCACC	13	39	i_tRF	0.555556
532	mature tRNA	tDR-13:39-Glu-TTC-1-M2	tDR-13:39-Glu-TTC-2-M2	tRNA-Glu-TTC-1,tRNA-Glu-TTC-2	27	13..39	TTC	Glu	0	0	None	DLE_CSLE	29	10514	UAGCGGUUAGGAUUCCUGGUUUUCACC	13	39	i_tRF	0.481481
533	mature tRNA	tDR-13:39-Gly-GCC-1-M4	tDR-13:39-Gly-GCC-2-M4,tDR-13:39-Gly-GCC-3-M4,tDR-13:39-Gly-GCC-4-M4	tRNA-Gly-GCC-1,tRNA-Gly-GCC-2,tRNA-Gly-GCC-3,tRNA-Gly-GCC-4	26	13..39	GCC	Gly	0	0	None	DLE_CSLE	29	10514	CAGUGGUAGAAUUCUCGCCUGCCACG	13	39	i_tRF	0.576923
534	mature tRNA	tDR-13:40-Cys-GCA-1-M3	tDR-13:40-Cys-GCA-2-M3,tDR-13:40-Cys-GCA-3-M3	tRNA-Cys-GCA-1,tRNA-Cys-GCA-2,tRNA-Cys-GCA-3	27	13..40	GCA	Cys	0	0	None	DLE_CSLE	2	627	CAGUGGUAGAGCAUUUGACUGCAGAUC	13	40	i_tRF	0.481481
535	mature tRNA	tDR-13:40-Glu-CTC-1	None	tRNA-Glu-CTC-1	28	13..40	CTC	Glu	0	0	None	DLE_CSLE	29	10514	UAGUGGUUAGGAUUCGGCGCUCUCACCG	13	40	i_tRF	0.571429
536	mature tRNA	tDR-13:40-Glu-TTC-1-M2	tDR-13:40-Glu-TTC-2-M2	tRNA-Glu-TTC-1,tRNA-Glu-TTC-2	28	13..40	TTC	Glu	0	0	None	DLE_CSLE	29	10514	UAGCGGUUAGGAUUCCUGGUUUUCACCC	13	40	i_tRF	0.5
537	mature tRNA	tDR-13:40-Lys-CTT-3-M2	tDR-13:40-Lys-CTT-13-M2	tRNA-Lys-CTT-3,tRNA-Lys-CTT-13	28	13..40	CTT	Lys	0	0	None	DLE_CSLE	27	5071	CAGUCGGUAGAGCAUGAGACUCUUAAUC	13	40	i_tRF	0.464286
538	mature tRNA	tDR-13:41-Arg-TCT-1-M4	tDR-13:41-Arg-TCT-2-M4,tDR-13:41-Arg-TCT-3-M4,tDR-13:41-Arg-TCT-5-M4	tRNA-Arg-TCT-1,tRNA-Arg-TCT-2,tRNA-Arg-TCT-3,tRNA-Arg-TCT-5	29	13..41	TCT	Arg	0	0	None	DLE_CSLE	14	592	CAAUGGAUAGCGCAUUGGACUUCUAAUUC	13	41	i_tRF	0.413793
539	mature tRNA	tDR-13:41-Gln-CTG-1-M3	tDR-13:41-Gln-CTG-2-M3,tDR-13:41-Gln-CTG-3-M3	tRNA-Gln-CTG-1,tRNA-Gln-CTG-2,tRNA-Gln-CTG-3	29	13..41	CTG	Gln	0	0	None	DLE_CSLE	13	2605	UAAUGGUUAGCACUCUGGACUCUGAAUCC	13	41	i_tRF	0.448276
540	mature tRNA	tDR-13:41-Glu-CTC-1	None	tRNA-Glu-CTC-1	29	13..41	CTC	Glu	0	0	None	DLE_CSLE	29	10514	UAGUGGUUAGGAUUCGGCGCUCUCACCGC	13	41	i_tRF	0.586207
541	mature tRNA	tDR-13:41-Glu-TTC-1-M2	tDR-13:41-Glu-TTC-2-M2	tRNA-Glu-TTC-1,tRNA-Glu-TTC-2	29	13..41	TTC	Glu	0	0	None	DLE_CSLE	29	10514	UAGCGGUUAGGAUUCCUGGUUUUCACCCA	13	41	i_tRF	0.482759
542	mature tRNA	tDR-13:41-Gly-GCC-1-M4	tDR-13:41-Gly-GCC-2-M4,tDR-13:41-Gly-GCC-3-M4,tDR-13:41-Gly-GCC-4-M4	tRNA-Gly-GCC-1,tRNA-Gly-GCC-2,tRNA-Gly-GCC-3,tRNA-Gly-GCC-4	28	13..41	GCC	Gly	0	0	None	DLE_CSLE	29	10514	CAGUGGUAGAAUUCUCGCCUGCCACGCG	13	41	i_tRF	0.607143
543	mature tRNA	tDR-13:41-His-GTG-2	None	tRNA-His-GTG-2	29	13..41	GTG	His	0	0	None	DLE_CSLE	7	4407	UAGUGGUUAGUACUCUGCGUUGUGGCCGC	13	41	i_tRF	0.551724
544	mature tRNA	tDR-13:41-Lys-CTT-3-M2	tDR-13:41-Lys-CTT-13-M2	tRNA-Lys-CTT-3,tRNA-Lys-CTT-13	29	13..41	CTT	Lys	0	0	None	DLE_CSLE	27	5071	CAGUCGGUAGAGCAUGAGACUCUUAAUCU	13	41	i_tRF	0.448276
545	mature tRNA	tDR-13:42-Glu-CTC-1	None	tRNA-Glu-CTC-1	30	13..42	CTC	Glu	0	0	None	DLE_CSLE	29	10514	UAGUGGUUAGGAUUCGGCGCUCUCACCGCC	13	42	i_tRF	0.6
546	mature tRNA	tDR-13:42-Gly-GCC-1-M4	tDR-13:42-Gly-GCC-2-M4,tDR-13:42-Gly-GCC-3-M4,tDR-13:42-Gly-GCC-4-M4	tRNA-Gly-GCC-1,tRNA-Gly-GCC-2,tRNA-Gly-GCC-3,tRNA-Gly-GCC-4	29	13..42	GCC	Gly	0	0	None	DLE_CSLE	29	10514	CAGUGGUAGAAUUCUCGCCUGCCACGCGG	13	42	i_tRF	0.62069
547	mature tRNA	tDR-13:42-Lys-CTT-3-M2	tDR-13:42-Lys-CTT-13-M2	tRNA-Lys-CTT-3,tRNA-Lys-CTT-13	30	13..42	CTT	Lys	0	0	None	DLE_CSLE	27	5071	CAGUCGGUAGAGCAUGAGACUCUUAAUCUC	13	42	i_tRF	0.466667
548	mature tRNA	tDR-13:43-Glu-CTC-1	None	tRNA-Glu-CTC-1	31	13..43	CTC	Glu	0	0	None	DLE_CSLE	29	10514	UAGUGGUUAGGAUUCGGCGCUCUCACCGCCG	13	43	i_tRF	0.612903
549	mature tRNA	tDR-13:43-Gly-GCC-1-M4	tDR-13:43-Gly-GCC-2-M4,tDR-13:43-Gly-GCC-3-M4,tDR-13:43-Gly-GCC-4-M4	tRNA-Gly-GCC-1,tRNA-Gly-GCC-2,tRNA-Gly-GCC-3,tRNA-Gly-GCC-4	30	13..43	GCC	Gly	0	0	None	DLE_CSLE	29	10514	CAGUGGUAGAAUUCUCGCCUGCCACGCGGG	13	43	i_tRF	0.633333
550	mature tRNA	tDR-13:44-Glu-TTC-1-M2	tDR-13:44-Glu-TTC-2-M2	tRNA-Glu-TTC-1,tRNA-Glu-TTC-2	32	13..44	TTC	Glu	0	0	None	DLE_CSLE	29	10514	UAGCGGUUAGGAUUCCUGGUUUUCACCCAGGC	13	44	i_tRF	0.53125
551	mature tRNA	tDR-13:44-Gly-GCC-1-M4	tDR-13:44-Gly-GCC-2-M4,tDR-13:44-Gly-GCC-3-M4,tDR-13:44-Gly-GCC-4-M4	tRNA-Gly-GCC-1,tRNA-Gly-GCC-2,tRNA-Gly-GCC-3,tRNA-Gly-GCC-4	31	13..44	GCC	Gly	0	0	None	DLE_CSLE	29	10514	CAGUGGUAGAAUUCUCGCCUGCCACGCGGGA	13	44	i_tRF	0.612903
552	mature tRNA	tDR-13:44-Gly-TCC-1	None	tRNA-Gly-TCC-1	32	13..44	TCC	Gly	0	0	None	DLE_CSLE	29	10514	UAGUGGUGAGCAUAGCUGCCUUCCAAGCAGUU	13	44	i_tRF	0.5
553	mature tRNA	tDR-13:44-His-GTG-2	None	tRNA-His-GTG-2	32	13..44	GTG	His	0	0	None	DLE_CSLE	7	4407	UAGUGGUUAGUACUCUGCGUUGUGGCCGCAGC	13	44	i_tRF	0.5625
554	mature tRNA	tDR-13:45-Glu-TTC-1-M2	tDR-13:45-Glu-TTC-2-M2	tRNA-Glu-TTC-1,tRNA-Glu-TTC-2	33	13..45	TTC	Glu	0	0	None	DLE_CSLE_V	29	10514	UAGCGGUUAGGAUUCCUGGUUUUCACCCAGGCG	13	45	i_tRF	0.545455
555	mature tRNA	tDR-13:45-Gly-CCC-1	None	tRNA-Gly-CCC-1	32	13..45	CCC	Gly	0	0	None	DLE_CSLE_V	29	10514	UAGUGGUAUCAUGCAAGAUUCCCAUUCUUGCG	13	45	i_tRF	0.4375
556	mature tRNA	tDR-13:45-Gly-GCC-1-M4	tDR-13:45-Gly-GCC-2-M4,tDR-13:45-Gly-GCC-3-M4,tDR-13:45-Gly-GCC-4-M4	tRNA-Gly-GCC-1,tRNA-Gly-GCC-2,tRNA-Gly-GCC-3,tRNA-Gly-GCC-4	32	13..45	GCC	Gly	0	0	None	DLE_CSLE_V	29	10514	CAGUGGUAGAAUUCUCGCCUGCCACGCGGGAG	13	45	i_tRF	0.625
557	mature tRNA	tDR-13:46-Glu-CTC-1	None	tRNA-Glu-CTC-1	34	13..46	CTC	Glu	0	0	None	DLE_CSLE_V	29	10514	UAGUGGUUAGGAUUCGGCGCUCUCACCGCCGCGG	13	46	i_tRF	0.647059
558	mature tRNA	tDR-13:46-Glu-TTC-1-M2	tDR-13:46-Glu-TTC-2-M2	tRNA-Glu-TTC-1,tRNA-Glu-TTC-2	34	13..46	TTC	Glu	0	0	None	DLE_CSLE_V	29	10514	UAGCGGUUAGGAUUCCUGGUUUUCACCCAGGCGG	13	46	i_tRF	0.558824
559	mature tRNA	tDR-13:46-Gly-CCC-1	None	tRNA-Gly-CCC-1	33	13..46	CCC	Gly	0	0	None	DLE_CSLE_V	29	10514	UAGUGGUAUCAUGCAAGAUUCCCAUUCUUGCGA	13	46	i_tRF	0.424242
560	mature tRNA	tDR-13:46-Gly-GCC-1-M4	tDR-13:46-Gly-GCC-2-M4,tDR-13:46-Gly-GCC-3-M4,tDR-13:46-Gly-GCC-4-M4	tRNA-Gly-GCC-1,tRNA-Gly-GCC-2,tRNA-Gly-GCC-3,tRNA-Gly-GCC-4	33	13..46	GCC	Gly	0	0	None	DLE_CSLE_V	29	10514	CAGUGGUAGAAUUCUCGCCUGCCACGCGGGAGG	13	46	i_tRF	0.636364
561	mature tRNA	tDR-13:48-Glu-CTC-1	None	tRNA-Glu-CTC-1	35	13..48	CTC	Glu	0	0	None	DLE_CSLE_V	29	10514	UAGUGGUUAGGAUUCGGCGCUCUCACCGCCGCGGC	13	48	i_tRF	0.657143
562	mature tRNA	tDR-13:48-Glu-TTC-1-M2	tDR-13:48-Glu-TTC-2-M2	tRNA-Glu-TTC-1,tRNA-Glu-TTC-2	35	13..48	TTC	Glu	0	0	None	DLE_CSLE_V	29	10514	UAGCGGUUAGGAUUCCUGGUUUUCACCCAGGCGGC	13	48	i_tRF	0.571429
563	mature tRNA	tDR-13:48-Gly-CCC-1	None	tRNA-Gly-CCC-1	34	13..48	CCC	Gly	0	0	None	DLE_CSLE_V	29	10514	UAGUGGUAUCAUGCAAGAUUCCCAUUCUUGCGAC	13	48	i_tRF	0.441176
564	mature tRNA	tDR-13:48-Gly-GCC-1-M4	tDR-13:48-Gly-GCC-2-M4,tDR-13:48-Gly-GCC-3-M4,tDR-13:48-Gly-GCC-4-M4	tRNA-Gly-GCC-1,tRNA-Gly-GCC-2,tRNA-Gly-GCC-3,tRNA-Gly-GCC-4	34	13..48	GCC	Gly	0	0	None	DLE_CSLE_V	29	10514	CAGUGGUAGAAUUCUCGCCUGCCACGCGGGAGGC	13	48	i_tRF	0.647059
565	mature tRNA	tDR-13:48-His-GTG-2	None	tRNA-His-GTG-2	35	13..48	GTG	His	0	0	None	DLE_CSLE_V	7	4407	UAGUGGUUAGUACUCUGCGUUGUGGCCGCAGCAAC	13	48	i_tRF	0.542857
566	mature tRNA	tDR-13:49-Glu-CTC-1	None	tRNA-Glu-CTC-1	36	13..49	CTC	Glu	0	0	None	DLE_CSLE_V_TS	29	10514	UAGUGGUUAGGAUUCGGCGCUCUCACCGCCGCGGCC	13	49	i_tRF	0.666667
567	mature tRNA	tDR-13:49-Glu-TTC-1-M2	tDR-13:49-Glu-TTC-2-M2	tRNA-Glu-TTC-1,tRNA-Glu-TTC-2	36	13..49	TTC	Glu	0	0	None	DLE_CSLE_V_TS	29	10514	UAGCGGUUAGGAUUCCUGGUUUUCACCCAGGCGGCC	13	49	i_tRF	0.583333
568	mature tRNA	tDR-13:49-Gly-CCC-1	None	tRNA-Gly-CCC-1	35	13..49	CCC	Gly	0	0	None	DLE_CSLE_V_TS	29	10514	UAGUGGUAUCAUGCAAGAUUCCCAUUCUUGCGACC	13	49	i_tRF	0.457143
569	mature tRNA	tDR-13:49-Gly-GCC-1-M4	tDR-13:49-Gly-GCC-2-M4,tDR-13:49-Gly-GCC-3-M4,tDR-13:49-Gly-GCC-4-M4	tRNA-Gly-GCC-1,tRNA-Gly-GCC-2,tRNA-Gly-GCC-3,tRNA-Gly-GCC-4	35	13..49	GCC	Gly	0	0	None	DLE_CSLE_V_TS	29	10514	CAGUGGUAGAAUUCUCGCCUGCCACGCGGGAGGCC	13	49	i_tRF	0.657143
570	mature tRNA	tDR-13:49-His-GTG-2	None	tRNA-His-GTG-2	36	13..49	GTG	His	0	0	None	DLE_CSLE_V_TS	7	4407	UAGUGGUUAGUACUCUGCGUUGUGGCCGCAGCAACC	13	49	i_tRF	0.555556
571	mature tRNA	tDR-13:51-Gln-CTG-2-M2	tDR-13:51-Gln-CTG-3-M2	tRNA-Gln-CTG-2,tRNA-Gln-CTG-3	38	13..51	CTG	Gln	0	0	None	DLE_CSLE_V_TS	13	2605	UAAUGGUUAGCACUCUGGACUCUGAAUCCAGCGAUCCG	13	51	i_tRF	0.5
572	mature tRNA	tDR-13:53-Lys-CTT-2	None	tRNA-Lys-CTT-2	41	13..53	CTT	Lys	0	0	None	DLE_CSLE_V_TS	27	5071	CAGUCGGUAGAGCAUGGGACUCUUAAUCCCAGGGUCGUGGG	13	53	i_tRF	0.585366
573	mature tRNA	tDR-13:54-Gly-GCC-1-M4	tDR-13:54-Gly-GCC-2-M4,tDR-13:54-Gly-GCC-3-M4,tDR-13:54-Gly-GCC-4-M4	tRNA-Gly-GCC-1,tRNA-Gly-GCC-2,tRNA-Gly-GCC-3,tRNA-Gly-GCC-4	40	13..54	GCC	Gly	0	0	None	DLE_CSLE_V_TSL	29	10514	CAGUGGUAGAAUUCUCGCCUGCCACGCGGGAGGCCCGGGU	13	54	i_tRF	0.675
574	mature tRNA	tDR-13:54-His-GTG-2	None	tRNA-His-GTG-2	41	13..54	GTG	His	0	0	None	DLE_CSLE_V_TSL	7	4407	UAGUGGUUAGUACUCUGCGUUGUGGCCGCAGCAACCUCGGU	13	54	i_tRF	0.560976
575	mature tRNA	tDR-13:55-Gln-CTG-2-M2	tDR-13:55-Gln-CTG-3-M2	tRNA-Gln-CTG-2,tRNA-Gln-CTG-3	42	13..55	CTG	Gln	0	0	None	DLE_CSLE_V_TSL	13	2605	UAAUGGUUAGCACUCUGGACUCUGAAUCCAGCGAUCCGAGUU	13	55	i_tRF	0.47619
576	mature tRNA	tDR-13:55-Lys-CTT-2	None	tRNA-Lys-CTT-2	43	13..55	CTT	Lys	0	0	None	DLE_CSLE_V_TSL	27	5071	CAGUCGGUAGAGCAUGGGACUCUUAAUCCCAGGGUCGUGGGUU	13	55	i_tRF	0.55814
577	mature tRNA	tDR-13:55-Lys-CTT-3	None	tRNA-Lys-CTT-3	43	13..55	CTT	Lys	0	0	None	DLE_CSLE_V_TSL	27	5071	CAGUCGGUAGAGCAUGAGACUCUUAAUCUCAGGGUCGUGGGUU	13	55	i_tRF	0.511628
578	mature tRNA	tDR-13:56-Gln-CTG-2-M2	tDR-13:56-Gln-CTG-3-M2	tRNA-Gln-CTG-2,tRNA-Gln-CTG-3	43	13..56	CTG	Gln	0	0	None	DLE_CSLE_V_TSL	13	2605	UAAUGGUUAGCACUCUGGACUCUGAAUCCAGCGAUCCGAGUUC	13	56	i_tRF	0.488372
579	mature tRNA	tDR-13:56-Gly-GCC-1-M3	tDR-13:56-Gly-GCC-2-M3,tDR-13:56-Gly-GCC-4-M3	tRNA-Gly-GCC-1,tRNA-Gly-GCC-2,tRNA-Gly-GCC-4	42	13..56	GCC	Gly	0	0	None	DLE_CSLE_V_TSL	29	10514	CAGUGGUAGAAUUCUCGCCUGCCACGCGGGAGGCCCGGGUUC	13	56	i_tRF	0.666667
580	mature tRNA	tDR-13:56-Lys-CTT-2	None	tRNA-Lys-CTT-2	44	13..56	CTT	Lys	0	0	None	DLE_CSLE_V_TSL	27	5071	CAGUCGGUAGAGCAUGGGACUCUUAAUCCCAGGGUCGUGGGUUC	13	56	i_tRF	0.568182
581	mature tRNA	tDR-13:56-Lys-CTT-3	None	tRNA-Lys-CTT-3	44	13..56	CTT	Lys	0	0	None	DLE_CSLE_V_TSL	27	5071	CAGUCGGUAGAGCAUGAGACUCUUAAUCUCAGGGUCGUGGGUUC	13	56	i_tRF	0.522727
582	mature tRNA	tDR-13:57-Gln-CTG-2-M2	tDR-13:57-Gln-CTG-3-M2	tRNA-Gln-CTG-2,tRNA-Gln-CTG-3	44	13..57	CTG	Gln	0	0	None	DLE_CSLE_V_TSL	13	2605	UAAUGGUUAGCACUCUGGACUCUGAAUCCAGCGAUCCGAGUUCA	13	57	i_tRF	0.477273
583	mature tRNA	tDR-13:57-Gly-GCC-1-M3	tDR-13:57-Gly-GCC-2-M3,tDR-13:57-Gly-GCC-4-M3	tRNA-Gly-GCC-1,tRNA-Gly-GCC-2,tRNA-Gly-GCC-4	43	13..57	GCC	Gly	0	0	None	DLE_CSLE_V_TSL	29	10514	CAGUGGUAGAAUUCUCGCCUGCCACGCGGGAGGCCCGGGUUCG	13	57	i_tRF	0.674419
584	mature tRNA	tDR-13:57-His-GTG-2	None	tRNA-His-GTG-2	44	13..57	GTG	His	0	0	None	DLE_CSLE_V_TSL	7	4407	UAGUGGUUAGUACUCUGCGUUGUGGCCGCAGCAACCUCGGUUCG	13	57	i_tRF	0.568182
585	mature tRNA	tDR-13:57-Lys-CTT-2	None	tRNA-Lys-CTT-2	45	13..57	CTT	Lys	0	0	None	DLE_CSLE_V_TSL	27	5071	CAGUCGGUAGAGCAUGGGACUCUUAAUCCCAGGGUCGUGGGUUCG	13	57	i_tRF	0.577778
586	mature tRNA	tDR-13:57-Lys-CTT-3	None	tRNA-Lys-CTT-3	45	13..57	CTT	Lys	0	0	None	DLE_CSLE_V_TSL	27	5071	CAGUCGGUAGAGCAUGAGACUCUUAAUCUCAGGGUCGUGGGUUCG	13	57	i_tRF	0.533333
587	mature tRNA	tDR-13:58-Glu-CTC-1	None	tRNA-Glu-CTC-1	45	13..58	CTC	Glu	0	0	None	DLE_CSLE_V_TSL	29	10514	UAGUGGUUAGGAUUCGGCGCUCUCACCGCCGCGGCCCGGGUUCGA	13	58	i_tRF	0.666667
588	mature tRNA	tDR-13:58-Glu-TTC-1-M2	tDR-13:58-Glu-TTC-2-M2	tRNA-Glu-TTC-1,tRNA-Glu-TTC-2	45	13..58	TTC	Glu	0	0	None	DLE_CSLE_V_TSL	29	10514	UAGCGGUUAGGAUUCCUGGUUUUCACCCAGGCGGCCCGGGUUCGA	13	58	i_tRF	0.6
589	mature tRNA	tDR-13:58-Gly-CCC-1	None	tRNA-Gly-CCC-1	44	13..58	CCC	Gly	0	0	None	DLE_CSLE_V_TSL	29	10514	UAGUGGUAUCAUGCAAGAUUCCCAUUCUUGCGACCCGGGUUCGA	13	58	i_tRF	0.5
590	mature tRNA	tDR-13:58-Gly-GCC-1-M2	tDR-13:58-Gly-GCC-2-M2	tRNA-Gly-GCC-1,tRNA-Gly-GCC-2	44	13..58	GCC	Gly	0	0	None	DLE_CSLE_V_TSL	29	10514	CAGUGGUAGAAUUCUCGCCUGCCACGCGGGAGGCCCGGGUUCGA	13	58	i_tRF	0.659091
591	mature tRNA	tDR-13:58-Lys-CTT-2	None	tRNA-Lys-CTT-2	46	13..58	CTT	Lys	0	0	None	DLE_CSLE_V_TSL	27	5071	CAGUCGGUAGAGCAUGGGACUCUUAAUCCCAGGGUCGUGGGUUCGA	13	58	i_tRF	0.565217
592	mature tRNA	tDR-13:58-Lys-CTT-3	None	tRNA-Lys-CTT-3	46	13..58	CTT	Lys	0	0	None	DLE_CSLE_V_TSL	27	5071	CAGUCGGUAGAGCAUGAGACUCUUAAUCUCAGGGUCGUGGGUUCGA	13	58	i_tRF	0.521739
593	mature tRNA	tDR-13:59-His-GTG-2	None	tRNA-His-GTG-2	46	13..59	GTG	His	0	0	None	DLE_CSLE_V_TSL	7	4407	UAGUGGUUAGUACUCUGCGUUGUGGCCGCAGCAACCUCGGUUCGAA	13	59	i_tRF	0.543478
594	mature tRNA	tDR-13:59-Lys-CTT-3	None	tRNA-Lys-CTT-3	47	13..59	CTT	Lys	0	0	None	DLE_CSLE_V_TSL	27	5071	CAGUCGGUAGAGCAUGAGACUCUUAAUCUCAGGGUCGUGGGUUCGAG	13	59	i_tRF	0.531915
595	mature tRNA	tDR-13:60-Glu-CTC-1	None	tRNA-Glu-CTC-1	47	13..60	CTC	Glu	0	0	None	DLE_CSLE_V_TSL	29	10514	UAGUGGUUAGGAUUCGGCGCUCUCACCGCCGCGGCCCGGGUUCGAUU	13	60	i_tRF	0.638298
596	mature tRNA	tDR-13:60-Glu-TTC-1-M2	tDR-13:60-Glu-TTC-2-M2	tRNA-Glu-TTC-1,tRNA-Glu-TTC-2	47	13..60	TTC	Glu	0	0	None	DLE_CSLE_V_TSL	29	10514	UAGCGGUUAGGAUUCCUGGUUUUCACCCAGGCGGCCCGGGUUCGACU	13	60	i_tRF	0.595745
597	mature tRNA	tDR-13:60-Gly-GCC-1-M2	tDR-13:60-Gly-GCC-2-M2	tRNA-Gly-GCC-1,tRNA-Gly-GCC-2	46	13..60	GCC	Gly	0	0	None	DLE_CSLE_V_TSL	29	10514	CAGUGGUAGAAUUCUCGCCUGCCACGCGGGAGGCCCGGGUUCGAUU	13	60	i_tRF	0.630435
598	mature tRNA	tDR-13:60-Lys-CTT-2	None	tRNA-Lys-CTT-2	48	13..60	CTT	Lys	0	0	None	DLE_CSLE_V_TSL	27	5071	CAGUCGGUAGAGCAUGGGACUCUUAAUCCCAGGGUCGUGGGUUCGAGC	13	60	i_tRF	0.583333
599	mature tRNA	tDR-13:60-Lys-CTT-3	None	tRNA-Lys-CTT-3	48	13..60	CTT	Lys	0	0	None	DLE_CSLE_V_TSL	27	5071	CAGUCGGUAGAGCAUGAGACUCUUAAUCUCAGGGUCGUGGGUUCGAGC	13	60	i_tRF	0.541667
600	mature tRNA	tDR-13:61-Lys-CTT-3	None	tRNA-Lys-CTT-3	49	13..61	CTT	Lys	0	0	None	DLE_CSLE_V_TSLE	27	5071	CAGUCGGUAGAGCAUGAGACUCUUAAUCUCAGGGUCGUGGGUUCGAGCC	13	61	i_tRF	0.55102
601	mature tRNA	tDR-13:63-Gly-GCC-1-M2	tDR-13:63-Gly-GCC-2-M2	tRNA-Gly-GCC-1,tRNA-Gly-GCC-2	49	13..63	GCC	Gly	0	0	None	DLE_CSLE_V_TSLE	29	10514	CAGUGGUAGAAUUCUCGCCUGCCACGCGGGAGGCCCGGGUUCGAUUCCC	13	63	i_tRF	0.653061
602	mature tRNA	tDR-14:33-Gln-CTG-1-M7	tDR-14:33-Gln-CTG-2-M7,tDR-14:33-Gln-CTG-3-M7,tDR-14:33-Gln-TTG-1-M7,tDR-14:33-Gln-TTG-2-M7,tDR-14:33-Gln-TTG-3-M7,tDR-14:33-Gln-TTG-5-M7	tRNA-Gln-CTG-1,tRNA-Gln-CTG-2,tRNA-Gln-CTG-3,tRNA-Gln-TTG-1,tRNA-Gln-TTG-2,tRNA-Gln-TTG-3,tRNA-Gln-TTG-5	20	14..33	CTG,TTG	Gln	0	0	None	DLE_CSL	13	2605	AAUGGUUAGCACUCUGGACU	14	33	tRF5b	0.45
603	mature tRNA	tDR-14:33-Glu-CTC-1	None	tRNA-Glu-CTC-1	20	14..33	CTC	Glu	0	0	None	DLE_CSL	29	10514	AGUGGUUAGGAUUCGGCGCU	14	33	tRF5b	0.55
604	mature tRNA	tDR-14:33-Glu-TTC-1-M2	tDR-14:33-Glu-TTC-2-M2	tRNA-Glu-TTC-1,tRNA-Glu-TTC-2	20	14..33	TTC	Glu	0	0	None	DLE_CSL	29	10514	AGCGGUUAGGAUUCCUGGUU	14	33	tRF5b	0.5
605	mature tRNA	tDR-14:33-His-GTG-2	None	tRNA-His-GTG-2	20	14..33	GTG	His	0	0	None	DLE_CSL	7	4407	AGUGGUUAGUACUCUGCGUU	14	33	tRF5b	0.45
606	mature tRNA	tDR-14:33-Lys-CTT-3-M2	tDR-14:33-Lys-CTT-13-M2	tRNA-Lys-CTT-3,tRNA-Lys-CTT-13	20	14..33	CTT	Lys	0	0	None	DLE_CSL	27	5071	AGUCGGUAGAGCAUGAGACU	14	33	tRF5b	0.5
607	mature tRNA	tDR-14:33-Lys-TTT-1-M2	tDR-14:33-Lys-TTT-2-M2	tRNA-Lys-TTT-1,tRNA-Lys-TTT-2	20	14..33	TTT	Lys	0	0	None	DLE_CSL	27	5071	AGUCGGUAGAGCAUCAGACU	14	33	tRF5b	0.5
608	mature tRNA	tDR-14:34-Cys-GCA-1-M3	tDR-14:34-Cys-GCA-2-M3,tDR-14:34-Cys-GCA-3-M3	tRNA-Cys-GCA-1,tRNA-Cys-GCA-2,tRNA-Cys-GCA-3	20	14..34	GCA	Cys	0	0	None	DLE_CSL	2	627	AGUGGUAGAGCAUUUGACUG	14	34	tRF5b	0.45
609	mature tRNA	tDR-14:34-Glu-CTC-1	None	tRNA-Glu-CTC-1	21	14..34	CTC	Glu	0	0	None	DLE_CSL	29	10514	AGUGGUUAGGAUUCGGCGCUC	14	34	tRF5b	0.571429
610	mature tRNA	tDR-14:34-Glu-TTC-1-M2	tDR-14:34-Glu-TTC-2-M2	tRNA-Glu-TTC-1,tRNA-Glu-TTC-2	21	14..34	TTC	Glu	0	0	None	DLE_CSL	29	10514	AGCGGUUAGGAUUCCUGGUUU	14	34	tRF5b	0.47619
611	mature tRNA	tDR-14:34-Gly-GCC-1-M4	tDR-14:34-Gly-GCC-2-M4,tDR-14:34-Gly-GCC-3-M4,tDR-14:34-Gly-GCC-4-M4	tRNA-Gly-GCC-1,tRNA-Gly-GCC-2,tRNA-Gly-GCC-3,tRNA-Gly-GCC-4	20	14..34	GCC	Gly	0	0	None	DLE_CSL	29	10514	AGUGGUAGAAUUCUCGCCUG	14	34	tRF5b	0.5
612	mature tRNA	tDR-14:34-His-GTG-2	None	tRNA-His-GTG-2	21	14..34	GTG	His	0	0	None	DLE_CSL	7	4407	AGUGGUUAGUACUCUGCGUUG	14	34	tRF5b	0.47619
613	mature tRNA	tDR-14:34-Lys-TTT-1-M2	tDR-14:34-Lys-TTT-2-M2	tRNA-Lys-TTT-1,tRNA-Lys-TTT-2	21	14..34	TTT	Lys	0	0	None	DLE_CSL	27	5071	AGUCGGUAGAGCAUCAGACUU	14	34	tRF5b	0.47619
614	mature tRNA	tDR-14:34-Pro-CGG-1	None	tRNA-Pro-CGG-1	20	14..34	CGG	Pro	0	0	None	DLE_CSL	1	576	AGGGGUAUGAUUCUCGCUUC	14	34	tRF5b	0.5
615	mature tRNA	tDR-14:34-iMet-CAT-1-M2	tDR-14:34-iMet-CAT-3-M2	tRNA-iMet-CAT-1,tRNA-iMet-CAT-3	20	14..34	CAT	iMet	0	0	None	DLE_CSL	25	595	AGCGGAAGCGUGCUGGGCCC	14	34	tRF5b	0.75
616	mature tRNA	tDR-14:35-Ala-CGC-5-M2	tDR-14:35-Glu-CTC-1-M2	tRNA-Ala-CGC-5,tRNA-Glu-CTC-1	22	14..35	CGC,CTC	Glu,Ala	1	0	U:30:C,U:35:G	DLE_CSL	29	10514	AGUGGUUAGGAUUCGGCGCUCG	14	35	tRF5b	0.590909
617	mature tRNA	tDR-14:35-Asp-GTC-1-M2	tDR-14:35-Asp-GTC-4-M2	tRNA-Asp-GTC-1,tRNA-Asp-GTC-4	22	14..35	GTC	Asp	0	0	None	DLE_CSL	26	1274	AGUGGUGAGUAUCCCCGCCUGU	14	35	tRF5b	0.590909
618	mature tRNA	tDR-14:35-Cys-GCA-1-M3	tDR-14:35-Cys-GCA-2-M3,tDR-14:35-Cys-GCA-3-M3	tRNA-Cys-GCA-1,tRNA-Cys-GCA-2,tRNA-Cys-GCA-3	21	14..35	GCA	Cys	0	0	None	DLE_CSL	2	627	AGUGGUAGAGCAUUUGACUGC	14	35	tRF5b	0.47619
619	mature tRNA	tDR-14:35-Gln-CTG-1-M3	tDR-14:35-Gln-CTG-2-M3,tDR-14:35-Gln-CTG-3-M3	tRNA-Gln-CTG-1,tRNA-Gln-CTG-2,tRNA-Gln-CTG-3	22	14..35	CTG	Gln	0	0	None	DLE_CSL	13	2605	AAUGGUUAGCACUCUGGACUCU	14	35	tRF5b	0.454545
620	mature tRNA	tDR-14:35-Glu-CTC-1	None	tRNA-Glu-CTC-1	22	14..35	CTC	Glu	0	0	None	DLE_CSL	29	10514	AGUGGUUAGGAUUCGGCGCUCU	14	35	tRF5b	0.545455
621	mature tRNA	tDR-14:35-Glu-TTC-1-M2	tDR-14:35-Glu-TTC-2-M2	tRNA-Glu-TTC-1,tRNA-Glu-TTC-2	22	14..35	TTC	Glu	0	0	None	DLE_CSL	29	10514	AGCGGUUAGGAUUCCUGGUUUU	14	35	tRF5b	0.454545
622	mature tRNA	tDR-14:35-Gly-GCC-1-M4	tDR-14:35-Gly-GCC-2-M4,tDR-14:35-Gly-GCC-3-M4,tDR-14:35-Gly-GCC-4-M4	tRNA-Gly-GCC-1,tRNA-Gly-GCC-2,tRNA-Gly-GCC-3,tRNA-Gly-GCC-4	21	14..35	GCC	Gly	0	0	None	DLE_CSL	29	10514	AGUGGUAGAAUUCUCGCCUGC	14	35	tRF5b	0.52381
623	mature tRNA	tDR-14:35-His-GTG-2	None	tRNA-His-GTG-2	22	14..35	GTG	His	0	0	None	DLE_CSL	7	4407	AGUGGUUAGUACUCUGCGUUGU	14	35	tRF5b	0.454545
624	mature tRNA	tDR-14:35-Lys-CTT-2	None	tRNA-Lys-CTT-2	22	14..35	CTT	Lys	0	0	None	DLE_CSL	27	5071	AGUCGGUAGAGCAUGGGACUCU	14	35	tRF5b	0.545455
625	mature tRNA	tDR-14:35-Lys-CTT-3-M2	tDR-14:35-Lys-CTT-13-M2	tRNA-Lys-CTT-3,tRNA-Lys-CTT-13	22	14..35	CTT	Lys	0	0	None	DLE_CSL	27	5071	AGUCGGUAGAGCAUGAGACUCU	14	35	tRF5b	0.5
626	mature tRNA	tDR-14:35-Lys-TTT-1-M2	tDR-14:35-Lys-TTT-2-M2	tRNA-Lys-TTT-1,tRNA-Lys-TTT-2	22	14..35	TTT	Lys	0	0	None	DLE_CSL	27	5071	AGUCGGUAGAGCAUCAGACUUU	14	35	tRF5b	0.454545
627	mature tRNA	tDR-14:35-SeC-TCA-1	None	tRNA-SeC-TCA-1	22	14..35	TCA	SeC	0	0	None	DLE_CSL	6	307	AGUGGUCUGGGGUGCAGGCUUC	14	35	tRF5b	0.636364
628	mature tRNA	tDR-14:36-Arg-TCT-1-M4	tDR-14:36-Arg-TCT-2-M4,tDR-14:36-Arg-TCT-3-M4,tDR-14:36-Arg-TCT-5-M4	tRNA-Arg-TCT-1,tRNA-Arg-TCT-2,tRNA-Arg-TCT-3,tRNA-Arg-TCT-5	23	14..36	TCT	Arg	0	0	None	DLE_CSL	14	592	AAUGGAUAGCGCAUUGGACUUCU	14	36	tRF5b	0.434783
629	mature tRNA	tDR-14:36-Asp-GTC-1-M2	tDR-14:36-Asp-GTC-4-M2	tRNA-Asp-GTC-1,tRNA-Asp-GTC-4	23	14..36	GTC	Asp	0	0	None	DLE_CSL	26	1274	AGUGGUGAGUAUCCCCGCCUGUC	14	36	tRF5b	0.608696
630	mature tRNA	tDR-14:36-Gln-CTG-1-M3	tDR-14:36-Gln-CTG-2-M3,tDR-14:36-Gln-CTG-3-M3	tRNA-Gln-CTG-1,tRNA-Gln-CTG-2,tRNA-Gln-CTG-3	23	14..36	CTG	Gln	0	0	None	DLE_CSL	13	2605	AAUGGUUAGCACUCUGGACUCUG	14	36	tRF5b	0.478261
631	mature tRNA	tDR-14:36-Glu-CTC-1	None	tRNA-Glu-CTC-1	23	14..36	CTC	Glu	0	0	None	DLE_CSL	29	10514	AGUGGUUAGGAUUCGGCGCUCUC	14	36	tRF5b	0.565217
632	mature tRNA	tDR-14:36-Glu-TTC-1-M2	tDR-14:36-Glu-TTC-2-M2	tRNA-Glu-TTC-1,tRNA-Glu-TTC-2	23	14..36	TTC	Glu	0	0	None	DLE_CSL	29	10514	AGCGGUUAGGAUUCCUGGUUUUC	14	36	tRF5b	0.478261
633	mature tRNA	tDR-14:36-Gly-GCC-1-M4	tDR-14:36-Gly-GCC-2-M4,tDR-14:36-Gly-GCC-3-M4,tDR-14:36-Gly-GCC-4-M4	tRNA-Gly-GCC-1,tRNA-Gly-GCC-2,tRNA-Gly-GCC-3,tRNA-Gly-GCC-4	22	14..36	GCC	Gly	0	0	None	DLE_CSL	29	10514	AGUGGUAGAAUUCUCGCCUGCC	14	36	tRF5b	0.545455
634	mature tRNA	tDR-14:36-His-GTG-2	None	tRNA-His-GTG-2	23	14..36	GTG	His	0	0	None	DLE_CSL	7	4407	AGUGGUUAGUACUCUGCGUUGUG	14	36	tRF5b	0.478261
635	mature tRNA	tDR-14:36-Lys-CTT-3-M2	tDR-14:36-Lys-CTT-13-M2	tRNA-Lys-CTT-3,tRNA-Lys-CTT-13	23	14..36	CTT	Lys	0	0	None	DLE_CSL	27	5071	AGUCGGUAGAGCAUGAGACUCUU	14	36	tRF5b	0.478261
636	mature tRNA	tDR-14:36-Lys-TTT-1-M2	tDR-14:36-Lys-TTT-2-M2	tRNA-Lys-TTT-1,tRNA-Lys-TTT-2	23	14..36	TTT	Lys	0	0	None	DLE_CSL	27	5071	AGUCGGUAGAGCAUCAGACUUUU	14	36	tRF5b	0.434783
637	mature tRNA	tDR-14:37-Glu-CTC-1	None	tRNA-Glu-CTC-1	24	14..37	CTC	Glu	0	0	None	DLE_CSL	29	10514	AGUGGUUAGGAUUCGGCGCUCUCA	14	37	i_tRF	0.541667
638	mature tRNA	tDR-14:37-Glu-TTC-1-M2	tDR-14:37-Glu-TTC-2-M2	tRNA-Glu-TTC-1,tRNA-Glu-TTC-2	24	14..37	TTC	Glu	0	0	None	DLE_CSL	29	10514	AGCGGUUAGGAUUCCUGGUUUUCA	14	37	i_tRF	0.458333
639	mature tRNA	tDR-14:37-Gly-GCC-1-M4	tDR-14:37-Gly-GCC-2-M4,tDR-14:37-Gly-GCC-3-M4,tDR-14:37-Gly-GCC-4-M4	tRNA-Gly-GCC-1,tRNA-Gly-GCC-2,tRNA-Gly-GCC-3,tRNA-Gly-GCC-4	23	14..37	GCC	Gly	0	0	None	DLE_CSL	29	10514	AGUGGUAGAAUUCUCGCCUGCCA	14	37	i_tRF	0.521739
640	mature tRNA	tDR-14:38-Glu-CTC-1	None	tRNA-Glu-CTC-1	25	14..38	CTC	Glu	0	0	None	DLE_CSL	29	10514	AGUGGUUAGGAUUCGGCGCUCUCAC	14	38	i_tRF	0.56
641	mature tRNA	tDR-14:38-Glu-TTC-1-M2	tDR-14:38-Glu-TTC-2-M2	tRNA-Glu-TTC-1,tRNA-Glu-TTC-2	25	14..38	TTC	Glu	0	0	None	DLE_CSL	29	10514	AGCGGUUAGGAUUCCUGGUUUUCAC	14	38	i_tRF	0.48
642	mature tRNA	tDR-14:38-Gly-GCC-1-M4	tDR-14:38-Gly-GCC-2-M4,tDR-14:38-Gly-GCC-3-M4,tDR-14:38-Gly-GCC-4-M4	tRNA-Gly-GCC-1,tRNA-Gly-GCC-2,tRNA-Gly-GCC-3,tRNA-Gly-GCC-4	24	14..38	GCC	Gly	0	0	None	DLE_CSL	29	10514	AGUGGUAGAAUUCUCGCCUGCCAC	14	38	i_tRF	0.541667
643	mature tRNA	tDR-14:38-His-GTG-2	None	tRNA-His-GTG-2	25	14..38	GTG	His	0	0	None	DLE_CSL	7	4407	AGUGGUUAGUACUCUGCGUUGUGGC	14	38	i_tRF	0.52
[truncated: 26,257 more rows]

## Sheet: Table S3 mtDRs normcounts
tDR_name	Brain5	Brain7	Brain8	Heart5	Heart7	Heart8	Kidney5	Kidney7	Kidney8	Liver5	Liver7	Liver8	Lung5	Lung7	Lung8	Muscle5	Muscle7	Muscle8	Spleen5	Spleen7	Spleen8
[truncated: 5,113 more rows]

[truncated: 1 more sheets: Table S4 mtDRs annotations]
